# Supplementary material for: Single-cell transcriptomic comparison of tubular segment maturation in advanced human in vitro kidney models
Source: iScience. 2026 May 22;29(6):116053. doi: 10.1016/j.isci.2026.116053 (PMC13223991; doi:10.1016/j.isci.2026.116053)
Supplement: Data S1. Cell numbers and DEGs per cluster in the initial atlas (clusters.l1), related to Figure 1 [file mmc2.xlsx]

## Sheet: Cell numbers_clusters.l1
Clusters.l1	Cell numbers per sample
	Tubuloids	iPSCod tubuloids	iPSC-derived organoids (T)	iPSC-derived organoids (M)	iPSC-derived organoids (V)	iPSC-derived organoids (U)	Adult Kidney Tissue	Fetal Kidney Tissue
Pod	0	0	17	232	56	0	3	106
Pod/PEC	0	0	36	135	23	10	8	169
PT	24	261	559	611	1181	174	386	211
Ciliated PT	8	5	240	287	153	118	12	164
LOH/DCT	1031	228	372	424	376	151	926	205
LOH/CD	917	1008	106	99	41	134	269	25
CNT/PC	531	248	119	95	30	1082	545	385
IC	4	0	1	0	0	1	315	8
Cycling	4	166	660	233	148	367	20	630
NPC	3	5	69	39	5	44	2	454
Stromal-like	0	7	203	340	501	349	24	146
Endothelium	0	0	2	2	8	1	16	14
Off-target 1	0	0	114	10	0	74	0	0
Off-target 2	0	3	10	14	0	4	0	0
Off-target 3	6	597	20	7	6	19	2	11

## Sheet: DEGs_clusters.l1
	p_val	avg_log2FC	pct.1	pct.2	p_val_adj	cluster	gene
PTPRO	0	6.45857	0.942	0.033	0	Pod	PTPRO
NPHS2	0	6.47399	0.918	0.035	0	Pod	NPHS2
PODXL	0	5.85174	0.896	0.052	0	Pod	PODXL
SOST	0	6.09316	0.865	0.031	0	Pod	SOST
CLIC5	0	5.54045	0.908	0.081	0	Pod	CLIC5
MAFB	0	4.83217	0.923	0.119	0	Pod	MAFB
TCF21	0	5.52526	0.775	0.048	0	Pod	TCF21
TPPP3	0	5.74203	0.742	0.037	0	Pod	TPPP3
NES	0	4.16565	0.785	0.099	0	Pod	NES
AIF1	0	5.56201	0.715	0.048	0	Pod	AIF1
CPXM1	0	4.61285	0.853	0.2	0	Pod	CPXM1
WT1	0	3.95768	0.703	0.096	0	Pod	WT1
NPHS1	0	4.7365	0.623	0.041	0	Pod	NPHS1
TGFBR3	0	4.77025	0.669	0.09	0	Pod	TGFBR3
ST6GALNAC3	0	5.18247	0.626	0.061	0	Pod	ST6GALNAC3
NTNG1	0	5.68221	0.558	0.045	0	Pod	NTNG1
ST3GAL6	0	4.81363	0.587	0.081	0	Pod	ST3GAL6
FRMD1	0	6.09593	0.498	0.015	0	Pod	FRMD1
CLDN5	0	4.20895	0.486	0.033	0	Pod	CLDN5
DDN	0	8.33297	0.442	0.004	0	Pod	DDN
CCBE1	0	4.74077	0.437	0.034	0	Pod	CCBE1
ITIH5	0	4.28441	0.379	0.029	0	Pod	ITIH5
MRGPRF	0	6.32306	0.355	0.017	0	Pod	MRGPRF
CA10	0	5.79453	0.35	0.018	0	Pod	CA10
FGF1	0	6.57479	0.333	0.007	0	Pod	FGF1
GFRA3	0	6.54215	0.292	0.009	0	Pod	GFRA3
PTPRQ	0	6.38529	0.249	0.004	0	Pod	PTPRQ
NRIP2	0	5.49754	0.242	0.011	0	Pod	NRIP2
TRIM54	0	5.88052	0.159	0.003	0	Pod	TRIM54
KLRB1	1.53E-306	5.24421	0.188	0.006	7.41E-302	Pod	KLRB1
MPP5	4.49E-296	4.48739	0.819	0.203	2.17E-291	Pod	MPP5
TNNT2	3.13E-266	4.2421	0.336	0.027	1.51E-261	Pod	TNNT2
MAGI2-AS3	4.52E-253	5.18177	0.478	0.065	2.19E-248	Pod	MAGI2-AS3
GADD45A	1.46E-251	4.15498	0.949	0.447	7.07E-247	Pod	GADD45A
TARID	5.82E-250	5.00327	0.3	0.023	2.82E-245	Pod	TARID
AC092813.2	2.56E-247	7.02675	0.087	0.001	1.24E-242	Pod	AC092813.2
RP11-550H2.2	1.44E-233	6.73391	0.082	0.001	6.98E-229	Pod	RP11-550H2.2
ARHGEF3	5.85E-222	4.20585	0.606	0.124	2.83E-217	Pod	ARHGEF3
PLA2R1	6.31E-217	4.51101	0.556	0.104	3.06E-212	Pod	PLA2R1
FAM134B	1.42E-212	3.86185	0.37	0.043	6.86E-208	Pod	FAM134B
SPOCK2	1.76E-211	3.83878	0.551	0.101	8.52E-207	Pod	SPOCK2
FOXD2	6.49E-210	4.78718	0.171	0.008	3.15E-205	Pod	FOXD2
SYNPO	1.58E-207	4.40624	0.309	0.03	7.64E-203	Pod	SYNPO
ENPEP	1.55E-205	3.91617	0.51	0.088	7.50E-201	Pod	ENPEP
TRAC	1.83E-200	5.12158	0.22	0.015	8.85E-196	Pod	TRAC
ARHGAP28	2.17E-200	3.91094	0.476	0.077	1.05E-195	Pod	ARHGAP28
BST2	7.70E-199	3.32765	0.826	0.296	3.73E-194	Pod	BST2
C14orf37	5.85E-194	4.00353	0.379	0.049	2.83E-189	Pod	C14orf37
MME	4.41E-192	4.0546	0.626	0.15	2.14E-187	Pod	MME
SPARC	2.26E-189	2.48465	0.952	0.475	1.10E-184	Pod	SPARC
SEMA3G	6.60E-188	5.10322	0.138	0.006	3.20E-183	Pod	SEMA3G
CAMK2A	2.59E-187	5.62879	0.097	0.002	1.25E-182	Pod	CAMK2A
2011-09-01	2.97E-186	2.96645	0.867	0.375	1.44E-181	Pod	2011-09-01
WT1-AS	5.31E-183	3.84109	0.29	0.03	2.57E-178	Pod	WT1-AS
LMX1B	5.63E-181	5.31673	0.116	0.004	2.73E-176	Pod	LMX1B
IQGAP2	9.21E-180	3.46009	0.553	0.119	4.46E-175	Pod	IQGAP2
ROBO2	1.48E-173	3.21999	0.621	0.154	7.15E-169	Pod	ROBO2
MXRA8	4.72E-170	3.33339	0.686	0.214	2.29E-165	Pod	MXRA8
SERPIND1	1.53E-169	5.70822	0.159	0.009	7.40E-165	Pod	SERPIND1
THSD7A	1.38E-165	3.76344	0.647	0.188	6.68E-161	Pod	THSD7A
TNNI1	9.19E-161	3.86245	0.362	0.054	4.45E-156	Pod	TNNI1
CHI3L1	1.40E-158	4.86265	0.138	0.007	6.79E-154	Pod	CHI3L1
FOXC2	5.24E-148	3.64576	0.37	0.06	2.54E-143	Pod	FOXC2
AC009336.1	4.59E-146	6.63672	0.08	0.002	2.23E-141	Pod	AC009336.1
CORO2B	1.23E-143	4.53858	0.167	0.012	5.97E-139	Pod	CORO2B
SRGAP1	1.58E-136	3.19664	0.676	0.254	7.65E-132	Pod	SRGAP1
EIF3M	5.34E-134	2.395	0.862	0.604	2.59E-129	Pod	EIF3M
PLAC1	1.44E-130	3.76277	0.314	0.049	6.96E-126	Pod	PLAC1
TMEM150C	1.34E-127	3.82325	0.341	0.059	6.49E-123	Pod	TMEM150C
PLTP	8.32E-126	3.6426	0.587	0.197	4.03E-121	Pod	PLTP
FOXD1	4.28E-119	4.75376	0.174	0.016	2.07E-114	Pod	FOXD1
SEMA3B	6.32E-116	3.01379	0.594	0.206	3.06E-111	Pod	SEMA3B
PLCE1	1.44E-114	3.55459	0.415	0.096	6.99E-110	Pod	PLCE1
MYL9	5.75E-114	2.96964	0.667	0.281	2.79E-109	Pod	MYL9
TMEM266	5.07E-113	4.00858	0.184	0.019	2.46E-108	Pod	TMEM266
OLFM3	1.63E-111	3.1802	0.234	0.031	7.88E-107	Pod	OLFM3
AL161908.1	7.56E-111	6.61588	0.041	0.001	3.67E-106	Pod	AL161908.1
LRRC4C	1.40E-110	3.60698	0.302	0.052	6.77E-106	Pod	LRRC4C
PDPN	4.83E-110	3.66063	0.203	0.024	2.34E-105	Pod	PDPN
KCNH2	1.13E-109	4.13096	0.237	0.033	5.46E-105	Pod	KCNH2
TJP1	6.70E-108	2.91438	0.737	0.412	3.25E-103	Pod	TJP1
TSPAN2	1.69E-106	3.47169	0.3	0.052	8.18E-102	Pod	TSPAN2
FRMD3	5.33E-106	3.26551	0.37	0.08	2.58E-101	Pod	FRMD3
VEGFA	3.21E-105	3.07024	0.65	0.291	1.55E-100	Pod	VEGFA
SBSPON	3.79E-104	3.86268	0.379	0.089	1.84E-99	Pod	SBSPON
CGNL1	1.86E-103	3.1909	0.483	0.139	9.03E-99	Pod	CGNL1
SOX21-AS1	8.71E-103	5.39013	0.041	0.001	4.22E-98	Pod	SOX21-AS1
PTPRD	5.21E-101	2.86458	0.432	0.11	2.53E-96	Pod	PTPRD
CTGF	5.80E-101	2.43706	0.536	0.164	2.81E-96	Pod	CTGF
NDNF	1.85E-100	4.2555	0.143	0.013	8.95E-96	Pod	NDNF
TYRO3	5.75E-99	3.48723	0.428	0.118	2.79E-94	Pod	TYRO3
SAMD11	1.68E-97	3.39511	0.42	0.112	8.14E-93	Pod	SAMD11
NECAB1	4.59E-97	4.141	0.229	0.034	2.22E-92	Pod	NECAB1
PDLIM2	2.13E-96	3.37528	0.529	0.197	1.03E-91	Pod	PDLIM2
JAKMIP2	4.35E-94	3.89545	0.198	0.026	2.11E-89	Pod	JAKMIP2
NPNT	1.90E-92	3.46821	0.522	0.184	9.21E-88	Pod	NPNT
VAMP5	3.26E-91	3.09189	0.498	0.17	1.58E-86	Pod	VAMP5
ITM2B	4.30E-90	1.32953	0.966	0.902	2.08E-85	Pod	ITM2B
SDC2	4.98E-89	2.66556	0.698	0.393	2.41E-84	Pod	SDC2
ANXA1	7.23E-89	2.38607	0.64	0.282	3.50E-84	Pod	ANXA1
CH17-472G23.4	7.80E-89	5.42697	0.051	0.001	3.78E-84	Pod	CH17-472G23.4
UBB	2.52E-88	1.04559	0.959	0.928	1.22E-83	Pod	UBB
TRAM2	6.38E-88	3.02853	0.333	0.075	3.09E-83	Pod	TRAM2
PHYHIP	8.03E-88	4.94825	0.104	0.008	3.89E-83	Pod	PHYHIP
TPPP2	8.26E-88	4.7121	0.048	0.001	4.00E-83	Pod	TPPP2
CRB2	1.43E-86	3.76159	0.263	0.05	6.92E-82	Pod	CRB2
MT-RNR2	9.74E-86	1.89251	0.505	0.154	4.72E-81	Pod	MT-RNR2
OLFML2A	1.64E-85	3.5974	0.114	0.009	7.94E-81	Pod	OLFML2A
LOXL1	2.95E-85	3.40428	0.442	0.14	1.43E-80	Pod	LOXL1
MCUB	4.74E-85	4.44837	0.297	0.065	2.30E-80	Pod	MCUB
WDR49	5.30E-85	6.24222	0.056	0.002	2.57E-80	Pod	WDR49
TSPAN5	6.25E-85	3.03031	0.411	0.117	3.03E-80	Pod	TSPAN5
CALM2	9.70E-84	1.16536	0.923	0.879	4.70E-79	Pod	CALM2
LINC02149	1.07E-82	5.41146	0.036	0.001	5.18E-78	Pod	LINC02149
GJA3	1.06E-81	4.47543	0.072	0.004	5.15E-77	Pod	GJA3
TRIB2	3.22E-81	2.59277	0.483	0.166	1.56E-76	Pod	TRIB2
CA11	1.13E-79	3.08687	0.425	0.132	5.47E-75	Pod	CA11
HSPA12A	6.47E-78	3.51277	0.324	0.08	3.14E-73	Pod	HSPA12A
LEPROT	6.40E-75	1.88588	0.771	0.579	3.10E-70	Pod	LEPROT
ADAMTS9	2.68E-72	2.2188	0.577	0.25	1.30E-67	Pod	ADAMTS9
LTBP4	4.45E-72	2.74236	0.459	0.167	2.16E-67	Pod	LTBP4
STON2	4.93E-72	3.2847	0.411	0.137	2.39E-67	Pod	STON2
HTRA1	8.65E-72	3.38416	0.461	0.179	4.19E-67	Pod	HTRA1
TENM2	1.13E-71	4.33025	0.111	0.011	5.48E-67	Pod	TENM2
XKR4	6.42E-71	3.5796	0.205	0.036	3.11E-66	Pod	XKR4
ANXA2	1.92E-70	1.28751	0.874	0.694	9.33E-66	Pod	ANXA2
RP11-1260E13.4	1.57E-69	5.45424	0.036	0.001	7.59E-65	Pod	RP11-1260E13.4
CR1	2.65E-69	5.73056	0.034	0.001	1.29E-64	Pod	CR1
RP1-137K24.1	2.81E-69	5.12019	0.034	0.001	1.36E-64	Pod	RP1-137K24.1
2007-09-01	1.24E-67	1.51273	0.79	0.492	6.01E-63	Pod	2007-09-01
PARD3B	1.31E-66	2.2303	0.49	0.188	6.37E-62	Pod	PARD3B
SULF1	1.98E-66	2.84739	0.246	0.053	9.59E-62	Pod	SULF1
SERPINI2	2.45E-66	7.60781	0.027	0	1.19E-61	Pod	SERPINI2
BISPR	9.35E-66	3.59707	0.152	0.022	4.53E-61	Pod	BISPR
ECM1	2.36E-65	3.7896	0.099	0.009	1.14E-60	Pod	ECM1
ALCAM	6.19E-65	2.5609	0.558	0.263	3.00E-60	Pod	ALCAM
DACH2	3.74E-64	3.71392	0.13	0.017	1.81E-59	Pod	DACH2
MT-RNR1	1.18E-63	1.77814	0.403	0.124	5.71E-59	Pod	MT-RNR1
SPINT2	1.93E-63	1.14229	0.889	0.771	9.36E-59	Pod	SPINT2
RP11-190A12.8	1.79E-62	6.80119	0.034	0.001	8.65E-58	Pod	RP11-190A12.8
P3H2	4.49E-62	2.86349	0.408	0.147	2.18E-57	Pod	P3H2
UBXN4	1.22E-61	1.35887	0.845	0.705	5.91E-57	Pod	UBXN4
RP11-83N9.5	1.34E-61	7.62732	0.019	0	6.49E-57	Pod	RP11-83N9.5
SQRDL	2.49E-61	3.03034	0.152	0.023	1.21E-56	Pod	SQRDL
GFRA2	4.67E-61	4.50609	0.14	0.02	2.26E-56	Pod	GFRA2
EID1	5.92E-60	1.08091	0.86	0.771	2.87E-55	Pod	EID1
SHISA2	2.00E-57	3.11718	0.198	0.04	9.71E-53	Pod	SHISA2
RP11-545A16.1	7.31E-57	5.11683	0.029	0.001	3.54E-52	Pod	RP11-545A16.1
FOXC1	1.76E-56	2.2914	0.49	0.222	8.55E-52	Pod	FOXC1
H3F3B	3.46E-56	0.716713	0.976	0.942	1.68E-51	Pod	H3F3B
HOXD1	4.65E-56	2.86772	0.367	0.128	2.25E-51	Pod	HOXD1
HSP90B1	2.24E-55	1.02792	0.913	0.859	1.08E-50	Pod	HSP90B1
THBD	4.98E-55	3.50318	0.046	0.002	2.42E-50	Pod	THBD
HNRNPA2B1	6.50E-55	0.874747	0.947	0.914	3.15E-50	Pod	HNRNPA2B1
SOX21	1.04E-54	6.07321	0.024	0	5.03E-50	Pod	SOX21
AL359736.1	2.72E-54	6.14212	0.027	0.001	1.32E-49	Pod	AL359736.1
S100A7	1.16E-53	4.87223	0.031	0.001	5.60E-49	Pod	S100A7
CDC14A	3.17E-53	3.06361	0.254	0.067	1.54E-48	Pod	CDC14A
FYN	3.70E-53	2.33066	0.399	0.152	1.79E-48	Pod	FYN
APLP2	7.59E-53	1.24983	0.879	0.774	3.68E-48	Pod	APLP2
LINC01197	8.21E-53	3.10788	0.121	0.017	3.98E-48	Pod	LINC01197
RP11-180C16.1	3.50E-52	4.02185	0.048	0.003	1.70E-47	Pod	RP11-180C16.1
VIM	4.79E-51	0.678501	0.93	0.657	2.32E-46	Pod	VIM
WI2-1896O14.1	2.71E-50	4.7732	0.031	0.001	1.31E-45	Pod	WI2-1896O14.1
CTTNBP2	5.21E-50	2.39597	0.401	0.159	2.52E-45	Pod	CTTNBP2
PDIA3	1.49E-49	1.09593	0.867	0.766	7.23E-45	Pod	PDIA3
DACH1	2.00E-49	2.14114	0.432	0.18	9.70E-45	Pod	DACH1
SNCA	4.09E-49	1.90987	0.452	0.198	1.98E-44	Pod	SNCA
MYL4	4.65E-49	2.90401	0.087	0.01	2.25E-44	Pod	MYL4
HACD2	5.72E-49	2.89784	0.461	0.224	2.77E-44	Pod	HACD2
SMCO3	7.46E-49	4.49298	0.051	0.003	3.62E-44	Pod	SMCO3
ID3	9.97E-49	1.15887	0.824	0.605	4.83E-44	Pod	ID3
AJ011932.1	1.06E-48	3.64118	0.089	0.01	5.14E-44	Pod	AJ011932.1
VSIG8	1.09E-48	4.1414	0.053	0.004	5.30E-44	Pod	VSIG8
2002-09-01	1.10E-48	1.35048	0.729	0.482	5.33E-44	Pod	2002-09-01
TSPAN3	3.84E-48	1.58035	0.72	0.594	1.86E-43	Pod	TSPAN3
CALHM4	4.18E-48	6.07106	0.014	0	2.02E-43	Pod	CALHM4
ST3GAL1	1.06E-47	2.87139	0.287	0.09	5.15E-43	Pod	ST3GAL1
CIRBP	1.36E-47	1.09084	0.824	0.814	6.58E-43	Pod	CIRBP
ATP6V1G1	2.52E-47	0.834101	0.877	0.821	1.22E-42	Pod	ATP6V1G1
NTRK2	5.15E-47	2.02935	0.444	0.193	2.49E-42	Pod	NTRK2
PRUNE2	1.34E-46	2.7151	0.205	0.05	6.52E-42	Pod	PRUNE2
SYTL4	2.57E-46	3.60548	0.225	0.06	1.25E-41	Pod	SYTL4
TMEM178A	3.76E-46	2.1815	0.309	0.101	1.82E-41	Pod	TMEM178A
PON2	3.88E-46	1.70485	0.662	0.477	1.88E-41	Pod	PON2
DNAJA1	5.71E-46	1.1042	0.804	0.693	2.76E-41	Pod	DNAJA1
RBM39	3.97E-45	1.08768	0.838	0.773	1.92E-40	Pod	RBM39
ZBTB7C	4.05E-45	2.75207	0.169	0.036	1.96E-40	Pod	ZBTB7C
TCEAL3	4.41E-45	2.32619	0.514	0.278	2.14E-40	Pod	TCEAL3
GOLIM4	1.75E-44	2.06087	0.577	0.352	8.48E-40	Pod	GOLIM4
RP11-999E24.3	2.96E-44	4.97619	0.022	0.001	1.43E-39	Pod	RP11-999E24.3
HSPA5	3.33E-44	1.0104	0.845	0.742	1.61E-39	Pod	HSPA5
DUSP23	3.58E-44	2.38038	0.539	0.329	1.74E-39	Pod	DUSP23
RP11-423H2.3	5.24E-44	5.48055	0.039	0.002	2.54E-39	Pod	RP11-423H2.3
SKP1	8.41E-44	0.780001	0.889	0.863	4.07E-39	Pod	SKP1
MCC	1.14E-43	3.01616	0.203	0.051	5.53E-39	Pod	MCC
SPATA13.1	1.55E-43	8.91117	0.01	0	7.53E-39	Pod	SPATA13.1
TMCC3	2.58E-43	2.74982	0.268	0.085	1.25E-38	Pod	TMCC3
MMP23B	2.66E-43	2.11798	0.234	0.065	1.29E-38	Pod	MMP23B
AC064875.2	3.66E-43	5.86984	0.017	0	1.77E-38	Pod	AC064875.2
F2R	1.03E-42	2.65456	0.326	0.121	4.98E-38	Pod	F2R
RASSF8-AS1	1.07E-42	2.48358	0.377	0.16	5.20E-38	Pod	RASSF8-AS1
TDRD5	2.15E-42	4.5356	0.048	0.003	1.04E-37	Pod	TDRD5
LBH	2.42E-42	2.37417	0.326	0.119	1.17E-37	Pod	LBH
MRGPRF-AS1	2.97E-42	5.46855	0.031	0.001	1.44E-37	Pod	MRGPRF-AS1
RP11-123K19.1	3.11E-42	4.9654	0.034	0.002	1.51E-37	Pod	RP11-123K19.1
CTD-3035K23.7	1.42E-41	4.23427	0.053	0.004	6.89E-37	Pod	CTD-3035K23.7
EFNB1	2.51E-41	2.06178	0.464	0.235	1.22E-36	Pod	EFNB1
GSDMA	5.10E-41	5.72731	0.024	0.001	2.47E-36	Pod	GSDMA
RBMS1	7.55E-41	1.89077	0.592	0.413	3.66E-36	Pod	RBMS1
C11orf58	8.05E-41	1.23525	0.8	0.734	3.90E-36	Pod	C11orf58
MATR3	1.32E-40	1.29868	0.493	0.224	6.41E-36	Pod	MATR3
MYOZ1	1.73E-40	3.56216	0.104	0.016	8.37E-36	Pod	MYOZ1
KIRREL	2.84E-40	2.97936	0.138	0.027	1.38E-35	Pod	KIRREL
LINC01896	3.18E-40	3.35844	0.111	0.019	1.54E-35	Pod	LINC01896
LUC7L3	5.40E-40	1.17261	0.814	0.717	2.62E-35	Pod	LUC7L3
SLC9A3R2	6.10E-40	3.44302	0.333	0.141	2.95E-35	Pod	SLC9A3R2
RP1-283K11.3	9.48E-40	6.61502	0.017	0	4.59E-35	Pod	RP1-283K11.3
AC080038.1	2.00E-39	4.41052	0.068	0.007	9.68E-35	Pod	AC080038.1
RP11-387A1.5	2.60E-39	4.27716	0.039	0.002	1.26E-34	Pod	RP11-387A1.5
CTNNAL1	7.13E-39	2.16124	0.517	0.313	3.45E-34	Pod	CTNNAL1
AC116609.1	2.48E-38	6.52391	0.014	0	1.20E-33	Pod	AC116609.1
ARMCX3	3.11E-38	1.73061	0.626	0.468	1.51E-33	Pod	ARMCX3
DPYSL3	3.16E-38	2.98163	0.15	0.033	1.53E-33	Pod	DPYSL3
PALLD	4.11E-38	1.6544	0.529	0.294	1.99E-33	Pod	PALLD
AC006273.4	6.22E-38	5.12222	0.029	0.001	3.02E-33	Pod	AC006273.4
RP11-710C12.1	6.66E-38	3.40493	0.087	0.012	3.22E-33	Pod	RP11-710C12.1
FAM65A	7.69E-38	3.08512	0.138	0.029	3.73E-33	Pod	FAM65A
PTH1R	8.89E-38	1.94866	0.483	0.274	4.31E-33	Pod	PTH1R
LRRN2	9.35E-38	2.55431	0.111	0.019	4.53E-33	Pod	LRRN2
KIRREL2	1.65E-37	3.1359	0.118	0.022	8.00E-33	Pod	KIRREL2
MAGED2	1.98E-37	1.30913	0.715	0.611	9.60E-33	Pod	MAGED2
APLP1	2.01E-37	2.43698	0.191	0.05	9.76E-33	Pod	APLP1
C6orf203	2.42E-37	2.2774	0.372	0.166	1.17E-32	Pod	C6orf203
CPEB1	3.92E-37	4.30783	0.056	0.005	1.90E-32	Pod	CPEB1
RP11-629O1.2	4.08E-37	4.61741	0.048	0.004	1.98E-32	Pod	RP11-629O1.2
PARD6G	4.17E-37	2.67503	0.22	0.066	2.02E-32	Pod	PARD6G
LINC01031	2.56E-36	5.38208	0.043	0.003	1.24E-31	Pod	LINC01031
DRD4	3.94E-36	3.11696	0.111	0.02	1.91E-31	Pod	DRD4
TSC22D3	4.10E-36	1.77454	0.594	0.442	1.99E-31	Pod	TSC22D3
AC008264.2	7.12E-36	4.45561	0.048	0.004	3.45E-31	Pod	AC008264.2
CFAP45	1.58E-35	2.60163	0.094	0.015	7.68E-31	Pod	CFAP45
RFPL1	2.35E-35	3.50012	0.031	0.002	1.14E-30	Pod	RFPL1
NLRP1	2.93E-35	2.00442	0.341	0.143	1.42E-30	Pod	NLRP1
MAGI2	3.27E-35	2.64486	0.336	0.149	1.58E-30	Pod	MAGI2
ATPIF1	4.58E-35	0.936642	0.705	0.439	2.22E-30	Pod	ATPIF1
RP1-283K11.2	7.94E-35	7.48173	0.01	0	3.85E-30	Pod	RP1-283K11.2
AC082651.3	8.86E-35	6.73297	0.014	0	4.29E-30	Pod	AC082651.3
SRRM2	1.20E-34	0.952389	0.829	0.767	5.80E-30	Pod	SRRM2
MTATP6P1	1.81E-34	1.76309	0.188	0.051	8.76E-30	Pod	MTATP6P1
DYNLL1	1.95E-34	0.78144	0.845	0.84	9.44E-30	Pod	DYNLL1
UNC5B-AS1	2.09E-34	2.98065	0.135	0.03	1.01E-29	Pod	UNC5B-AS1
WASF2	2.39E-34	1.50145	0.618	0.481	1.16E-29	Pod	WASF2
RP4-737E23.2	2.73E-34	6.01011	0.017	0	1.32E-29	Pod	RP4-737E23.2
VAMP2	4.55E-34	1.72607	0.572	0.42	2.21E-29	Pod	VAMP2
DSC1	3.67E-33	3.96026	0.036	0.003	1.78E-28	Pod	DSC1
POLA2	8.37E-33	2.69064	0.171	0.047	4.06E-28	Pod	POLA2
TCEAL2	1.99E-32	2.5131	0.213	0.067	9.64E-28	Pod	TCEAL2
SPON2	2.92E-32	2.39071	0.123	0.026	1.42E-27	Pod	SPON2
CNTFR	3.03E-32	2.24411	0.133	0.03	1.47E-27	Pod	CNTFR
ANGPT1	4.98E-32	2.87486	0.193	0.058	2.41E-27	Pod	ANGPT1
CMTM3	6.72E-32	2.11959	0.411	0.215	3.26E-27	Pod	CMTM3
RNU5F-2P	8.64E-32	5.66705	0.014	0	4.19E-27	Pod	RNU5F-2P
DDX17	1.50E-31	0.998598	0.804	0.75	7.29E-27	Pod	DDX17
C6orf48	1.98E-31	1.05789	0.674	0.459	9.60E-27	Pod	C6orf48
PSMA4	7.90E-31	1.07802	0.742	0.628	3.83E-26	Pod	PSMA4
HMGN3	1.34E-30	0.845979	0.807	0.778	6.50E-26	Pod	HMGN3
TMEM221	2.29E-30	3.97893	0.06	0.008	1.11E-25	Pod	TMEM221
RSPO1	2.97E-30	3.0377	0.07	0.01	1.44E-25	Pod	RSPO1
ARGLU1	5.68E-30	1.05542	0.8	0.749	2.75E-25	Pod	ARGLU1
CXXC5	6.00E-30	1.01445	0.746	0.623	2.91E-25	Pod	CXXC5
ITGB1	6.13E-30	1.01037	0.754	0.681	2.97E-25	Pod	ITGB1
F3	7.17E-30	2.08621	0.329	0.149	3.48E-25	Pod	F3
AC021683.2	2.71E-29	6.06552	0.014	0	1.31E-24	Pod	AC021683.2
LINC00519	2.81E-29	4.81889	0.014	0	1.36E-24	Pod	LINC00519
PTGER4	4.85E-29	2.7707	0.147	0.039	2.35E-24	Pod	PTGER4
SON	5.61E-29	1.02014	0.773	0.733	2.72E-24	Pod	SON
AL160286.3	1.31E-28	5.75488	0.019	0.001	6.33E-24	Pod	AL160286.3
CCDC109B	1.67E-28	2.71545	0.126	0.03	8.08E-24	Pod	CCDC109B
2003-03-01	1.82E-28	3.15501	0.188	0.061	8.83E-24	Pod	2003-03-01
CAST	3.50E-28	1.38033	0.643	0.522	1.70E-23	Pod	CAST
SUZ12P1	9.70E-28	3.05978	0.06	0.008	4.70E-23	Pod	SUZ12P1
RAMP1	1.13E-27	1.85978	0.203	0.067	5.45E-23	Pod	RAMP1
PRDX6	1.31E-27	0.770253	0.773	0.753	6.33E-23	Pod	PRDX6
H1F0	1.55E-27	1.39566	0.669	0.532	7.52E-23	Pod	H1F0
ARHGAP20	1.80E-27	3.56999	0.06	0.008	8.70E-23	Pod	ARHGAP20
TBXAS1	3.45E-27	2.63931	0.174	0.054	1.67E-22	Pod	TBXAS1
EIF4A2	5.45E-27	0.689487	0.802	0.8	2.64E-22	Pod	EIF4A2
TUBB2A	8.49E-27	1.91398	0.473	0.323	4.11E-22	Pod	TUBB2A
SLAMF8	8.71E-27	4.26241	0.017	0.001	4.22E-22	Pod	SLAMF8
RP11-449D8.1	8.71E-27	3.69957	0.034	0.003	4.22E-22	Pod	RP11-449D8.1
RP11-115A14.1	9.07E-27	5.79488	0.012	0	4.39E-22	Pod	RP11-115A14.1
MORF4L1	1.25E-26	0.831143	0.826	0.822	6.07E-22	Pod	MORF4L1
AC004386.4	1.76E-26	4.1123	0.031	0.002	8.51E-22	Pod	AC004386.4
DLG2	2.16E-26	2.89579	0.15	0.043	1.04E-21	Pod	DLG2
GABARAPL2	6.10E-26	0.986297	0.703	0.671	2.95E-21	Pod	GABARAPL2
NEBL	8.00E-26	2.03919	0.329	0.159	3.87E-21	Pod	NEBL
RPL10P16	1.59E-25	1.6279	0.147	0.041	7.69E-21	Pod	RPL10P16
CANX	1.80E-25	1.14838	0.758	0.704	8.74E-21	Pod	CANX
C9orf3	2.08E-25	1.93566	0.314	0.148	1.01E-20	Pod	C9orf3
GUCY1B3	3.36E-25	1.90304	0.188	0.063	1.63E-20	Pod	GUCY1B3
ARPC5	4.39E-25	1.03927	0.708	0.636	2.13E-20	Pod	ARPC5
RBFOX1	6.20E-25	2.52064	0.089	0.018	3.01E-20	Pod	RBFOX1
PDIA6	6.26E-25	0.772051	0.79	0.753	3.03E-20	Pod	PDIA6
LEFTY1	1.02E-24	2.55067	0.184	0.063	4.96E-20	Pod	LEFTY1
RAB3IL1	1.84E-24	3.13253	0.13	0.036	8.91E-20	Pod	RAB3IL1
CMYA5	2.16E-24	2.58259	0.258	0.112	1.05E-19	Pod	CMYA5
PLPP3	2.80E-24	2.00343	0.394	0.227	1.36E-19	Pod	PLPP3
MYLK	4.40E-24	2.40299	0.227	0.091	2.13E-19	Pod	MYLK
TNS2	4.56E-24	2.6126	0.186	0.065	2.21E-19	Pod	TNS2
AC106795.2	5.64E-24	3.85982	0.027	0.002	2.73E-19	Pod	AC106795.2
AL590560.2	5.67E-24	4.26177	0.027	0.002	2.75E-19	Pod	AL590560.2
RASSF5	8.55E-24	2.76988	0.07	0.012	4.14E-19	Pod	RASSF5
SBDSP1	1.22E-23	2.66976	0.065	0.011	5.93E-19	Pod	SBDSP1
SRSF5	1.54E-23	0.803411	0.768	0.731	7.45E-19	Pod	SRSF5
PRRT2	1.73E-23	2.52959	0.162	0.052	8.40E-19	Pod	PRRT2
UFD1L	1.97E-23	1.7236	0.28	0.127	9.54E-19	Pod	UFD1L
KLK6	3.56E-23	1.81855	0.28	0.127	1.73E-18	Pod	KLK6
RP11-386G11.5	4.29E-23	3.67142	0.039	0.004	2.08E-18	Pod	RP11-386G11.5
LINC00888	4.49E-23	2.8491	0.058	0.009	2.17E-18	Pod	LINC00888
SSB	4.58E-23	0.971646	0.691	0.623	2.22E-18	Pod	SSB
AADACL4	5.69E-23	5.209	0.017	0.001	2.76E-18	Pod	AADACL4
NPW	1.57E-22	2.8019	0.213	0.084	7.61E-18	Pod	NPW
FRG1CP	2.10E-22	2.64579	0.068	0.012	1.02E-17	Pod	FRG1CP
AL024497.1	2.10E-22	5.04348	0.022	0.001	1.02E-17	Pod	AL024497.1
STMN1	2.13E-22	0.437118	0.874	0.795	1.03E-17	Pod	STMN1
TIMP1	3.04E-22	1.08415	0.58	0.449	1.47E-17	Pod	TIMP1
AL669970.3	3.44E-22	5.55766	0.014	0.001	1.67E-17	Pod	AL669970.3
DYNLL1P7	3.62E-22	3.97266	0.014	0.001	1.75E-17	Pod	DYNLL1P7
BNIP3L	4.18E-22	1.16802	0.614	0.512	2.03E-17	Pod	BNIP3L
SARAF	5.73E-22	1.11145	0.647	0.605	2.78E-17	Pod	SARAF
RP11-680H20.1	5.82E-22	3.76928	0.027	0.002	2.82E-17	Pod	RP11-680H20.1
ARF1	6.10E-22	0.888642	0.727	0.722	2.95E-17	Pod	ARF1
IQCJ	6.48E-22	5.78741	0.017	0.001	3.14E-17	Pod	IQCJ
DOC2B	7.09E-22	2.26611	0.188	0.07	3.44E-17	Pod	DOC2B
PNISR	7.83E-22	0.792917	0.766	0.756	3.79E-17	Pod	PNISR
CFH	8.03E-22	2.98863	0.143	0.045	3.89E-17	Pod	CFH
MRC2	8.49E-22	2.24395	0.169	0.059	4.12E-17	Pod	MRC2
RSRP1	8.60E-22	1.31331	0.604	0.502	4.17E-17	Pod	RSRP1
HSP90AA1	8.80E-22	0.47659	0.87	0.889	4.26E-17	Pod	HSP90AA1
HIPK2	9.54E-22	1.4655	0.587	0.456	4.62E-17	Pod	HIPK2
RP11-521D12.5	9.73E-22	5.68681	0.01	0	4.71E-17	Pod	RP11-521D12.5
ATP5J	1.15E-21	0.672771	0.655	0.435	5.57E-17	Pod	ATP5J
PC	1.26E-21	2.87522	0.164	0.058	6.09E-17	Pod	PC
CNBP	1.26E-21	0.874927	0.713	0.681	6.11E-17	Pod	CNBP
SLC45A1	1.49E-21	3.58457	0.056	0.009	7.22E-17	Pod	SLC45A1
ATP5A1	1.52E-21	0.787341	0.582	0.384	7.36E-17	Pod	ATP5A1
LITAF	1.59E-21	1.42405	0.587	0.476	7.70E-17	Pod	LITAF
SMARCC2	1.88E-21	1.64473	0.502	0.357	9.13E-17	Pod	SMARCC2
FOXL1	2.38E-21	3.83235	0.034	0.004	1.16E-16	Pod	FOXL1
ITM2C	4.40E-21	0.671118	0.884	0.854	2.13E-16	Pod	ITM2C
RP11-488L18.4	5.13E-21	2.55992	0.06	0.01	2.48E-16	Pod	RP11-488L18.4
ST6GALNAC2	5.29E-21	2.49956	0.075	0.015	2.56E-16	Pod	ST6GALNAC2
RP11-454H19.2	6.68E-21	4.73988	0.014	0.001	3.24E-16	Pod	RP11-454H19.2
PDIA3P1	6.99E-21	1.77664	0.097	0.024	3.39E-16	Pod	PDIA3P1
MUM1	7.14E-21	1.84081	0.329	0.174	3.46E-16	Pod	MUM1
ATP5O	7.88E-21	0.847617	0.507	0.296	3.82E-16	Pod	ATP5O
EZR	8.52E-21	0.938656	0.768	0.723	4.13E-16	Pod	EZR
GAS6	9.17E-21	1.88982	0.273	0.131	4.44E-16	Pod	GAS6
GSTA4	1.10E-20	1.74396	0.444	0.318	5.31E-16	Pod	GSTA4
CTB-70G10.1	1.80E-20	4.63999	0.012	0	8.70E-16	Pod	CTB-70G10.1
FAM129A	1.80E-20	3.08585	0.068	0.013	8.72E-16	Pod	FAM129A
GAS1	2.03E-20	1.83775	0.249	0.112	9.85E-16	Pod	GAS1
CTC-340A15.2	2.49E-20	3.73172	0.036	0.004	1.21E-15	Pod	CTC-340A15.2
BGN	2.61E-20	1.80898	0.227	0.097	1.27E-15	Pod	BGN
MTND4P12	2.89E-20	2.36008	0.058	0.01	1.40E-15	Pod	MTND4P12
SH3BP5	3.44E-20	2.10765	0.336	0.191	1.67E-15	Pod	SH3BP5
NCL	3.73E-20	0.616425	0.843	0.806	1.81E-15	Pod	NCL
ATP5B	4.21E-20	0.893822	0.568	0.379	2.04E-15	Pod	ATP5B
MIR503HG	6.20E-20	1.8894	0.343	0.193	3.00E-15	Pod	MIR503HG
RP11-179B2.2	8.11E-20	2.68915	0.048	0.007	3.93E-15	Pod	RP11-179B2.2
DSC2	9.36E-20	1.77016	0.43	0.293	4.53E-15	Pod	DSC2
PRMT6	1.29E-19	2.17631	0.239	0.109	6.23E-15	Pod	PRMT6
PAK1	1.29E-19	2.0279	0.42	0.277	6.24E-15	Pod	PAK1
SELENOP	1.44E-19	1.64422	0.473	0.356	6.97E-15	Pod	SELENOP
CD2AP	1.59E-19	1.75559	0.551	0.444	7.70E-15	Pod	CD2AP
TRIM17	1.78E-19	2.62227	0.077	0.017	8.65E-15	Pod	TRIM17
C11orf71	2.18E-19	2.77656	0.261	0.131	1.06E-14	Pod	C11orf71
TAX1BP1	2.21E-19	1.09893	0.681	0.625	1.07E-14	Pod	TAX1BP1
CTD-2311M21.2	2.57E-19	6.27842	0.01	0	1.25E-14	Pod	CTD-2311M21.2
SEC62	2.61E-19	0.766361	0.754	0.715	1.26E-14	Pod	SEC62
RP11-1094H24.4	2.61E-19	5.15001	0.01	0	1.26E-14	Pod	RP11-1094H24.4
CH17-472G23.1	2.61E-19	5.06566	0.01	0	1.27E-14	Pod	CH17-472G23.1
HS3ST3B1	2.83E-19	2.2952	0.106	0.03	1.37E-14	Pod	HS3ST3B1
KIF5B	3.16E-19	0.934554	0.679	0.616	1.53E-14	Pod	KIF5B
CITED2	3.49E-19	0.937947	0.703	0.609	1.69E-14	Pod	CITED2
C1orf204	3.57E-19	4.30283	0.029	0.003	1.73E-14	Pod	C1orf204
FAM213A	4.62E-19	1.01585	0.56	0.413	2.24E-14	Pod	FAM213A
PABPC1	5.67E-19	0.486937	0.882	0.852	2.75E-14	Pod	PABPC1
RPL23AP82	5.91E-19	2.38897	0.041	0.006	2.86E-14	Pod	RPL23AP82
IL13RA1	7.10E-19	2.12911	0.302	0.162	3.44E-14	Pod	IL13RA1
PTPN7	7.27E-19	3.65767	0.024	0.002	3.52E-14	Pod	PTPN7
PRODH2	7.85E-19	1.63428	0.126	0.039	3.80E-14	Pod	PRODH2
BMP7	8.44E-19	1.28646	0.309	0.156	4.09E-14	Pod	BMP7
HIST2H2BE	8.84E-19	2.37365	0.205	0.089	4.29E-14	Pod	HIST2H2BE
SUCO	8.94E-19	1.73233	0.454	0.327	4.33E-14	Pod	SUCO
SEMA7A	1.09E-18	3.62927	0.043	0.006	5.30E-14	Pod	SEMA7A
LRRFIP1	1.28E-18	1.37496	0.618	0.53	6.23E-14	Pod	LRRFIP1
RP11-574K11.24	1.76E-18	2.87301	0.043	0.007	8.52E-14	Pod	RP11-574K11.24
UTF1	1.77E-18	4.95526	0.017	0.001	8.56E-14	Pod	UTF1
ANKRD36BP1	2.12E-18	1.79789	0.087	0.022	1.03E-13	Pod	ANKRD36BP1
FUS	2.67E-18	0.757053	0.775	0.763	1.30E-13	Pod	FUS
ATXN7L3B	2.95E-18	1.28354	0.585	0.478	1.43E-13	Pod	ATXN7L3B
MT-TP	3.09E-18	2.20906	0.085	0.021	1.50E-13	Pod	MT-TP
GRIK1-AS1	3.25E-18	3.91902	0.019	0.001	1.58E-13	Pod	GRIK1-AS1
SLC9A3R1	4.05E-18	1.25662	0.512	0.387	1.96E-13	Pod	SLC9A3R1
FIGN	4.83E-18	2.04094	0.229	0.106	2.34E-13	Pod	FIGN
PLD3	5.84E-18	1.19517	0.604	0.564	2.83E-13	Pod	PLD3
MESDC2	6.89E-18	1.24467	0.386	0.229	3.34E-13	Pod	MESDC2
VASN	7.48E-18	2.12686	0.285	0.154	3.63E-13	Pod	VASN
SEPP1	7.55E-18	1.7579	0.302	0.165	3.66E-13	Pod	SEPP1
CTC-351M12.1	8.00E-18	2.96859	0.046	0.007	3.88E-13	Pod	CTC-351M12.1
LRFN4	8.59E-18	2.51796	0.164	0.064	4.16E-13	Pod	LRFN4
RP1-152L7.5	9.58E-18	3.06717	0.034	0.004	4.64E-13	Pod	RP1-152L7.5
DKK3	1.12E-17	2.24404	0.179	0.072	5.45E-13	Pod	DKK3
STON1	1.18E-17	2.51843	0.128	0.043	5.74E-13	Pod	STON1
TULP4	1.24E-17	2.06996	0.355	0.221	6.02E-13	Pod	TULP4
PNN	1.33E-17	0.764751	0.722	0.652	6.44E-13	Pod	PNN
PDE4DIP	1.49E-17	2.16344	0.355	0.229	7.23E-13	Pod	PDE4DIP
CH17-189H20.1	1.97E-17	2.29094	0.101	0.029	9.53E-13	Pod	CH17-189H20.1
ATP5G3	2.07E-17	0.634419	0.655	0.451	1.00E-12	Pod	ATP5G3
CALD1	2.56E-17	0.80536	0.633	0.505	1.24E-12	Pod	CALD1
RASSF8	2.57E-17	2.0181	0.3	0.171	1.24E-12	Pod	RASSF8
ARC	2.89E-17	1.72738	0.085	0.022	1.40E-12	Pod	ARC
EFNB2	3.86E-17	1.5391	0.403	0.264	1.87E-12	Pod	EFNB2
AMPH	4.56E-17	3.80083	0.058	0.012	2.21E-12	Pod	AMPH
LRRC75A-AS1	4.86E-17	1.07312	0.208	0.087	2.35E-12	Pod	LRRC75A-AS1
ADGRA1-AS1	6.15E-17	4.71045	0.014	0.001	2.98E-12	Pod	ADGRA1-AS1
LINC01915	6.36E-17	3.46659	0.014	0.001	3.08E-12	Pod	LINC01915
FAM89A	6.92E-17	2.20685	0.162	0.064	3.35E-12	Pod	FAM89A
TROVE2	8.08E-17	1.30461	0.425	0.276	3.91E-12	Pod	TROVE2
ADD3	8.27E-17	1.20826	0.575	0.491	4.01E-12	Pod	ADD3
HNRNPK	9.10E-17	0.640772	0.771	0.777	4.41E-12	Pod	HNRNPK
NUCKS1	9.74E-17	0.503086	0.838	0.832	4.72E-12	Pod	NUCKS1
FOS	1.02E-16	1.21614	0.72	0.646	4.95E-12	Pod	FOS
DOK1	1.08E-16	2.60461	0.14	0.051	5.24E-12	Pod	DOK1
MORF4L1P1	1.15E-16	2.15474	0.08	0.02	5.59E-12	Pod	MORF4L1P1
RPL3P4	1.27E-16	1.24918	0.147	0.053	6.18E-12	Pod	RPL3P4
TMEM106B	1.35E-16	1.56795	0.476	0.378	6.54E-12	Pod	TMEM106B
DKFZP434A062	1.53E-16	5.08687	0.012	0.001	7.43E-12	Pod	DKFZP434A062
NDUFAF4P3	1.57E-16	3.99938	0.012	0.001	7.61E-12	Pod	NDUFAF4P3
STAG3L2	1.57E-16	3.15829	0.034	0.005	7.63E-12	Pod	STAG3L2
DCN	1.61E-16	0.978195	0.196	0.083	7.78E-12	Pod	DCN
DPY19L2P3	1.75E-16	3.80313	0.017	0.001	8.47E-12	Pod	DPY19L2P3
SERINC5	1.85E-16	1.98989	0.341	0.214	8.95E-12	Pod	SERINC5
CD164	1.87E-16	0.930346	0.686	0.666	9.06E-12	Pod	CD164
HNRNPR	2.51E-16	0.832632	0.671	0.629	1.22E-11	Pod	HNRNPR
CALU	2.58E-16	1.27793	0.57	0.492	1.25E-11	Pod	CALU
LIM2	2.94E-16	2.90381	0.022	0.002	1.43E-11	Pod	LIM2
TERF2IP	3.58E-16	1.17846	0.563	0.472	1.74E-11	Pod	TERF2IP
GTF2IP20	3.84E-16	3.53107	0.014	0.001	1.86E-11	Pod	GTF2IP20
NFASC	4.95E-16	2.81016	0.036	0.005	2.40E-11	Pod	NFASC
TMED4	4.98E-16	1.05297	0.64	0.606	2.41E-11	Pod	TMED4
ZNF542P	5.67E-16	2.23946	0.048	0.009	2.75E-11	Pod	ZNF542P
ATP5C1	6.66E-16	0.817577	0.493	0.333	3.23E-11	Pod	ATP5C1
AC016747.3	6.92E-16	2.79635	0.046	0.008	3.36E-11	Pod	AC016747.3
DOC2GP	9.01E-16	4.67524	0.01	0	4.37E-11	Pod	DOC2GP
TMEM40	9.12E-16	2.48181	0.104	0.033	4.42E-11	Pod	TMEM40
LRRC26	9.18E-16	2.87058	0.039	0.006	4.45E-11	Pod	LRRC26
MT-TH	9.43E-16	2.68443	0.039	0.006	4.57E-11	Pod	MT-TH
RAB2A	1.21E-15	0.952574	0.676	0.644	5.88E-11	Pod	RAB2A
BTG2	1.55E-15	1.15451	0.577	0.462	7.53E-11	Pod	BTG2
TAF7	1.56E-15	1.06034	0.601	0.526	7.56E-11	Pod	TAF7
NPR1	1.67E-15	1.90856	0.155	0.061	8.11E-11	Pod	NPR1
AC156455.1	1.90E-15	3.71334	0.029	0.004	9.18E-11	Pod	AC156455.1
DHX36	2.04E-15	1.19895	0.556	0.463	9.88E-11	Pod	DHX36
IP6K2	2.11E-15	1.12924	0.57	0.499	1.02E-10	Pod	IP6K2
BEX3	2.27E-15	0.986956	0.57	0.514	1.10E-10	Pod	BEX3
DEUP1	2.40E-15	2.86055	0.039	0.006	1.16E-10	Pod	DEUP1
FERMT2	2.41E-15	1.36426	0.42	0.296	1.17E-10	Pod	FERMT2
ARL3	2.46E-15	0.993829	0.606	0.553	1.19E-10	Pod	ARL3
RPS14P8	2.56E-15	2.43224	0.056	0.012	1.24E-10	Pod	RPS14P8
DPP6	2.79E-15	1.83992	0.063	0.014	1.35E-10	Pod	DPP6
CAND2	3.79E-15	2.47919	0.065	0.016	1.84E-10	Pod	CAND2
PCBP1	3.80E-15	0.685341	0.722	0.727	1.84E-10	Pod	PCBP1
HP1BP3	4.29E-15	1.15015	0.633	0.604	2.08E-10	Pod	HP1BP3
WIPF3	4.87E-15	2.78296	0.099	0.031	2.36E-10	Pod	WIPF3
HNRNPDL	5.17E-15	0.444515	0.831	0.848	2.51E-10	Pod	HNRNPDL
FAM98A	5.33E-15	1.80114	0.314	0.191	2.58E-10	Pod	FAM98A
EID2B	5.39E-15	2.40447	0.138	0.053	2.61E-10	Pod	EID2B
CD59	6.51E-15	0.907733	0.633	0.564	3.15E-10	Pod	CD59
Z82214.3	6.84E-15	4.59341	0.017	0.001	3.31E-10	Pod	Z82214.3
HNRNPU	7.23E-15	0.75157	0.78	0.778	3.50E-10	Pod	HNRNPU
TMSB4XP4	8.14E-15	2.58839	0.048	0.009	3.95E-10	Pod	TMSB4XP4
SLC48A1	8.40E-15	2.1122	0.256	0.141	4.07E-10	Pod	SLC48A1
NFE2L1	9.51E-15	1.45521	0.444	0.326	4.61E-10	Pod	NFE2L1
FKBP2	9.62E-15	0.869991	0.618	0.553	4.66E-10	Pod	FKBP2
PSMD6	1.04E-14	1.57912	0.457	0.372	5.02E-10	Pod	PSMD6
NDN	1.11E-14	1.29991	0.435	0.325	5.37E-10	Pod	NDN
FRG1BP	1.17E-14	2.25723	0.056	0.012	5.68E-10	Pod	FRG1BP
MTND2P28	1.27E-14	1.553	0.099	0.031	6.17E-10	Pod	MTND2P28
DUSP10	1.54E-14	2.65333	0.13	0.049	7.46E-10	Pod	DUSP10
RFC1	1.75E-14	1.50064	0.478	0.383	8.46E-10	Pod	RFC1
ZNF22	1.75E-14	1.16868	0.514	0.414	8.48E-10	Pod	ZNF22
HSP90AB3P	1.79E-14	2.07076	0.075	0.02	8.67E-10	Pod	HSP90AB3P
H3F3BP1	1.91E-14	5.11517	0.01	0	9.28E-10	Pod	H3F3BP1
RBMS1P1	2.18E-14	3.06881	0.029	0.004	1.06E-09	Pod	RBMS1P1
HIST3H2A	2.33E-14	1.9665	0.297	0.181	1.13E-09	Pod	HIST3H2A
SEMA3B-AS1	2.74E-14	2.77377	0.08	0.023	1.33E-09	Pod	SEMA3B-AS1
ILF3-AS1	2.89E-14	1.69144	0.222	0.111	1.40E-09	Pod	ILF3-AS1
LINC00998	3.31E-14	1.14133	0.309	0.176	1.60E-09	Pod	LINC00998
FAM21EP	3.60E-14	3.44502	0.014	0.001	1.75E-09	Pod	FAM21EP
SPG20	3.65E-14	1.25134	0.263	0.139	1.77E-09	Pod	SPG20
RP4-604A21.1	3.77E-14	1.90849	0.068	0.017	1.83E-09	Pod	RP4-604A21.1
CALR	3.98E-14	0.599716	0.766	0.795	1.93E-09	Pod	CALR
SLC7A8	4.94E-14	1.88077	0.268	0.151	2.39E-09	Pod	SLC7A8
ZFP36L2	5.91E-14	1.11329	0.594	0.562	2.86E-09	Pod	ZFP36L2
RP4-765C7.2	6.56E-14	1.81862	0.099	0.032	3.18E-09	Pod	RP4-765C7.2
RDX	6.94E-14	0.903881	0.597	0.522	3.36E-09	Pod	RDX
MCFD2	7.51E-14	1.40864	0.517	0.441	3.64E-09	Pod	MCFD2
MINOS1P3	8.84E-14	2.0373	0.043	0.008	4.28E-09	Pod	MINOS1P3
RP3-375P9.2	9.05E-14	2.99512	0.024	0.003	4.38E-09	Pod	RP3-375P9.2
RP11-104N10.2	1.25E-13	4.34715	0.014	0.001	6.04E-09	Pod	RP11-104N10.2
SBDS	1.30E-13	1.22418	0.531	0.479	6.31E-09	Pod	SBDS
GRK5	1.41E-13	2.3615	0.133	0.053	6.83E-09	Pod	GRK5
AC092159.2	1.61E-13	2.54254	0.039	0.007	7.81E-09	Pod	AC092159.2
ARPC2	1.70E-13	0.651741	0.744	0.764	8.24E-09	Pod	ARPC2
PSMD1	1.76E-13	1.4269	0.49	0.399	8.54E-09	Pod	PSMD1
IMPDH1	1.80E-13	2.05281	0.191	0.092	8.72E-09	Pod	IMPDH1
AC116609.3	1.91E-13	3.62964	0.027	0.004	9.23E-09	Pod	AC116609.3
FOXD2-AS1	1.98E-13	2.36482	0.019	0.002	9.59E-09	Pod	FOXD2-AS1
ANXA2P2	2.03E-13	3.20606	0.027	0.004	9.83E-09	Pod	ANXA2P2
DNAJC3-AS1	2.28E-13	2.32244	0.104	0.036	1.10E-08	Pod	DNAJC3-AS1
PSMB1	2.61E-13	0.601039	0.715	0.72	1.26E-08	Pod	PSMB1
PAPOLA	3.04E-13	0.993013	0.652	0.63	1.48E-08	Pod	PAPOLA
FAM19A4	4.00E-13	5.36811	0.014	0.001	1.94E-08	Pod	FAM19A4
RP11-1299A16.3	4.04E-13	4.25674	0.012	0.001	1.96E-08	Pod	RP11-1299A16.3
RP1-159A19.4	4.07E-13	4.14329	0.012	0.001	1.97E-08	Pod	RP1-159A19.4
TMEM191A	4.11E-13	3.83551	0.012	0.001	1.99E-08	Pod	TMEM191A
SEPT7P7	4.19E-13	2.30024	0.046	0.01	2.03E-08	Pod	SEPT7P7
WHAMMP2	4.24E-13	2.70325	0.022	0.002	2.06E-08	Pod	WHAMMP2
CHD7	4.38E-13	1.50488	0.336	0.217	2.12E-08	Pod	CHD7
HIST1H2BD	4.56E-13	2.45486	0.181	0.087	2.21E-08	Pod	HIST1H2BD
SERPINB9	5.18E-13	2.15	0.121	0.046	2.51E-08	Pod	SERPINB9
RPL13P12	5.43E-13	1.58133	0.121	0.045	2.63E-08	Pod	RPL13P12
CD63	5.78E-13	0.391656	0.886	0.899	2.80E-08	Pod	CD63
PLOD2	5.79E-13	1.11162	0.507	0.406	2.80E-08	Pod	PLOD2
LAMC3	6.02E-13	2.54734	0.036	0.006	2.92E-08	Pod	LAMC3
ZCCHC11	6.03E-13	0.923551	0.309	0.179	2.92E-08	Pod	ZCCHC11
AC005154.6	6.17E-13	2.18654	0.063	0.016	2.99E-08	Pod	AC005154.6
C15orf59-AS1	6.20E-13	2.42811	0.056	0.013	3.00E-08	Pod	C15orf59-AS1
UNC119	6.68E-13	1.76472	0.37	0.274	3.24E-08	Pod	UNC119
RP11-18B16.2	8.05E-13	3.26862	0.029	0.004	3.90E-08	Pod	RP11-18B16.2
PSMD3	8.10E-13	1.43657	0.425	0.335	3.93E-08	Pod	PSMD3
NR2F1	9.71E-13	1.02129	0.394	0.264	4.70E-08	Pod	NR2F1
RP11-412D9.4	1.05E-12	2.52349	0.065	0.018	5.09E-08	Pod	RP11-412D9.4
ADORA1	1.14E-12	3.35697	0.043	0.009	5.52E-08	Pod	ADORA1
PMS2CL	1.28E-12	2.82954	0.029	0.004	6.18E-08	Pod	PMS2CL
AXDND1	1.39E-12	3.48358	0.051	0.012	6.72E-08	Pod	AXDND1
NOTUM	1.39E-12	2.76859	0.036	0.007	6.73E-08	Pod	NOTUM
MT1XP1	1.40E-12	1.94367	0.046	0.01	6.80E-08	Pod	MT1XP1
IFNAR1	1.59E-12	1.82978	0.386	0.285	7.71E-08	Pod	IFNAR1
CTD-3193K9.4	2.04E-12	2.71745	0.046	0.01	9.90E-08	Pod	CTD-3193K9.4
TCF25	2.30E-12	0.861192	0.659	0.653	1.11E-07	Pod	TCF25
MORC1	2.34E-12	5.00295	0.01	0.001	1.13E-07	Pod	MORC1
RP11-715J22.3	2.34E-12	3.78577	0.01	0.001	1.13E-07	Pod	RP11-715J22.3
NDRG2	2.34E-12	1.61628	0.314	0.205	1.13E-07	Pod	NDRG2
AC007041.2	2.38E-12	4.46914	0.01	0.001	1.15E-07	Pod	AC007041.2
TBXA2R	2.88E-12	3.63109	0.019	0.002	1.39E-07	Pod	TBXA2R
TXNIP	2.90E-12	0.883724	0.655	0.619	1.40E-07	Pod	TXNIP
SRSF11	2.92E-12	0.711408	0.737	0.753	1.42E-07	Pod	SRSF11
DMRT3	3.35E-12	1.32898	0.031	0.005	1.62E-07	Pod	DMRT3
APOD	3.48E-12	3.44827	0.031	0.005	1.69E-07	Pod	APOD
AL590762.6	3.62E-12	2.77224	0.031	0.005	1.75E-07	Pod	AL590762.6
RPS23P8	3.64E-12	1.86489	0.06	0.016	1.76E-07	Pod	RPS23P8
CTD-2014B16.3	3.73E-12	3.08781	0.027	0.004	1.81E-07	Pod	CTD-2014B16.3
PAPPA	3.83E-12	1.76965	0.2	0.103	1.86E-07	Pod	PAPPA
SF3B1	4.01E-12	0.959996	0.664	0.642	1.94E-07	Pod	SF3B1
CBLB	4.72E-12	1.65899	0.251	0.146	2.29E-07	Pod	CBLB
BEX4	5.70E-12	1.06727	0.56	0.537	2.76E-07	Pod	BEX4
PRRC2C	6.04E-12	0.890592	0.669	0.67	2.93E-07	Pod	PRRC2C
RP11-792A8.4	6.05E-12	1.68177	0.135	0.057	2.93E-07	Pod	RP11-792A8.4
PARP1	6.06E-12	0.99689	0.524	0.432	2.93E-07	Pod	PARP1
AAED1	6.30E-12	1.82871	0.179	0.087	3.05E-07	Pod	AAED1
VPS26A	6.36E-12	1.26006	0.469	0.39	3.08E-07	Pod	VPS26A
G0S2	6.50E-12	1.74219	0.167	0.078	3.15E-07	Pod	G0S2
PSMB5	7.26E-12	0.8216	0.645	0.65	3.52E-07	Pod	PSMB5
MSRB3	7.50E-12	1.68982	0.126	0.051	3.63E-07	Pod	MSRB3
PAMR1	7.92E-12	2.6584	0.041	0.009	3.84E-07	Pod	PAMR1
RP11-234A1.1	9.10E-12	1.60562	0.101	0.037	4.41E-07	Pod	RP11-234A1.1
TMEM261	9.22E-12	1.10914	0.36	0.24	4.47E-07	Pod	TMEM261
GABPB1-AS1	9.25E-12	0.989391	0.449	0.343	4.48E-07	Pod	GABPB1-AS1
TACR3	9.26E-12	4.50621	0.014	0.001	4.49E-07	Pod	TACR3
CTD-2301A4.3	9.88E-12	3.22754	0.014	0.001	4.79E-07	Pod	CTD-2301A4.3
APLN	1.01E-11	3.45437	0.022	0.003	4.90E-07	Pod	APLN
PMS2P1	1.34E-11	2.93904	0.029	0.005	6.49E-07	Pod	PMS2P1
ATP5G2	1.38E-11	0.42592	0.633	0.431	6.67E-07	Pod	ATP5G2
UBE2Q2P2	1.43E-11	2.11815	0.043	0.01	6.91E-07	Pod	UBE2Q2P2
MSL3P1	1.63E-11	4.30597	0.01	0.001	7.89E-07	Pod	MSL3P1
AC124789.1	1.66E-11	3.19515	0.01	0.001	8.03E-07	Pod	AC124789.1
RP11-270C12.3	1.76E-11	2.23571	0.041	0.009	8.51E-07	Pod	RP11-270C12.3
GOLGB1	1.79E-11	1.06915	0.599	0.557	8.65E-07	Pod	GOLGB1
CCBL1	1.80E-11	2.81052	0.041	0.009	8.70E-07	Pod	CCBL1
RP11-274B21.1	1.97E-11	2.35621	0.019	0.002	9.55E-07	Pod	RP11-274B21.1
HMGN3-AS1	1.99E-11	3.09072	0.089	0.032	9.64E-07	Pod	HMGN3-AS1
ELOVL6	2.04E-11	2.61654	0.297	0.2	9.87E-07	Pod	ELOVL6
FTLP2	2.13E-11	2.26119	0.036	0.007	1.03E-06	Pod	FTLP2
NPAS3	2.17E-11	2.27253	0.123	0.051	1.05E-06	Pod	NPAS3
RP11-33B1.1	2.17E-11	2.52216	0.031	0.006	1.05E-06	Pod	RP11-33B1.1
RP5-1056L3.3	2.41E-11	2.0257	0.053	0.014	1.17E-06	Pod	RP5-1056L3.3
RP11-228M15.1	2.42E-11	3.0429	0.024	0.003	1.17E-06	Pod	RP11-228M15.1
RP11-3D23.1	2.45E-11	3.50918	0.014	0.001	1.19E-06	Pod	RP11-3D23.1
AF131215.9	2.48E-11	4.57142	0.012	0.001	1.20E-06	Pod	AF131215.9
EIF5	2.54E-11	0.760596	0.681	0.701	1.23E-06	Pod	EIF5
WASF3	2.59E-11	1.63966	0.208	0.111	1.26E-06	Pod	WASF3
RP11-475C16.1	2.88E-11	1.52897	0.094	0.034	1.39E-06	Pod	RP11-475C16.1
COL6A4P2	3.11E-11	3.74604	0.019	0.002	1.51E-06	Pod	COL6A4P2
RP11-489E7.4	3.15E-11	2.37868	0.056	0.015	1.53E-06	Pod	RP11-489E7.4
APOPT1	3.17E-11	1.25249	0.355	0.257	1.54E-06	Pod	APOPT1
RP11-389O22.4	3.30E-11	2.47017	0.034	0.006	1.60E-06	Pod	RP11-389O22.4
ILDR2	3.32E-11	2.2734	0.068	0.02	1.61E-06	Pod	ILDR2
UNC5C	3.97E-11	1.51943	0.126	0.053	1.92E-06	Pod	UNC5C
LINC01389	4.01E-11	3.91006	0.036	0.007	1.94E-06	Pod	LINC01389
SEL1L	4.01E-11	1.79638	0.362	0.272	1.94E-06	Pod	SEL1L
RPL10P9	4.24E-11	2.11487	0.065	0.019	2.06E-06	Pod	RPL10P9
RP11-43F13.1	4.74E-11	2.52502	0.039	0.008	2.30E-06	Pod	RP11-43F13.1
UNC5D	4.98E-11	1.82556	0.087	0.03	2.41E-06	Pod	UNC5D
PSAP	5.01E-11	0.545843	0.751	0.753	2.43E-06	Pod	PSAP
HNRNPM	5.29E-11	0.679113	0.667	0.64	2.56E-06	Pod	HNRNPM
RP11-157G21.2	5.67E-11	3.71439	0.014	0.001	2.75E-06	Pod	RP11-157G21.2
KAT2B	5.73E-11	2.54355	0.152	0.072	2.77E-06	Pod	KAT2B
RRBP1	5.77E-11	1.06244	0.577	0.526	2.80E-06	Pod	RRBP1
SRP72	6.02E-11	0.948178	0.522	0.446	2.91E-06	Pod	SRP72
HSP90AB1	6.03E-11	0.268129	0.908	0.928	2.92E-06	Pod	HSP90AB1
PCMTD2	6.16E-11	1.59682	0.345	0.247	2.99E-06	Pod	PCMTD2
TMED9	6.40E-11	0.915366	0.597	0.605	3.10E-06	Pod	TMED9
OCIAD1	6.42E-11	0.85133	0.628	0.639	3.11E-06	Pod	OCIAD1
TNNC2	6.56E-11	1.47767	0.046	0.011	3.18E-06	Pod	TNNC2
GS1-124K5.12	6.66E-11	1.98252	0.039	0.008	3.23E-06	Pod	GS1-124K5.12
KIAA0368	6.78E-11	1.48593	0.169	0.083	3.28E-06	Pod	KIAA0368
KMT2E	7.32E-11	0.93282	0.568	0.531	3.55E-06	Pod	KMT2E
RTFDC1	7.51E-11	1.14284	0.292	0.182	3.64E-06	Pod	RTFDC1
DPF3	7.59E-11	2.33788	0.048	0.012	3.68E-06	Pod	DPF3
COX7A2P2	7.83E-11	3.8177	0.012	0.001	3.80E-06	Pod	COX7A2P2
RPS19P1	8.37E-11	1.84569	0.06	0.017	4.06E-06	Pod	RPS19P1
PPP2R2B	8.77E-11	1.64228	0.143	0.065	4.25E-06	Pod	PPP2R2B
FRG1JP	8.82E-11	4.17736	0.01	0.001	4.28E-06	Pod	FRG1JP
AC093107.7	8.84E-11	4.13894	0.01	0.001	4.29E-06	Pod	AC093107.7
PSMA7	9.67E-11	0.465638	0.797	0.786	4.68E-06	Pod	PSMA7
ZNRD1ASP	1.02E-10	3.07619	0.022	0.003	4.92E-06	Pod	ZNRD1ASP
AC174065.1	1.24E-10	4.16234	0.014	0.001	6.02E-06	Pod	AC174065.1
CLIP3	1.28E-10	1.88018	0.155	0.074	6.18E-06	Pod	CLIP3
DDX1	1.39E-10	0.979778	0.502	0.425	6.75E-06	Pod	DDX1
SEPT7P2	1.44E-10	1.71419	0.056	0.015	6.97E-06	Pod	SEPT7P2
ZNF503	1.56E-10	1.20129	0.377	0.275	7.55E-06	Pod	ZNF503
RP11-367E12.4	1.58E-10	2.59836	0.019	0.002	7.64E-06	Pod	RP11-367E12.4
ZRANB2	1.59E-10	1.11383	0.565	0.527	7.69E-06	Pod	ZRANB2
B4GAT1	1.64E-10	1.65312	0.319	0.229	7.95E-06	Pod	B4GAT1
AC007238.1	1.69E-10	2.32743	0.031	0.006	8.19E-06	Pod	AC007238.1
CARD10	2.03E-10	2.09404	0.159	0.079	9.82E-06	Pod	CARD10
ABLIM2	2.09E-10	2.34104	0.039	0.009	1.01E-05	Pod	ABLIM2
RP11-352M15.2	2.19E-10	1.54864	0.14	0.064	1.06E-05	Pod	RP11-352M15.2
AL157702.2	2.19E-10	3.55166	0.022	0.003	1.06E-05	Pod	AL157702.2
VAMP8	2.37E-10	0.786495	0.655	0.639	1.15E-05	Pod	VAMP8
AQP3	2.50E-10	0.532614	0.287	0.183	1.21E-05	Pod	AQP3
TTTY15	2.64E-10	1.62953	0.089	0.033	1.28E-05	Pod	TTTY15
SLC16A1	2.70E-10	1.72861	0.251	0.152	1.31E-05	Pod	SLC16A1
MTRNR2L3	2.73E-10	2.05514	0.053	0.015	1.32E-05	Pod	MTRNR2L3
QPRT	2.99E-10	0.675362	0.679	0.636	1.45E-05	Pod	QPRT
HMGN2	3.06E-10	0.427552	0.72	0.72	1.48E-05	Pod	HMGN2
FBXO21	3.20E-10	1.52756	0.413	0.33	1.55E-05	Pod	FBXO21
MT2P1	3.25E-10	1.91185	0.036	0.008	1.58E-05	Pod	MT2P1
PSMD5-AS1	3.28E-10	1.59717	0.118	0.05	1.59E-05	Pod	PSMD5-AS1
GPSM1	3.43E-10	2.19883	0.13	0.06	1.66E-05	Pod	GPSM1
GTF2IP12	3.84E-10	4.45126	0.01	0.001	1.86E-05	Pod	GTF2IP12
RP11-2N1.2	3.86E-10	5.32621	0.01	0.001	1.87E-05	Pod	RP11-2N1.2
C22orf46	3.86E-10	1.95844	0.099	0.039	1.87E-05	Pod	C22orf46
AL118508.1	3.92E-10	3.89277	0.01	0.001	1.90E-05	Pod	AL118508.1
CHD4	4.31E-10	0.845976	0.616	0.579	2.09E-05	Pod	CHD4
ZC3H14	4.50E-10	1.36328	0.423	0.337	2.18E-05	Pod	ZC3H14
RPS13P2	5.32E-10	1.937	0.072	0.024	2.58E-05	Pod	RPS13P2
LINC00839	5.77E-10	4.07894	0.019	0.003	2.79E-05	Pod	LINC00839
RP11-666A8.13	5.94E-10	3.4193	0.012	0.001	2.88E-05	Pod	RP11-666A8.13
ZNF37BP	6.19E-10	2.09514	0.043	0.011	3.00E-05	Pod	ZNF37BP
ZNF608	6.52E-10	1.48863	0.309	0.21	3.16E-05	Pod	ZNF608
RP11-567M16.6	7.69E-10	2.41857	0.046	0.012	3.72E-05	Pod	RP11-567M16.6
NOP56	8.24E-10	0.965223	0.473	0.389	3.99E-05	Pod	NOP56
NSUN5P1	8.47E-10	1.85742	0.036	0.008	4.11E-05	Pod	NSUN5P1
SLF2	9.34E-10	1.4745	0.273	0.173	4.53E-05	Pod	SLF2
HNRNPC	1.02E-09	0.474723	0.763	0.805	4.92E-05	Pod	HNRNPC
RP11-156E8.1	1.02E-09	3.51773	0.022	0.003	4.93E-05	Pod	RP11-156E8.1
MTCO1P2	1.10E-09	3.58737	0.014	0.002	5.33E-05	Pod	MTCO1P2
DSTN	1.17E-09	0.409632	0.79	0.81	5.65E-05	Pod	DSTN
TLN1	1.29E-09	1.34115	0.49	0.439	6.26E-05	Pod	TLN1
NRP2	1.38E-09	1.07523	0.242	0.143	6.68E-05	Pod	NRP2
IGFBP4	1.39E-09	1.19151	0.348	0.249	6.75E-05	Pod	IGFBP4
PTTG1IP	1.40E-09	0.709836	0.696	0.699	6.80E-05	Pod	PTTG1IP
MYH3	1.44E-09	1.39811	0.051	0.014	6.96E-05	Pod	MYH3
RP11-157L10.1	1.46E-09	3.84747	0.01	0.001	7.10E-05	Pod	RP11-157L10.1
HSBP1P2	1.48E-09	3.59836	0.01	0.001	7.16E-05	Pod	HSBP1P2
RPS2P7	1.48E-09	3.306	0.012	0.001	7.16E-05	Pod	RPS2P7
FAM65B	1.64E-09	2.608	0.029	0.006	7.94E-05	Pod	FAM65B
WBSCR22	1.65E-09	0.896351	0.316	0.207	8.00E-05	Pod	WBSCR22
COLGALT2	1.69E-09	2.26896	0.046	0.012	8.18E-05	Pod	COLGALT2
FTLP3	1.85E-09	1.44632	0.07	0.024	8.97E-05	Pod	FTLP3
C11orf63	1.92E-09	2.1291	0.048	0.013	9.29E-05	Pod	C11orf63
HNRNPCP2	2.01E-09	1.76994	0.072	0.025	9.76E-05	Pod	HNRNPCP2
RPL3P2	2.13E-09	1.75375	0.039	0.009	0.000103045	Pod	RPL3P2
RP4-605O3.4	2.38E-09	1.95505	0.048	0.013	0.000115407	Pod	RP4-605O3.4
DNAJC8	2.49E-09	0.819941	0.601	0.588	0.0001208	Pod	DNAJC8
MYCN	2.55E-09	1.64777	0.082	0.031	0.000123709	Pod	MYCN
ZEB2	2.61E-09	1.62609	0.205	0.116	0.000126314	Pod	ZEB2
LINC02210	3.10E-09	1.53693	0.034	0.007	0.000150343	Pod	LINC02210
NACA3P	3.45E-09	1.90648	0.041	0.01	0.000167117	Pod	NACA3P
LMAN1	3.52E-09	1.03555	0.582	0.565	0.00017074	Pod	LMAN1
WFIKKN1	3.58E-09	2.36414	0.087	0.034	0.000173653	Pod	WFIKKN1
RP11-345P4.6	3.91E-09	3.25292	0.014	0.002	0.000189374	Pod	RP11-345P4.6
RP11-169K16.8	3.92E-09	1.99267	0.034	0.008	0.00018981	Pod	RP11-169K16.8
FAUP1	4.57E-09	2.06487	0.031	0.007	0.000221454	Pod	FAUP1
ABCA11P	4.91E-09	3.00864	0.01	0.001	0.000237968	Pod	ABCA11P
RP11-146N23.1	5.21E-09	2.4511	0.029	0.006	0.000252369	Pod	RP11-146N23.1
IK	5.44E-09	0.974124	0.512	0.463	0.000263512	Pod	IK
PARP3	5.48E-09	2.34706	0.106	0.047	0.000265573	Pod	PARP3
KIAA0430	5.61E-09	1.40835	0.128	0.061	0.000271605	Pod	KIAA0430
MT-TT	5.96E-09	1.34692	0.058	0.018	0.000288702	Pod	MT-TT
STAG3L4	6.02E-09	1.65734	0.043	0.012	0.000291712	Pod	STAG3L4
CDKN1B	6.02E-09	1.64933	0.285	0.199	0.000291885	Pod	CDKN1B
MGAT5	6.26E-09	1.83901	0.184	0.103	0.000303501	Pod	MGAT5
RSRC2	6.32E-09	0.755504	0.597	0.591	0.000306251	Pod	RSRC2
GBAS	6.58E-09	0.905128	0.312	0.208	0.000318807	Pod	GBAS
PDLIM7	7.05E-09	1.33598	0.333	0.249	0.000341566	Pod	PDLIM7
RPL7P60	7.35E-09	3.86668	0.012	0.001	0.000355946	Pod	RPL7P60
MTRNR2L6	7.45E-09	1.649	0.043	0.012	0.000360974	Pod	MTRNR2L6
GPC6	7.71E-09	0.549297	0.353	0.245	0.000373679	Pod	GPC6
ADM	8.09E-09	1.93777	0.176	0.1	0.000392074	Pod	ADM
AC016739.2	8.11E-09	1.31515	0.075	0.027	0.000393	Pod	AC016739.2
RGS3	8.53E-09	2.16678	0.266	0.182	0.000413334	Pod	RGS3
RP11-6N17.4	9.07E-09	3.05043	0.017	0.002	0.000439516	Pod	RP11-6N17.4
PSPHP1	9.18E-09	1.98433	0.034	0.008	0.000444827	Pod	PSPHP1
SYTL1	9.31E-09	2.00018	0.239	0.157	0.000451067	Pod	SYTL1
RP3-417G15.1	9.55E-09	1.42564	0.097	0.04	0.000462744	Pod	RP3-417G15.1
KIF1A	1.03E-08	1.52655	0.128	0.061	0.000498606	Pod	KIF1A
TCF7L1	1.04E-08	1.53986	0.268	0.178	0.000504119	Pod	TCF7L1
RPL34P18	1.13E-08	2.10981	0.048	0.014	0.000545575	Pod	RPL34P18
VAPA	1.17E-08	0.761631	0.606	0.635	0.000565458	Pod	VAPA
SMAD9	1.21E-08	1.82428	0.174	0.096	0.000587133	Pod	SMAD9
RP11-174G6.5	1.21E-08	3.02446	0.014	0.002	0.000588375	Pod	RP11-174G6.5
RSPH10B	1.23E-08	3.33149	0.014	0.002	0.000594051	Pod	RSPH10B
MTND1P23	1.23E-08	2.87622	0.014	0.002	0.000598248	Pod	MTND1P23
C5orf42	1.38E-08	1.49416	0.14	0.07	0.000668476	Pod	C5orf42
RPL35P8	1.38E-08	4.59745	0.01	0.001	0.000670856	Pod	RPL35P8
LRRFIP1P1	1.39E-08	2.42488	0.027	0.005	0.000675655	Pod	LRRFIP1P1
RP4-706A16.3	1.40E-08	3.83347	0.01	0.001	0.000678243	Pod	RP4-706A16.3
YWHAEP5	1.40E-08	3.9309	0.01	0.001	0.000678243	Pod	YWHAEP5
ALDH7A1P1	1.41E-08	3.5488	0.01	0.001	0.000683211	Pod	ALDH7A1P1
CTD-3035D6.1	1.41E-08	1.44392	0.07	0.025	0.000685117	Pod	CTD-3035D6.1
PAIP2	1.44E-08	0.996551	0.541	0.519	0.000700139	Pod	PAIP2
RPL3P6	1.45E-08	2.28707	0.027	0.005	0.000702329	Pod	RPL3P6
SOX3	1.46E-08	1.99782	0.017	0.002	0.000708272	Pod	SOX3
C8orf58	1.46E-08	2.17447	0.155	0.084	0.000708792	Pod	C8orf58
RPN2	1.51E-08	0.899411	0.572	0.568	0.000733034	Pod	RPN2
P3H2-AS1	1.59E-08	3.05734	0.036	0.009	0.000771443	Pod	P3H2-AS1
YWHAB	1.60E-08	0.533389	0.742	0.778	0.000776842	Pod	YWHAB
C15orf59	1.89E-08	1.60296	0.034	0.008	0.00091718	Pod	C15orf59
AMIGO2	1.96E-08	1.22495	0.167	0.09	0.000952067	Pod	AMIGO2
RP11-321A17.3	2.07E-08	2.64429	0.014	0.002	0.00100524	Pod	RP11-321A17.3
RPL7P23	2.09E-08	2.50087	0.027	0.005	0.00101223	Pod	RPL7P23
RP11-119B16.2	2.35E-08	2.50959	0.043	0.012	0.0011373	Pod	RP11-119B16.2
UBE2Q2P1	2.36E-08	1.39178	0.048	0.014	0.00114556	Pod	UBE2Q2P1
RP3-467N11.1	2.51E-08	1.83169	0.036	0.009	0.00121602	Pod	RP3-467N11.1
EBAG9	2.51E-08	1.37444	0.372	0.298	0.00121668	Pod	EBAG9
TAF3	2.59E-08	1.60449	0.249	0.164	0.00125362	Pod	TAF3
AC093673.5	2.60E-08	2.58512	0.043	0.012	0.00125954	Pod	AC093673.5
CAMK2B	2.71E-08	2.65254	0.043	0.012	0.00131209	Pod	CAMK2B
SENP6	2.78E-08	1.31985	0.469	0.416	0.00134611	Pod	SENP6
SYTL5	2.83E-08	3.09287	0.046	0.014	0.00136916	Pod	SYTL5
YBX1P2	3.15E-08	2.82885	0.027	0.006	0.00152733	Pod	YBX1P2
N4BP2L2	3.20E-08	0.725019	0.626	0.653	0.00155152	Pod	N4BP2L2
TMEM18	3.35E-08	1.35264	0.411	0.361	0.0016233	Pod	TMEM18
RPL7P12	3.40E-08	3.00085	0.014	0.002	0.00164781	Pod	RPL7P12
GTF3C1	3.43E-08	1.54872	0.268	0.182	0.00166407	Pod	GTF3C1
RP11-777B9.5	3.44E-08	2.73384	0.014	0.002	0.0016659	Pod	RP11-777B9.5
AL024497.2	3.68E-08	4.47657	0.01	0.001	0.00178455	Pod	AL024497.2
RPL18P13	3.68E-08	4.00891	0.01	0.001	0.00178455	Pod	RPL18P13
CTC-205M6.1	3.71E-08	3.83644	0.01	0.001	0.00179539	Pod	CTC-205M6.1
RP11-425L10.1	3.79E-08	1.59552	0.051	0.016	0.0018365	Pod	RP11-425L10.1
HERC2P9	3.79E-08	2.03944	0.029	0.006	0.00183653	Pod	HERC2P9
LINC00920	3.81E-08	3.00601	0.019	0.003	0.00184837	Pod	LINC00920
RP5-1068E13.7	3.83E-08	2.67618	0.027	0.006	0.00185459	Pod	RP5-1068E13.7
RP1-40G4P.1	3.93E-08	2.45471	0.019	0.003	0.0019031	Pod	RP1-40G4P.1
RPL32P3	4.21E-08	2.04962	0.034	0.008	0.00203777	Pod	RPL32P3
UBE2HP1	4.28E-08	2.01129	0.034	0.008	0.00207432	Pod	UBE2HP1
CBX3P9	4.33E-08	2.84236	0.024	0.005	0.00209867	Pod	CBX3P9
CCDC89	4.58E-08	3.5882	0.017	0.003	0.00221926	Pod	CCDC89
RPL21P131	5.28E-08	2.17807	0.036	0.009	0.00255909	Pod	RPL21P131
CH17-472G23.2	5.44E-08	3.02896	0.014	0.002	0.00263796	Pod	CH17-472G23.2
SYNGR4	5.59E-08	4.16197	0.012	0.001	0.00270899	Pod	SYNGR4
CADM1	5.69E-08	0.863791	0.51	0.445	0.00275544	Pod	CADM1
AIF1L	5.90E-08	0.712881	0.507	0.428	0.00285837	Pod	AIF1L
RP11-615I2.2	6.01E-08	2.66502	0.029	0.007	0.00291358	Pod	RP11-615I2.2
PNMAL1	6.05E-08	1.20192	0.094	0.041	0.00293154	Pod	PNMAL1
CD46	6.21E-08	0.783171	0.599	0.604	0.00301077	Pod	CD46
AC024560.3	6.32E-08	2.2679	0.034	0.008	0.00306018	Pod	AC024560.3
RP11-259K5.2	6.41E-08	3.3195	0.017	0.003	0.00310595	Pod	RP11-259K5.2
ATXN10	6.48E-08	0.980231	0.481	0.459	0.00313912	Pod	ATXN10
IL10RB	6.77E-08	1.95982	0.174	0.103	0.00327872	Pod	IL10RB
ACIN1	7.10E-08	0.994756	0.486	0.43	0.00344023	Pod	ACIN1
LINC00674	7.82E-08	1.93283	0.027	0.006	0.00379142	Pod	LINC00674
GPR162	7.87E-08	2.62372	0.089	0.039	0.00381182	Pod	GPR162
TMBIM6	8.02E-08	0.394071	0.855	0.871	0.00388836	Pod	TMBIM6
CAPRIN2	8.20E-08	1.75648	0.2	0.123	0.0039735	Pod	CAPRIN2
PSIP1	8.28E-08	0.903692	0.512	0.468	0.00401262	Pod	PSIP1
CTD-2371O3.2	8.90E-08	3.2763	0.01	0.001	0.00431299	Pod	CTD-2371O3.2
RCN2	8.96E-08	0.702666	0.601	0.614	0.00434311	Pod	RCN2
LINC00535	8.97E-08	2.41986	0.031	0.008	0.00434534	Pod	LINC00535
ADAMTS19	9.29E-08	2.93939	0.036	0.01	0.00450288	Pod	ADAMTS19
LINC01770	9.31E-08	4.12485	0.017	0.003	0.00451033	Pod	LINC01770
SERINC3	9.43E-08	1.53531	0.37	0.303	0.00457006	Pod	SERINC3
KHDRBS1	1.00E-07	0.625229	0.635	0.66	0.0048615	Pod	KHDRBS1
MAP1LC3B	1.01E-07	0.74345	0.587	0.575	0.00488425	Pod	MAP1LC3B
TOX4	1.03E-07	1.13316	0.42	0.354	0.00496805	Pod	TOX4
AC106881.1	1.03E-07	3.61326	0.024	0.005	0.00496991	Pod	AC106881.1
CATSPER2P1	1.04E-07	2.97328	0.012	0.001	0.0050389	Pod	CATSPER2P1
GLIPR1L2	1.05E-07	2.24381	0.048	0.015	0.0050775	Pod	GLIPR1L2
BCAM	1.08E-07	1.24141	0.546	0.579	0.00522237	Pod	BCAM
DCST1-AS1	1.14E-07	3.66084	0.027	0.006	0.00551005	Pod	DCST1-AS1
ATP5H	1.22E-07	0.578385	0.43	0.319	0.0059105	Pod	ATP5H
FTH1P2	1.36E-07	2.64817	0.014	0.002	0.00657608	Pod	FTH1P2
EIF2S3L	1.48E-07	2.59243	0.022	0.004	0.00715929	Pod	EIF2S3L
AQP7	1.49E-07	1.63226	0.152	0.085	0.00721944	Pod	AQP7
CWC15	1.49E-07	0.804117	0.553	0.532	0.00723884	Pod	CWC15
RPL21P4	1.53E-07	2.06126	0.036	0.01	0.00738936	Pod	RPL21P4
RPL41P2	1.58E-07	1.81118	0.048	0.015	0.0076438	Pod	RPL41P2
FAM127B	1.62E-07	1.04702	0.273	0.185	0.00787217	Pod	FAM127B
GINM1	1.67E-07	1.0312	0.481	0.449	0.0080869	Pod	GINM1
BCCIP	1.83E-07	1.25602	0.396	0.328	0.00885515	Pod	BCCIP
RP11-464D20.2	1.86E-07	3.01841	0.017	0.003	0.00898838	Pod	RP11-464D20.2
RP11-196G18.24	1.89E-07	2.77591	0.017	0.003	0.00915923	Pod	RP11-196G18.24
RBPMS	1.98E-07	0.781111	0.56	0.54	0.00957252	Pod	RBPMS
CTD-2649C14.2	1.99E-07	3.7305	0.01	0.001	0.00963547	Pod	CTD-2649C14.2
RTN3P1	2.01E-07	2.96918	0.01	0.001	0.00972653	Pod	RTN3P1
CTB-161M19.4	2.02E-07	2.94586	0.014	0.002	0.00979937	Pod	CTB-161M19.4
LRRC37A16P	2.04E-07	2.92627	0.014	0.002	0.00986406	Pod	LRRC37A16P
RP11-134K1.2	2.04E-07	2.11614	0.01	0.001	0.00989563	Pod	RP11-134K1.2
CTD-2368P22.1	2.04E-07	1.78913	0.036	0.01	0.00990875	Pod	CTD-2368P22.1
CCDC96	2.17E-07	2.54199	0.065	0.025	0.0104942	Pod	CCDC96
EMC7	2.17E-07	1.10603	0.452	0.421	0.0105084	Pod	EMC7
AC004453.8	2.18E-07	1.16828	0.075	0.03	0.0105494	Pod	AC004453.8
RPLP0P6	2.18E-07	1.90027	0.053	0.018	0.0105834	Pod	RPLP0P6
LARP7	2.20E-07	0.884771	0.502	0.457	0.0106637	Pod	LARP7
C21orf59	2.29E-07	0.818716	0.263	0.172	0.0111101	Pod	C21orf59
DST	2.33E-07	1.17547	0.473	0.42	0.0112705	Pod	DST
LMO2	2.47E-07	2.07132	0.046	0.015	0.0119771	Pod	LMO2
SSFA2	2.58E-07	1.0323	0.304	0.218	0.0124772	Pod	SSFA2
CTSL	2.64E-07	0.994704	0.466	0.433	0.012785	Pod	CTSL
RTN4	2.71E-07	0.452648	0.778	0.815	0.0131068	Pod	RTN4
PHACTR4	2.79E-07	1.24702	0.396	0.341	0.0135224	Pod	PHACTR4
ZFR	2.87E-07	1.14377	0.476	0.438	0.013903	Pod	ZFR
NMRAL1	2.98E-07	0.326824	0.126	0.248	0.0144465	Pod	NMRAL1
CBX1P2	2.98E-07	3.23268	0.014	0.002	0.0144473	Pod	CBX1P2
C2orf27B	3.06E-07	3.49505	0.012	0.002	0.0148392	Pod	C2orf27B
PRICKLE2-AS1	3.08E-07	3.6258	0.012	0.002	0.0149137	Pod	PRICKLE2-AS1
SET	3.13E-07	0.350476	0.737	0.78	0.015157	Pod	SET
RP11-501C14.9	3.14E-07	2.54208	0.012	0.002	0.0152155	Pod	RP11-501C14.9
RPL14P1	3.26E-07	1.63085	0.058	0.021	0.0157918	Pod	RPL14P1
UBL7	3.29E-07	1.59214	0.29	0.217	0.0159608	Pod	UBL7
EMP3	3.34E-07	1.51552	0.283	0.213	0.0161969	Pod	EMP3
HNRNPA3	3.47E-07	0.427064	0.732	0.763	0.016807	Pod	HNRNPA3
SRGAP2C	3.63E-07	2.09016	0.159	0.093	0.017592	Pod	SRGAP2C
WHAMMP3	3.66E-07	2.66716	0.022	0.004	0.0177559	Pod	WHAMMP3
EIF2B3	3.87E-07	1.61945	0.244	0.168	0.0187562	Pod	EIF2B3
STAC	3.94E-07	3.28052	0.043	0.014	0.0190699	Pod	STAC
AASDHPPT	3.98E-07	1.103	0.42	0.362	0.0192985	Pod	AASDHPPT
RP11-371A22.1	4.29E-07	1.46288	0.046	0.015	0.0207704	Pod	RP11-371A22.1
RP11-342K6.4	4.35E-07	3.13285	0.014	0.002	0.021086	Pod	RP11-342K6.4
RPL4P3	4.52E-07	2.84146	0.014	0.002	0.0219178	Pod	RPL4P3
CELF2	4.54E-07	1.46688	0.169	0.099	0.0219849	Pod	CELF2
GSN	4.62E-07	1.31409	0.396	0.359	0.0223706	Pod	GSN
SRSF10	4.65E-07	0.846884	0.565	0.568	0.0225479	Pod	SRSF10
CXXC4	4.72E-07	1.80454	0.082	0.036	0.0228561	Pod	CXXC4
RP11-214O1.3	4.80E-07	2.88446	0.017	0.003	0.0232817	Pod	RP11-214O1.3
DPY19L1P1	5.04E-07	3.39317	0.012	0.002	0.024429	Pod	DPY19L1P1
RP11-225B17.2	5.09E-07	2.98625	0.012	0.002	0.0246673	Pod	RP11-225B17.2
LIMK2	5.37E-07	1.78667	0.164	0.097	0.0260263	Pod	LIMK2
RAD21	5.67E-07	0.773058	0.563	0.542	0.0274555	Pod	RAD21
ANKRD12	5.84E-07	1.038	0.481	0.459	0.0282972	Pod	ANKRD12
RPS19P7	5.95E-07	2.04038	0.027	0.006	0.0288081	Pod	RPS19P7
FALEC	5.96E-07	3.45772	0.034	0.009	0.028879	Pod	FALEC
RP11-889L3.1	6.27E-07	2.19806	0.029	0.007	0.0303756	Pod	RP11-889L3.1
RP11-894P9.1	6.27E-07	2.02668	0.019	0.004	0.030395	Pod	RP11-894P9.1
RPS27AP16	6.40E-07	1.50738	0.06	0.023	0.0310241	Pod	RPS27AP16
ITGA3	6.68E-07	1.14051	0.239	0.161	0.0323554	Pod	ITGA3
PCMT1	6.87E-07	0.999834	0.483	0.481	0.0332923	Pod	PCMT1
SFXN2	6.90E-07	1.86884	0.143	0.079	0.033432	Pod	SFXN2
ISLR	7.13E-07	1.36525	0.118	0.06	0.0345383	Pod	ISLR
OSR2	7.17E-07	1.34684	0.116	0.059	0.0347312	Pod	OSR2
RP11-401L13.4	7.89E-07	1.78146	0.029	0.007	0.0382468	Pod	RP11-401L13.4
TPT1P4	8.09E-07	3.59425	0.012	0.002	0.039218	Pod	TPT1P4
RNF216P1	8.14E-07	2.08839	0.031	0.008	0.0394627	Pod	RNF216P1
RP11-677M14.8	8.22E-07	3.3426	0.01	0.001	0.0398114	Pod	RP11-677M14.8
AC021016.7	8.29E-07	3.1506	0.01	0.001	0.0401833	Pod	AC021016.7
CSMD2	8.35E-07	1.83932	0.01	0.001	0.0404572	Pod	CSMD2
AC010883.5	8.43E-07	3.27996	0.017	0.003	0.0408312	Pod	AC010883.5
FTH1P5	8.44E-07	3.09688	0.017	0.003	0.0409032	Pod	FTH1P5
INTS6-AS1	8.45E-07	2.2067	0.094	0.045	0.0409626	Pod	INTS6-AS1
RP1-273G13.1	8.52E-07	3.00474	0.017	0.003	0.0412831	Pod	RP1-273G13.1
MRFAP1	8.57E-07	0.693484	0.585	0.615	0.0415186	Pod	MRFAP1
SLC39A10	9.10E-07	1.56797	0.355	0.301	0.044072	Pod	SLC39A10
RCN1P2	9.36E-07	2.87326	0.019	0.004	0.0453337	Pod	RCN1P2
AC009404.2	9.46E-07	3.18003	0.019	0.004	0.045851	Pod	AC009404.2
ARHGEF12	9.57E-07	1.32867	0.374	0.306	0.0463634	Pod	ARHGEF12
LINC01481	9.57E-07	1.72197	0.094	0.045	0.046374	Pod	LINC01481
USMG5	9.70E-07	0.494391	0.476	0.361	0.0469803	Pod	USMG5
KLK7	9.90E-07	1.33863	0.027	0.006	0.0479846	Pod	KLK7
RAB3C	9.97E-07	2.76038	0.041	0.013	0.0482923	Pod	RAB3C
RPLP0P2	1.02E-06	1.86444	0.019	0.004	0.0496536	Pod	RPLP0P2
HSP90AA2P	1.07E-06	2.06791	0.022	0.005	0.0516328	Pod	HSP90AA2P
RSBN1L	1.07E-06	1.04632	0.435	0.383	0.0519738	Pod	RSBN1L
LDHBP2	1.14E-06	1.79445	0.027	0.007	0.0553422	Pod	LDHBP2
HERC2P2	1.15E-06	1.65968	0.027	0.007	0.0559419	Pod	HERC2P2
RP11-1191J2.5	1.16E-06	1.84722	0.029	0.008	0.055982	Pod	RP11-1191J2.5
RPL10P3	1.16E-06	1.7762	0.029	0.008	0.056115	Pod	RPL10P3
SC22CB-1E7.1	1.22E-06	1.66234	0.048	0.017	0.0589619	Pod	SC22CB-1E7.1
ANKRD65	1.25E-06	2.19155	0.068	0.028	0.0603672	Pod	ANKRD65
SRP54-AS1	1.25E-06	2.63707	0.019	0.004	0.0604761	Pod	SRP54-AS1
RP11-185E8.2	1.30E-06	2.62272	0.014	0.002	0.0628283	Pod	RP11-185E8.2
PCOLCE2	1.34E-06	2.81529	0.075	0.033	0.0648399	Pod	PCOLCE2
NDFIP1	1.34E-06	0.779578	0.556	0.575	0.0650282	Pod	NDFIP1
RP11-452N17.1	1.36E-06	1.54075	0.024	0.006	0.0657487	Pod	RP11-452N17.1
ANOS1	1.36E-06	2.5988	0.072	0.031	0.0660022	Pod	ANOS1
BAIAP2-AS1	1.38E-06	1.25326	0.097	0.046	0.0669245	Pod	BAIAP2-AS1
IFFO1	1.38E-06	2.13874	0.077	0.034	0.0670099	Pod	IFFO1
RP11-727F15.12	1.41E-06	3.26988	0.022	0.005	0.0684399	Pod	RP11-727F15.12
CBX1	1.43E-06	0.621406	0.519	0.471	0.0692608	Pod	CBX1
UBTF	1.49E-06	1.21036	0.377	0.315	0.072123	Pod	UBTF
FTLP14	1.55E-06	2.80923	0.01	0.001	0.075265	Pod	FTLP14
RPL23AP7	1.56E-06	2.41786	0.01	0.001	0.0757822	Pod	RPL23AP7
HBA2	1.57E-06	0.965447	0.048	0.017	0.0760623	Pod	HBA2
RP11-360O19.5	1.58E-06	2.31542	0.01	0.001	0.0764596	Pod	RP11-360O19.5
LOX	1.62E-06	2.14999	0.068	0.028	0.0786452	Pod	LOX
RP11-395A13.2	1.69E-06	1.36894	0.085	0.039	0.0816965	Pod	RP11-395A13.2
IL11RA	1.72E-06	1.10818	0.198	0.126	0.0832033	Pod	IL11RA
FZD7	1.73E-06	0.907972	0.128	0.068	0.0840104	Pod	FZD7
MTCO1P40	1.75E-06	1.83149	0.031	0.009	0.0846252	Pod	MTCO1P40
SMARCE1P5	1.78E-06	2.99003	0.014	0.002	0.0861223	Pod	SMARCE1P5
CXCL12	1.88E-06	1.27053	0.217	0.143	0.091057	Pod	CXCL12
SDAD1P1	1.90E-06	2.52891	0.019	0.004	0.0922798	Pod	SDAD1P1
MIR130B	1.92E-06	3.42701	0.012	0.002	0.0932031	Pod	MIR130B
RP11-298C3.2	1.95E-06	3.25923	0.012	0.002	0.0943995	Pod	RP11-298C3.2
RP11-382A20.3	1.95E-06	1.1378	0.193	0.122	0.0945692	Pod	RP11-382A20.3
RPL9P18	1.98E-06	2.70213	0.012	0.002	0.0959292	Pod	RPL9P18
FAM81B	2.07E-06	1.63806	0.065	0.027	0.100478	Pod	FAM81B
MTDH	2.20E-06	0.665864	0.582	0.608	0.106808	Pod	MTDH
PDHB	2.32E-06	0.973584	0.464	0.44	0.112395	Pod	PDHB
RP11-72M17.1	2.32E-06	2.70029	0.019	0.004	0.112402	Pod	RP11-72M17.1
RASSF10	2.37E-06	0.974862	0.162	0.095	0.114766	Pod	RASSF10
WASF4P	2.42E-06	3.30097	0.014	0.002	0.117063	Pod	WASF4P
RPS15AP1	2.45E-06	1.43853	0.036	0.011	0.118507	Pod	RPS15AP1
PAXIP1-AS1	2.52E-06	1.45265	0.242	0.171	0.122261	Pod	PAXIP1-AS1
SSBP2	2.55E-06	1.3137	0.355	0.3	0.123472	Pod	SSBP2
RP11-6K23.1	2.75E-06	3.16179	0.01	0.001	0.133023	Pod	RP11-6K23.1
RP11-589P10.5	2.77E-06	2.80089	0.01	0.001	0.133988	Pod	RP11-589P10.5
MT4	2.79E-06	2.64256	0.01	0.001	0.13496	Pod	MT4
RIC3	2.79E-06	1.46241	0.106	0.054	0.135013	Pod	RIC3
RP11-467L13.4	2.80E-06	2.28406	0.01	0.001	0.135492	Pod	RP11-467L13.4
TRAPPC2B	2.91E-06	0.430479	0.077	0.17	0.141039	Pod	TRAPPC2B
ZDHHC6	2.97E-06	1.58215	0.254	0.186	0.143774	Pod	ZDHHC6
AC106820.3	3.00E-06	3.90697	0.012	0.002	0.145577	Pod	AC106820.3
MKRN2	3.04E-06	1.6379	0.232	0.165	0.147236	Pod	MKRN2
DFNB31	3.08E-06	1.91457	0.043	0.015	0.149168	Pod	DFNB31
RP11-797A18.5	3.14E-06	2.78861	0.017	0.003	0.152198	Pod	RP11-797A18.5
LA16c-431H6.6	3.17E-06	2.07404	0.022	0.005	0.153373	Pod	LA16c-431H6.6
RBM7	3.19E-06	1.7906	0.319	0.27	0.154393	Pod	RBM7
ID2	3.19E-06	0.538213	0.599	0.563	0.154672	Pod	ID2
SREK1	3.26E-06	1.00467	0.493	0.473	0.158013	Pod	SREK1
TMEM55B	3.47E-06	1.29457	0.128	0.071	0.168075	Pod	TMEM55B
TMSB4XP8	3.72E-06	2.21068	0.022	0.005	0.180062	Pod	TMSB4XP8
RP11-983P16.4	3.80E-06	2.21251	0.039	0.013	0.183981	Pod	RP11-983P16.4
CNPY4	3.87E-06	1.4677	0.203	0.135	0.187466	Pod	CNPY4
BX322557.10	3.97E-06	1.62273	0.043	0.015	0.192307	Pod	BX322557.10
RERG	4.01E-06	1.83484	0.126	0.07	0.194198	Pod	RERG
IP6K3	4.04E-06	2.74445	0.029	0.008	0.19555	Pod	IP6K3
KREMEN2	4.08E-06	1.72267	0.072	0.032	0.197466	Pod	KREMEN2
CTB-113I20.2	4.29E-06	2.01086	0.034	0.01	0.20783	Pod	CTB-113I20.2
CYB5R2	4.32E-06	2.1112	0.089	0.044	0.209439	Pod	CYB5R2
SCAF11	4.33E-06	0.789536	0.539	0.538	0.209935	Pod	SCAF11
RP11-666O2.2	4.38E-06	2.05572	0.029	0.008	0.212079	Pod	RP11-666O2.2
RPL10P15	4.39E-06	2.85043	0.012	0.002	0.212634	Pod	RPL10P15
RP11-297N6.4	4.47E-06	1.65786	0.043	0.015	0.216559	Pod	RP11-297N6.4
UPK3BL	4.47E-06	2.53163	0.014	0.003	0.216711	Pod	UPK3BL
MRPS31P5	4.51E-06	1.74927	0.012	0.002	0.218724	Pod	MRPS31P5
PVRL2	4.54E-06	1.53624	0.215	0.151	0.219895	Pod	PVRL2
EPSTI1	4.57E-06	2.16075	0.167	0.107	0.221428	Pod	EPSTI1
TMEM45A	4.57E-06	1.30103	0.121	0.065	0.221497	Pod	TMEM45A
GAPDHP40	4.61E-06	2.89709	0.014	0.003	0.223304	Pod	GAPDHP40
S1PR1	4.67E-06	2.52754	0.034	0.01	0.226097	Pod	S1PR1
PDCD6IPP2	4.69E-06	3.24379	0.01	0.001	0.227089	Pod	PDCD6IPP2
RPL18AP3	4.71E-06	3.17794	0.01	0.001	0.228238	Pod	RPL18AP3
AC012174.1	4.74E-06	3.1466	0.01	0.001	0.229538	Pod	AC012174.1
RPL4P2	4.78E-06	2.58904	0.01	0.001	0.231428	Pod	RPL4P2
RPL41P1	4.78E-06	2.66151	0.01	0.001	0.231721	Pod	RPL41P1
TRAM2-AS1	4.82E-06	1.91138	0.13	0.075	0.233442	Pod	TRAM2-AS1
RP11-54O7.3	4.85E-06	3.02058	0.022	0.005	0.234885	Pod	RP11-54O7.3
CDC5L	5.02E-06	0.881905	0.435	0.383	0.243478	Pod	CDC5L
AMZ2P1	5.05E-06	1.87246	0.029	0.008	0.244557	Pod	AMZ2P1
ID4	5.24E-06	0.872686	0.519	0.5	0.253921	Pod	ID4
RP3-449O17.1	5.29E-06	2.16949	0.019	0.004	0.256401	Pod	RP3-449O17.1
RPL5P8	5.32E-06	1.65643	0.036	0.012	0.257909	Pod	RPL5P8
RP11-420L9.5	5.40E-06	2.00414	0.019	0.004	0.261549	Pod	RP11-420L9.5
HSPA8	5.60E-06	0.403464	0.7	0.755	0.271267	Pod	HSPA8
AC005224.3	5.72E-06	3.49456	0.014	0.003	0.277124	Pod	AC005224.3
RP11-65I12.1	5.84E-06	1.70413	0.029	0.008	0.283196	Pod	RP11-65I12.1
ZC3H13	5.91E-06	0.84213	0.495	0.467	0.286195	Pod	ZC3H13
LA16c-306E5.1	6.04E-06	2.24293	0.014	0.003	0.292866	Pod	LA16c-306E5.1
RP11-372E1.1	6.16E-06	1.45722	0.031	0.009	0.298373	Pod	RP11-372E1.1
RP11-452G18.2	6.21E-06	3.08726	0.012	0.002	0.30102	Pod	RP11-452G18.2
PCSK2	6.35E-06	2.24841	0.012	0.002	0.30784	Pod	PCSK2
RP3-331H24.6	6.39E-06	2.14228	0.012	0.002	0.309411	Pod	RP3-331H24.6
RP11-665C16.9	6.42E-06	2.35563	0.017	0.003	0.310931	Pod	RP11-665C16.9
PSMB6	6.49E-06	0.477637	0.64	0.694	0.314415	Pod	PSMB6
RP11-466H18.1	6.72E-06	1.52551	0.048	0.018	0.325575	Pod	RP11-466H18.1
MAP3K7	6.85E-06	0.257664	0.089	0.185	0.331795	Pod	MAP3K7
SDPR	7.14E-06	2.02109	0.039	0.013	0.346046	Pod	SDPR
HRAT92	7.32E-06	1.485	0.053	0.021	0.354608	Pod	HRAT92
SLC6A6	7.56E-06	2.22311	0.143	0.086	0.366497	Pod	SLC6A6
RP11-641D5.1	7.57E-06	3.54707	0.014	0.003	0.366869	Pod	RP11-641D5.1
EIF4A1P10	7.66E-06	3.84407	0.01	0.001	0.371233	Pod	EIF4A1P10
MT-TR	7.69E-06	3.03646	0.014	0.003	0.37243	Pod	MT-TR
RPL9P2	7.69E-06	3.17943	0.014	0.003	0.37275	Pod	RPL9P2
OPRD1	7.76E-06	3.43089	0.01	0.001	0.376225	Pod	OPRD1
ZAP70	7.77E-06	3.59856	0.014	0.003	0.376613	Pod	ZAP70
STT3B	7.82E-06	1.4567	0.35	0.31	0.378866	Pod	STT3B
TMCO3	8.07E-06	1.42536	0.353	0.304	0.391131	Pod	TMCO3
CTNNA3	8.17E-06	2.44401	0.041	0.014	0.395904	Pod	CTNNA3
ZNF271P	8.27E-06	1.24594	0.048	0.018	0.400738	Pod	ZNF271P
DYNLT3	8.44E-06	1.37538	0.343	0.294	0.409097	Pod	DYNLT3
LGALS8	8.61E-06	1.47774	0.208	0.144	0.417306	Pod	LGALS8
MED4	8.61E-06	1.02558	0.44	0.406	0.417356	Pod	MED4
RP11-254F7.2	8.68E-06	2.37312	0.036	0.012	0.420345	Pod	RP11-254F7.2
LINC01089	8.73E-06	1.30201	0.167	0.104	0.42281	Pod	LINC01089
FAM175A	8.76E-06	1.48273	0.094	0.048	0.424364	Pod	FAM175A
CNTN1	8.87E-06	2.4741	0.041	0.014	0.429898	Pod	CNTN1
RP11-403P17.3	8.92E-06	3.03493	0.012	0.002	0.432016	Pod	RP11-403P17.3
FAM199X	8.99E-06	0.335677	0.121	0.225	0.435717	Pod	FAM199X
EIF4BP7	9.11E-06	2.41585	0.012	0.002	0.441317	Pod	EIF4BP7
YWHAE	9.13E-06	0.359859	0.744	0.817	0.442167	Pod	YWHAE
TMCO1	9.50E-06	0.720833	0.56	0.588	0.460299	Pod	TMCO1
C10orf10	9.68E-06	1.70254	0.053	0.021	0.46908	Pod	C10orf10
RNF139	9.74E-06	1.45311	0.246	0.184	0.472029	Pod	RNF139
ARHGEF40	9.96E-06	1.6493	0.188	0.126	0.482681	Pod	ARHGEF40
CTD-2272G21.2	1.00E-05	2.80579	0.014	0.003	0.485293	Pod	CTD-2272G21.2
MT-TS2	1.00E-05	1.34815	0.036	0.012	0.485712	Pod	MT-TS2
DDB2	1.04E-05	0.519357	0.036	0.107	0.502492	Pod	DDB2
KTN1	1.04E-05	0.53442	0.667	0.691	0.503244	Pod	KTN1
OTUD6B-AS1	1.08E-05	1.18134	0.401	0.363	0.523088	Pod	OTUD6B-AS1
CTC-338M12.4	1.12E-05	2.17413	0.022	0.005	0.544438	Pod	CTC-338M12.4
RP11-46H11.12	1.18E-05	3.07533	0.017	0.004	0.570693	Pod	RP11-46H11.12
ZNF134	1.19E-05	1.65652	0.155	0.096	0.575204	Pod	ZNF134
VGLL4	1.19E-05	1.02182	0.442	0.432	0.577056	Pod	VGLL4
RP11-632K20.7	1.21E-05	2.54474	0.017	0.004	0.586139	Pod	RP11-632K20.7
LINC00900	1.22E-05	3.10343	0.024	0.006	0.592906	Pod	LINC00900
RPL3P1	1.22E-05	2.27991	0.017	0.004	0.593035	Pod	RPL3P1
RP1-101K10.6	1.23E-05	4.05826	0.01	0.001	0.597508	Pod	RP1-101K10.6
RP11-46H11.3	1.23E-05	3.9044	0.01	0.001	0.597508	Pod	RP11-46H11.3
SEC63P1	1.23E-05	3.38159	0.01	0.001	0.597857	Pod	SEC63P1
C14orf2	1.23E-05	0.363623	0.486	0.377	0.597976	Pod	C14orf2
RNF145	1.24E-05	1.23664	0.321	0.263	0.59846	Pod	RNF145
RP1-45I4.3	1.25E-05	2.60829	0.012	0.002	0.606038	Pod	RP1-45I4.3
RP11-326A19.5	1.25E-05	2.68394	0.01	0.001	0.606301	Pod	RP11-326A19.5
RP1-181J22.1	1.25E-05	2.02773	0.031	0.01	0.607363	Pod	RP1-181J22.1
UTP3	1.26E-05	1.25729	0.28	0.217	0.609303	Pod	UTP3
MTCO3P13	1.26E-05	2.63642	0.01	0.001	0.611814	Pod	MTCO3P13
RP11-12M9.3	1.30E-05	1.90124	0.024	0.006	0.631813	Pod	RP11-12M9.3
DNAJB9	1.33E-05	1.17628	0.348	0.299	0.644852	Pod	DNAJB9
FAM218A	1.35E-05	1.92502	0.08	0.039	0.65351	Pod	FAM218A
ANAPC16	1.35E-05	0.569818	0.604	0.665	0.653638	Pod	ANAPC16
RRP7BP	1.36E-05	1.78691	0.014	0.003	0.657177	Pod	RRP7BP
HOXA-AS2	1.39E-05	1.3043	0.234	0.169	0.671839	Pod	HOXA-AS2
FAM175B	1.42E-05	1.14912	0.114	0.062	0.688605	Pod	FAM175B
EAPP	1.45E-05	1.01471	0.432	0.413	0.702566	Pod	EAPP
CCDC73	1.47E-05	2.85876	0.022	0.005	0.710239	Pod	CCDC73
SLC25A24	1.54E-05	0.276848	0.157	0.27	0.746113	Pod	SLC25A24
PARK7	1.57E-05	0.383411	0.664	0.73	0.758732	Pod	PARK7
SALL3	1.59E-05	3.00935	0.031	0.01	0.770316	Pod	SALL3
ADGRA1	1.67E-05	3.68847	0.012	0.002	0.809142	Pod	ADGRA1
FXR1	1.67E-05	0.789197	0.529	0.531	0.811182	Pod	FXR1
MT-TL1	1.68E-05	1.47253	0.029	0.009	0.812607	Pod	MT-TL1
RP11-36C20.1	1.70E-05	1.09721	0.072	0.033	0.821303	Pod	RP11-36C20.1
PCYOX1	1.70E-05	1.23916	0.394	0.357	0.8214	Pod	PCYOX1
TAF15	1.73E-05	0.364884	0.217	0.354	0.837551	Pod	TAF15
CDK15	1.75E-05	1.9674	0.012	0.002	0.849697	Pod	CDK15
RPL13AP5	1.76E-05	1.89155	0.031	0.01	0.850599	Pod	RPL13AP5
CALM2P2	1.76E-05	1.89656	0.012	0.002	0.852495	Pod	CALM2P2
UBBP4	1.79E-05	1.92545	0.022	0.006	0.865107	Pod	UBBP4
SIAE	1.82E-05	0.381913	0.077	0.161	0.882799	Pod	SIAE
RPLP1P6	1.86E-05	1.95375	0.019	0.005	0.90224	Pod	RPLP1P6
RFLNB	1.89E-05	1.62353	0.094	0.049	0.917184	Pod	RFLNB
MPDZ	1.90E-05	1.3223	0.215	0.15	0.919316	Pod	MPDZ
NDUFV2P1	1.90E-05	1.61542	0.017	0.004	0.921412	Pod	NDUFV2P1
RP11-156P1.3	1.92E-05	3.60766	0.01	0.001	0.92852	Pod	RP11-156P1.3
MAFA-AS1	1.92E-05	3.17916	0.01	0.001	0.929043	Pod	MAFA-AS1
AC018755.16	1.93E-05	2.93494	0.01	0.001	0.936925	Pod	AC018755.16
RPL21P7	1.96E-05	2.38147	0.01	0.001	0.949135	Pod	RPL21P7
HNRNPRP1	1.96E-05	2.36061	0.01	0.001	0.950738	Pod	HNRNPRP1
YBX1P10	1.98E-05	2.25761	0.022	0.006	0.961745	Pod	YBX1P10
CLTB	1.99E-05	1.11189	0.396	0.375	0.96468	Pod	CLTB
RPS27AP11	2.01E-05	2.26377	0.031	0.01	0.971618	Pod	RPS27AP11
SNW1	2.12E-05	0.875999	0.444	0.412	1	Pod	SNW1
KYAT1	2.14E-05	2.14392	0.085	0.043	1	Pod	KYAT1
TXLNGY	2.23E-05	1.34532	0.053	0.022	1	Pod	TXLNGY
LRRC37BP1	2.24E-05	2.54519	0.022	0.006	1	Pod	LRRC37BP1
EFCAB11	2.26E-05	0.469331	0.046	0.115	1	Pod	EFCAB11
TMEM57	2.29E-05	1.09265	0.118	0.067	1	Pod	TMEM57
SCAND2P	2.39E-05	1.91229	0.024	0.007	1	Pod	SCAND2P
SFXN1	2.39E-05	0.288737	0.15	0.257	1	Pod	SFXN1
DAB2	2.44E-05	0.558622	0.457	0.383	1	Pod	DAB2
IGF2BP2	2.49E-05	0.726098	0.519	0.505	1	Pod	IGF2BP2
RNF34	2.58E-05	0.28418	0.092	0.179	1	Pod	RNF34
UBE2D3P1	2.59E-05	1.58398	0.024	0.007	1	Pod	UBE2D3P1
FBXL2	2.62E-05	0.324916	0.08	0.162	1	Pod	FBXL2
RPL21P135	2.63E-05	2.33514	0.017	0.004	1	Pod	RPL21P135
RP11-637A17.2	2.65E-05	2.64084	0.014	0.003	1	Pod	RP11-637A17.2
PXDN	2.66E-05	0.957546	0.345	0.28	1	Pod	PXDN
RP11-213G2.3	2.67E-05	2.45128	0.017	0.004	1	Pod	RP11-213G2.3
AP002761.3	2.77E-05	1.72113	0.014	0.003	1	Pod	AP002761.3
RP11-288E14.2	2.79E-05	1.84802	0.014	0.003	1	Pod	RP11-288E14.2
MBD2	2.87E-05	0.312689	0.15	0.259	1	Pod	MBD2
RPS6P25	2.88E-05	1.58664	0.034	0.011	1	Pod	RPS6P25
MUM1L1	2.90E-05	2.23288	0.039	0.014	1	Pod	MUM1L1
KCTD16	2.90E-05	1.88594	0.051	0.021	1	Pod	KCTD16
PSMA6P1	2.92E-05	2.78282	0.01	0.001	1	Pod	PSMA6P1
XPA	2.94E-05	1.35748	0.353	0.308	1	Pod	XPA
AC096664.1	2.95E-05	2.40406	0.01	0.001	1	Pod	AC096664.1
ADO	2.95E-05	1.89222	0.159	0.104	1	Pod	ADO
CRYBB2P1	3.02E-05	2.2523	0.022	0.006	1	Pod	CRYBB2P1
CAPN8	3.04E-05	2.67116	0.058	0.026	1	Pod	CAPN8
KBTBD11-OT1	3.05E-05	2.73941	0.034	0.012	1	Pod	KBTBD11-OT1
RP5-1159O4.1	3.08E-05	1.48245	0.039	0.014	1	Pod	RP5-1159O4.1
CCDC80	3.09E-05	0.952572	0.208	0.141	1	Pod	CCDC80
ATP5F1	3.13E-05	0.599329	0.367	0.285	1	Pod	ATP5F1
TMEM30A	3.13E-05	1.13678	0.379	0.34	1	Pod	TMEM30A
TECRP1	3.16E-05	2.46401	0.012	0.002	1	Pod	TECRP1
MIA3	3.17E-05	1.2846	0.319	0.266	1	Pod	MIA3
CCT6P3	3.18E-05	1.96276	0.012	0.002	1	Pod	CCT6P3
RP11-61J19.5	3.30E-05	2.23396	0.043	0.017	1	Pod	RP11-61J19.5
RPS8P3	3.39E-05	2.6336	0.014	0.003	1	Pod	RPS8P3
OAZ1	3.40E-05	0.330223	0.729	0.798	1	Pod	OAZ1
RP11-397G17.1	3.47E-05	1.64018	0.014	0.003	1	Pod	RP11-397G17.1
LSM12P1	3.48E-05	2.00882	0.022	0.006	1	Pod	LSM12P1
CFAP20	3.49E-05	1.21193	0.3	0.246	1	Pod	CFAP20
KMT5C	3.82E-05	1.51978	0.162	0.106	1	Pod	KMT5C
RUFY3	3.84E-05	0.271376	0.203	0.324	1	Pod	RUFY3
CCDC12	3.90E-05	0.997418	0.444	0.438	1	Pod	CCDC12
ST13P5	4.04E-05	3.14181	0.012	0.002	1	Pod	ST13P5
TMEM50A	4.05E-05	0.778984	0.548	0.569	1	Pod	TMEM50A
CRBN	4.09E-05	1.11668	0.37	0.326	1	Pod	CRBN
PABPC5	4.10E-05	1.68417	0.053	0.023	1	Pod	PABPC5
TXLNB	4.18E-05	2.35711	0.012	0.002	1	Pod	TXLNB
RP11-587D21.1	4.19E-05	2.07557	0.012	0.002	1	Pod	RP11-587D21.1
RP11-64K12.1	4.28E-05	3.34914	0.01	0.001	1	Pod	RP11-64K12.1
AFG3L1P	4.31E-05	1.08967	0.034	0.012	1	Pod	AFG3L1P
NDUFB8P2	4.36E-05	2.40763	0.01	0.001	1	Pod	NDUFB8P2
RPL10P4	4.37E-05	2.37292	0.01	0.001	1	Pod	RPL10P4
RP11-69L16.5	4.42E-05	1.91695	0.024	0.007	1	Pod	RP11-69L16.5
RP11-44F21.5	4.49E-05	2.54661	0.027	0.008	1	Pod	RP11-44F21.5
GABPB1	4.50E-05	1.33578	0.242	0.181	1	Pod	GABPB1
AL391261.2	4.50E-05	2.4999	0.019	0.005	1	Pod	AL391261.2
RP11-20O24.1	4.50E-05	2.40179	0.019	0.005	1	Pod	RP11-20O24.1
SOAT1	4.55E-05	0.391213	0.085	0.166	1	Pod	SOAT1
DDX5	4.62E-05	0.302241	0.773	0.829	1	Pod	DDX5
RPL12P33	4.65E-05	1.73813	0.017	0.004	1	Pod	RPL12P33
CSDC2	4.67E-05	2.18146	0.065	0.031	1	Pod	CSDC2
AL645608.1	4.73E-05	2.66121	0.024	0.007	1	Pod	AL645608.1
SMARCA1	4.75E-05	0.793882	0.524	0.51	1	Pod	SMARCA1
PRNP	5.06E-05	1.30862	0.217	0.158	1	Pod	PRNP
GRM4	5.09E-05	3.48935	0.014	0.003	1	Pod	GRM4
MYL6P5	5.12E-05	2.67959	0.014	0.003	1	Pod	MYL6P5
EIF2S1	5.35E-05	0.282448	0.179	0.291	1	Pod	EIF2S1
ADK	5.45E-05	0.270723	0.174	0.282	1	Pod	ADK
NDUFB9P2	5.47E-05	2.20169	0.012	0.002	1	Pod	NDUFB9P2
HOXA9	5.62E-05	0.788205	0.37	0.318	1	Pod	HOXA9
EPHA1-AS1	5.64E-05	1.96191	0.022	0.006	1	Pod	EPHA1-AS1
TMSB4Y	5.68E-05	1.98647	0.046	0.019	1	Pod	TMSB4Y
MRPS28	5.73E-05	0.253543	0.21	0.33	1	Pod	MRPS28
CTD-2371O3.3	5.79E-05	1.40446	0.041	0.016	1	Pod	CTD-2371O3.3
RP11-79P5.9	5.84E-05	2.76051	0.019	0.005	1	Pod	RP11-79P5.9
EEF1A1P12	5.86E-05	1.6135	0.022	0.006	1	Pod	EEF1A1P12
MAFG	5.92E-05	1.43128	0.232	0.172	1	Pod	MAFG
WWP1	5.92E-05	0.266559	0.126	0.219	1	Pod	WWP1
RP11-407N17.5	6.20E-05	2.46647	0.017	0.004	1	Pod	RP11-407N17.5
SAP18	6.21E-05	0.414639	0.681	0.743	1	Pod	SAP18
AC012146.7	6.28E-05	2.65241	0.014	0.003	1	Pod	AC012146.7
RPL35P2	6.31E-05	2.85395	0.014	0.003	1	Pod	RPL35P2
PAFAH1B1	6.39E-05	0.840069	0.493	0.478	1	Pod	PAFAH1B1
C7orf73	6.49E-05	0.570908	0.362	0.286	1	Pod	C7orf73
RPS19P3	6.54E-05	1.62497	0.031	0.011	1	Pod	RPS19P3
COPS6	6.58E-05	1.00656	0.486	0.507	1	Pod	COPS6
COLGALT1	6.84E-05	0.294224	0.068	0.138	1	Pod	COLGALT1
RP11-849I19.1	6.94E-05	2.11422	0.029	0.009	1	Pod	RP11-849I19.1
RP11-392P7.1	6.98E-05	1.42086	0.024	0.007	1	Pod	RP11-392P7.1
RBM22	7.02E-05	1.03842	0.355	0.311	1	Pod	RBM22
AL355385.1	7.03E-05	2.32194	0.019	0.005	1	Pod	AL355385.1
LINC01021	7.03E-05	1.18141	0.085	0.044	1	Pod	LINC01021
FBXO17	7.08E-05	1.0597	0.399	0.367	1	Pod	FBXO17
RP11-379H18.1	7.41E-05	1.45987	0.048	0.02	1	Pod	RP11-379H18.1
RP11-31F15.2	7.52E-05	2.48322	0.017	0.004	1	Pod	RP11-31F15.2
RP11-16E12.1	7.61E-05	1.94099	0.017	0.004	1	Pod	RP11-16E12.1
FSIP2	7.92E-05	1.87074	0.135	0.086	1	Pod	FSIP2
GULP1	7.95E-05	1.24298	0.302	0.246	1	Pod	GULP1
DBT	7.99E-05	0.255793	0.087	0.165	1	Pod	DBT
SLK	8.34E-05	1.15611	0.362	0.32	1	Pod	SLK
RNF40	8.40E-05	0.27442	0.094	0.173	1	Pod	RNF40
EEF1A1P42	8.51E-05	3.99485	0.01	0.002	1	Pod	EEF1A1P42
IGSF9B	8.64E-05	3.31336	0.01	0.002	1	Pod	IGSF9B
RP11-100N21.1	8.74E-05	3.11907	0.01	0.002	1	Pod	RP11-100N21.1
GPR62	8.75E-05	2.51151	0.01	0.002	1	Pod	GPR62
RP4-775C13.1	8.79E-05	2.21598	0.01	0.002	1	Pod	RP4-775C13.1
EIF2S2P4	8.82E-05	2.39396	0.01	0.002	1	Pod	EIF2S2P4
FNDC3B	8.83E-05	0.947578	0.384	0.344	1	Pod	FNDC3B
GBA3	8.84E-05	1.99367	0.017	0.004	1	Pod	GBA3
REXO2	8.85E-05	1.24347	0.447	0.446	1	Pod	REXO2
RPL10P2	8.97E-05	3.27756	0.012	0.002	1	Pod	RPL10P2
PSMC2	8.98E-05	1.09176	0.345	0.306	1	Pod	PSMC2
AMIGO1	8.99E-05	2.3552	0.043	0.018	1	Pod	AMIGO1
IL34	9.11E-05	1.9618	0.024	0.007	1	Pod	IL34
CTC-459F4.3	9.12E-05	2.10472	0.051	0.022	1	Pod	CTC-459F4.3
RP11-44N21.1	9.15E-05	3.03968	0.014	0.003	1	Pod	RP11-44N21.1
RP11-480I12.5	9.40E-05	2.09497	0.014	0.003	1	Pod	RP11-480I12.5
SCN2B	9.42E-05	2.51045	0.024	0.007	1	Pod	SCN2B
SMAD6	9.57E-05	1.70107	0.104	0.06	1	Pod	SMAD6
CDC42EP2	9.65E-05	1.71218	0.15	0.098	1	Pod	CDC42EP2
LMOD1	0.000101231	1.87822	0.034	0.012	1	Pod	LMOD1
RP11-846F4.6	0.000101487	2.20821	0.017	0.004	1	Pod	RP11-846F4.6
SEC24B	0.000101921	0.316153	0.077	0.152	1	Pod	SEC24B
CARNS1	0.000102635	2.69546	0.019	0.005	1	Pod	CARNS1
HM13-AS1	0.000103017	1.7848	0.017	0.004	1	Pod	HM13-AS1
FAM171A2	0.000106861	2.17413	0.133	0.085	1	Pod	FAM171A2
SMG7	0.000108952	0.293257	0.123	0.213	1	Pod	SMG7
RP9P	0.000109084	1.10003	0.029	0.01	1	Pod	RP9P
EEF1GP5	0.00011269	2.62981	0.012	0.002	1	Pod	EEF1GP5
RPL5P18	0.000112735	2.60248	0.012	0.002	1	Pod	RPL5P18
ATOH8	0.000115702	2.1274	0.043	0.018	1	Pod	ATOH8
THRAP3	0.00011604	0.776129	0.531	0.552	1	Pod	THRAP3
RP11-832N8.1	0.00011698	1.5947	0.022	0.006	1	Pod	RP11-832N8.1
RP11-544A12.8	0.000118603	1.52883	0.029	0.01	1	Pod	RP11-544A12.8
HSP90B2P	0.00011951	1.88501	0.019	0.005	1	Pod	HSP90B2P
RPL31P35	0.000119857	3.12575	0.01	0.002	1	Pod	RPL31P35
RGS10	0.000120224	1.26514	0.164	0.111	1	Pod	RGS10
XRCC5	0.000120596	0.630322	0.618	0.656	1	Pod	XRCC5
RASD2	0.000121635	2.13641	0.01	0.002	1	Pod	RASD2
RPL13AP2	0.000122156	2.14671	0.01	0.002	1	Pod	RPL13AP2
ZNF330	0.000123165	0.290885	0.14	0.236	1	Pod	ZNF330
ATOH7	0.000124084	2.16004	0.022	0.006	1	Pod	ATOH7
DLC1	0.000126975	1.02095	0.198	0.14	1	Pod	DLC1
PLEKHB1	0.000130289	1.50164	0.087	0.048	1	Pod	PLEKHB1
RAB18	0.000131565	1.23334	0.403	0.395	1	Pod	RAB18
SDR39U1	0.000131895	0.372691	0.198	0.31	1	Pod	SDR39U1
BEND6	0.00013249	1.69445	0.031	0.011	1	Pod	BEND6
RP11-298I3.4	0.000133185	2.29287	0.034	0.013	1	Pod	RP11-298I3.4
HOXC9	0.000133371	1.04772	0.227	0.17	1	Pod	HOXC9
ATP5SL	0.000134911	0.813993	0.145	0.092	1	Pod	ATP5SL
RPS27AP12	0.000135472	2.10825	0.017	0.004	1	Pod	RPS27AP12
ARHGAP29	0.000137067	0.889689	0.454	0.446	1	Pod	ARHGAP29
ATP6V1G2	0.000138601	2.0686	0.058	0.027	1	Pod	ATP6V1G2
RP11-676M6.1	0.000138729	1.90805	0.017	0.004	1	Pod	RP11-676M6.1
TRIOBP	0.000139674	1.23432	0.357	0.338	1	Pod	TRIOBP
RPL31P63	0.000140669	2.90737	0.012	0.002	1	Pod	RPL31P63
AC097523.1	0.000144429	2.32081	0.012	0.002	1	Pod	AC097523.1
AC007318.5	0.000144541	2.18538	0.012	0.002	1	Pod	AC007318.5
AGPS	0.00014557	0.440056	0.101	0.18	1	Pod	AGPS
PARP4	0.000145934	0.525512	0.121	0.21	1	Pod	PARP4
AC002467.7	0.000150544	1.94075	0.027	0.009	1	Pod	AC002467.7
KIAA0100	0.000150895	0.267689	0.118	0.204	1	Pod	KIAA0100
CPNE1	0.000151379	0.916182	0.391	0.367	1	Pod	CPNE1
DNAH9	0.000151791	2.16269	0.034	0.013	1	Pod	DNAH9
RPS29P5	0.000151937	1.1046	0.043	0.018	1	Pod	RPS29P5
TRNAU1AP	0.00015456	0.284636	0.143	0.236	1	Pod	TRNAU1AP
TRA2B	0.000155078	0.829119	0.486	0.486	1	Pod	TRA2B
B3GALT2	0.000157087	1.40888	0.031	0.011	1	Pod	B3GALT2
CTC-484M2.1	0.000160618	2.46853	0.014	0.003	1	Pod	CTC-484M2.1
LINC00475	0.000161722	3.44404	0.01	0.002	1	Pod	LINC00475
SPATS2L	0.000162956	0.656833	0.529	0.524	1	Pod	SPATS2L
UBL5P2	0.000164274	2.6461	0.01	0.002	1	Pod	UBL5P2
UBE2G2	0.000165683	1.21054	0.367	0.338	1	Pod	UBE2G2
SMARCA5	0.000168407	0.728718	0.519	0.518	1	Pod	SMARCA5
FGFR1	0.000168511	1.32878	0.3	0.247	1	Pod	FGFR1
RP11-182L21.6	0.000170425	1.41131	0.087	0.048	1	Pod	RP11-182L21.6
IPO8	0.000170599	0.318385	0.063	0.129	1	Pod	IPO8
PEBP4	0.00017235	2.1457	0.056	0.026	1	Pod	PEBP4
NAP1L1	0.000175005	0.254797	0.756	0.792	1	Pod	NAP1L1
SNX9	0.000175498	0.283173	0.217	0.331	1	Pod	SNX9
GPATCH2L	0.00017609	0.334261	0.164	0.261	1	Pod	GPATCH2L
FNBP1	0.000176731	1.28834	0.268	0.214	1	Pod	FNBP1
C14orf1	0.000177883	0.857686	0.251	0.188	1	Pod	C14orf1
RBBP6	0.00017821	0.930929	0.42	0.4	1	Pod	RBBP6
MT1CP	0.000178236	2.74098	0.012	0.002	1	Pod	MT1CP
RP11-169F17.1	0.000180343	1.92052	0.012	0.002	1	Pod	RP11-169F17.1
RP11-54D18.4	0.000181303	1.93265	0.012	0.002	1	Pod	RP11-54D18.4
LRRC8A	0.000186644	1.33872	0.174	0.122	1	Pod	LRRC8A
RP11-656D10.3	0.0001909	2.09135	0.014	0.003	1	Pod	RP11-656D10.3
AB019441.29	0.000194017	1.88142	0.019	0.005	1	Pod	AB019441.29
SYF2	0.000194781	0.632751	0.565	0.585	1	Pod	SYF2
CSNK1A1	0.000196431	0.722061	0.539	0.583	1	Pod	CSNK1A1
DUSP1	0.000196855	1.75503	0.44	0.434	1	Pod	DUSP1
EVA1B	0.000206228	1.27059	0.333	0.311	1	Pod	EVA1B
ITCH	0.000206277	0.407442	0.152	0.25	1	Pod	ITCH
PDZD8	0.000208656	0.296304	0.128	0.214	1	Pod	PDZD8
DHDDS	0.000209344	0.327752	0.077	0.147	1	Pod	DHDDS
MLEC	0.00021534	0.645313	0.575	0.593	1	Pod	MLEC
PLEKHM3	0.000215832	0.286135	0.014	0.058	1	Pod	PLEKHM3
DAG1	0.000216053	1.23591	0.307	0.265	1	Pod	DAG1
MTUS2-AS1	0.000216746	2.85254	0.012	0.003	1	Pod	MTUS2-AS1
GALNT2	0.000217156	1.39036	0.278	0.23	1	Pod	GALNT2
PHLDB1	0.000217954	1.28444	0.2	0.145	1	Pod	PHLDB1
PI4KB	0.000218452	0.345012	0.097	0.173	1	Pod	PI4KB
CXXC1	0.000218819	0.257509	0.106	0.182	1	Pod	CXXC1
RP4-813D12.3	0.00021908	2.64593	0.01	0.002	1	Pod	RP4-813D12.3
RP11-540A21.2	0.000219374	3.28713	0.01	0.002	1	Pod	RP11-540A21.2
RP4-800G7.1	0.000220355	2.6324	0.01	0.002	1	Pod	RP4-800G7.1
RP11-333E13.2	0.000225416	1.99753	0.014	0.003	1	Pod	RP11-333E13.2
FAM32A	0.000225878	0.755392	0.483	0.48	1	Pod	FAM32A
SMC3	0.000226021	0.656113	0.449	0.415	1	Pod	SMC3
ARPP19	0.000227945	0.261087	0.314	0.467	1	Pod	ARPP19
RP11-46C24.7	0.000229514	1.80398	0.036	0.014	1	Pod	RP11-46C24.7
TSC22D1	0.000230172	0.398352	0.652	0.689	1	Pod	TSC22D1
RP11-708J19.1	0.000232605	1.40406	0.043	0.019	1	Pod	RP11-708J19.1
ZNF674-AS1	0.000234351	1.8442	0.072	0.038	1	Pod	ZNF674-AS1
SEPT7P6	0.000239609	2.04699	0.017	0.004	1	Pod	SEPT7P6
PSEN1	0.000240723	0.251884	0.176	0.28	1	Pod	PSEN1
APPBP2	0.000241105	1.29556	0.273	0.223	1	Pod	APPBP2
CTBP1-AS2	0.000241133	1.66908	0.048	0.022	1	Pod	CTBP1-AS2
LOXL3	0.000242561	1.04078	0.036	0.014	1	Pod	LOXL3
ZNF480	0.000248083	0.395798	0.087	0.158	1	Pod	ZNF480
BRD8	0.000248686	1.45665	0.321	0.285	1	Pod	BRD8
ESD	0.000249706	0.579949	0.558	0.594	1	Pod	ESD
RP4-639F20.1	0.000251738	2.12575	0.027	0.009	1	Pod	RP4-639F20.1
DCTD	0.000257035	1.30591	0.326	0.292	1	Pod	DCTD
SEC24C	0.000257074	0.544074	0.06	0.123	1	Pod	SEC24C
RP11-77K12.9	0.000261741	2.41498	0.014	0.003	1	Pod	RP11-77K12.9
RP11-16N11.2	0.00026331	2.43438	0.014	0.003	1	Pod	RP11-16N11.2
RP13-942N8.1	0.000264239	1.42252	0.06	0.03	1	Pod	RP13-942N8.1
SPATA6L	0.000266577	0.422295	0.022	0.068	1	Pod	SPATA6L
FOXC2-AS1	0.000266747	2.72959	0.012	0.003	1	Pod	FOXC2-AS1
GM2A	0.000270935	0.411497	0.041	0.096	1	Pod	GM2A
PCDH9	0.000272577	0.98366	0.193	0.138	1	Pod	PCDH9
RPL7P50	0.000272921	1.97059	0.012	0.003	1	Pod	RPL7P50
RPL13AP7	0.000273416	2.59373	0.012	0.003	1	Pod	RPL13AP7
RPL10P1	0.000273664	1.73843	0.012	0.003	1	Pod	RPL10P1
RPL12P1	0.000275108	2.08279	0.012	0.003	1	Pod	RPL12P1
FTH1P3	0.000275907	1.90413	0.012	0.003	1	Pod	FTH1P3
CCDC6	0.000285626	0.256985	0.179	0.276	1	Pod	CCDC6
CARMIL2	0.000287407	3.34831	0.01	0.002	1	Pod	CARMIL2
RAC1P2	0.000290085	1.68581	0.022	0.007	1	Pod	RAC1P2
RPL7AP11	0.000290411	2.6007	0.01	0.002	1	Pod	RPL7AP11
KIAA0232	0.000291638	1.10572	0.353	0.314	1	Pod	KIAA0232
RP11-446E9.1	0.000293316	1.96951	0.01	0.002	1	Pod	RP11-446E9.1
TSPAN4	0.000294503	1.02331	0.287	0.241	1	Pod	TSPAN4
RP11-345P4.9	0.000296011	1.39861	0.077	0.042	1	Pod	RP11-345P4.9
ATP6V0B	0.000298243	0.421479	0.621	0.67	1	Pod	ATP6V0B
ZNF326	0.000301132	0.944869	0.413	0.388	1	Pod	ZNF326
TMOD3	0.000306619	1.02866	0.415	0.4	1	Pod	TMOD3
RPL13AP6	0.000317937	1.73289	0.022	0.007	1	Pod	RPL13AP6
CTD-3184A7.4	0.000318519	2.06758	0.053	0.025	1	Pod	CTD-3184A7.4
RP11-554J4.1	0.000322794	1.98774	0.029	0.01	1	Pod	RP11-554J4.1
EXOC4	0.000322818	0.340937	0.159	0.249	1	Pod	EXOC4
PRX	0.000325238	2.46795	0.029	0.011	1	Pod	PRX
AC093627.9	0.000327164	2.18551	0.019	0.006	1	Pod	AC093627.9
SRSF4	0.000327576	0.856672	0.522	0.549	1	Pod	SRSF4
RASL11A	0.000328351	1.54026	0.145	0.098	1	Pod	RASL11A
RPL34P27	0.000328861	1.47267	0.036	0.015	1	Pod	RPL34P27
SNRPFP1	0.000331247	1.92399	0.012	0.003	1	Pod	SNRPFP1
METTL5	0.000332677	0.267137	0.261	0.388	1	Pod	METTL5
RPS5P2	0.000334914	1.77203	0.012	0.003	1	Pod	RPS5P2
RP11-247I13.3	0.000335986	1.92469	0.012	0.003	1	Pod	RP11-247I13.3
EPC1	0.000338147	0.941484	0.437	0.428	1	Pod	EPC1
NTAN1	0.000341413	0.29297	0.152	0.242	1	Pod	NTAN1
MTRNR2L1	0.000342416	1.70083	0.065	0.034	1	Pod	MTRNR2L1
ZNF737	0.000344345	0.286836	0.039	0.091	1	Pod	ZNF737
IL1R1	0.000347412	1.61647	0.162	0.113	1	Pod	IL1R1
SEMA3C	0.000348417	1.81928	0.138	0.093	1	Pod	SEMA3C
RP11-289K10.1	0.00034902	1.51199	0.019	0.006	1	Pod	RP11-289K10.1
TTC3P1	0.000354665	1.93197	0.022	0.007	1	Pod	TTC3P1
DDHD2	0.000355092	0.387402	0.077	0.145	1	Pod	DDHD2
POGLUT1	0.000355857	1.47749	0.164	0.115	1	Pod	POGLUT1
BLCAP	0.000356112	0.38381	0.191	0.294	1	Pod	BLCAP
ORMDL1	0.000357874	0.795494	0.464	0.475	1	Pod	ORMDL1
PGRMC1	0.000359495	0.357165	0.63	0.698	1	Pod	PGRMC1
TXNP6	0.000360234	2.06257	0.014	0.004	1	Pod	TXNP6
PGM2L1	0.000362915	0.379639	0.065	0.127	1	Pod	PGM2L1
LCOR	0.000363631	0.355962	0.198	0.3	1	Pod	LCOR
AC137767.1	0.000363817	1.2151	0.089	0.051	1	Pod	AC137767.1
RP11-571F15.3	0.000364932	1.51673	0.027	0.009	1	Pod	RP11-571F15.3
TEAD3	0.000364986	1.22418	0.176	0.126	1	Pod	TEAD3
RP11-114H7.1	0.00036664	1.73326	0.036	0.015	1	Pod	RP11-114H7.1
TBCB	0.000367876	0.716925	0.517	0.547	1	Pod	TBCB
RP3-486I3.4	0.000369382	1.64927	0.029	0.011	1	Pod	RP3-486I3.4
HMGN1	0.000371981	0.268376	0.749	0.822	1	Pod	HMGN1
NACA2	0.000372815	1.50443	0.056	0.027	1	Pod	NACA2
VPS41	0.000375626	0.405839	0.155	0.245	1	Pod	VPS41
EEF1DP1	0.000378059	1.64329	0.019	0.006	1	Pod	EEF1DP1
MBTPS1	0.000384308	1.10468	0.353	0.317	1	Pod	MBTPS1
ZNF469	0.000387829	3.22284	0.012	0.003	1	Pod	ZNF469
FYTTD1	0.000388245	1.17585	0.319	0.278	1	Pod	FYTTD1
TSG101	0.000389503	0.830212	0.437	0.441	1	Pod	TSG101
CRAT	0.000390562	0.323933	0.104	0.175	1	Pod	CRAT
SERBP1	0.000391125	0.295677	0.7	0.759	1	Pod	SERBP1
CTD-2349P21.9	0.000393137	2.78467	0.012	0.003	1	Pod	CTD-2349P21.9
RP4-612B15.2	0.000395058	2.81609	0.012	0.003	1	Pod	RP4-612B15.2
RP11-365F18.1	0.000402833	2.4761	0.012	0.003	1	Pod	RP11-365F18.1
AC010524.4	0.000404799	1.59987	0.012	0.003	1	Pod	AC010524.4
KIAA1683	0.000408909	1.43689	0.017	0.005	1	Pod	KIAA1683
ZNF721	0.00041406	0.307639	0.159	0.25	1	Pod	ZNF721
HBG2	0.00041564	0.371654	0.068	0.036	1	Pod	HBG2
AC126773.2	0.000423297	1.56874	0.022	0.007	1	Pod	AC126773.2
MAP3K5	0.000426818	0.50203	0.031	0.081	1	Pod	MAP3K5
TMEM132A	0.000442546	1.14975	0.191	0.14	1	Pod	TMEM132A
BEX2	0.000451825	0.659225	0.435	0.41	1	Pod	BEX2
ATP5S	0.000452671	1.22504	0.203	0.15	1	Pod	ATP5S
IRF3	0.000459081	0.43469	0.174	0.27	1	Pod	IRF3
CCDC34	0.000459888	0.360734	0.176	0.266	1	Pod	CCDC34
RP11-806H10.4	0.000464068	3.83712	0.012	0.003	1	Pod	RP11-806H10.4
ECHDC1	0.00047355	0.321151	0.242	0.358	1	Pod	ECHDC1
RP11-74E22.3	0.00047667	2.48373	0.014	0.004	1	Pod	RP11-74E22.3
ZNF711	0.00047721	0.786141	0.249	0.193	1	Pod	ZNF711
RPL10AP6	0.000477227	1.62685	0.019	0.006	1	Pod	RPL10AP6
CTB-63M22.1	0.000478574	2.86103	0.01	0.002	1	Pod	CTB-63M22.1
CTC-429P9.3	0.000479033	2.49899	0.012	0.003	1	Pod	CTC-429P9.3
RPS27P23	0.000480996	2.59518	0.012	0.003	1	Pod	RPS27P23
RP11-56D16.8	0.000481124	2.98094	0.01	0.002	1	Pod	RP11-56D16.8
ST6GALNAC6	0.00048196	1.70764	0.118	0.078	1	Pod	ST6GALNAC6
MTCO3P12	0.000483049	2.0607	0.012	0.003	1	Pod	MTCO3P12
RPL31P2	0.000484675	2.34451	0.01	0.002	1	Pod	RPL31P2
PCM1	0.000486473	0.708278	0.502	0.5	1	Pod	PCM1
FTH1P10	0.000486658	2.212	0.01	0.002	1	Pod	FTH1P10
RPL13AP3	0.000486857	2.14034	0.01	0.002	1	Pod	RPL13AP3
MRPS31	0.000488558	0.356834	0.237	0.356	1	Pod	MRPS31
RPL21P43	0.000496876	1.51884	0.014	0.004	1	Pod	RPL21P43
TRAM1	0.000499612	0.698577	0.553	0.577	1	Pod	TRAM1
MFI2	0.00050342	2.03784	0.017	0.005	1	Pod	MFI2
TERF1	0.000503969	1.11382	0.338	0.303	1	Pod	TERF1
LINC01836	0.000507628	1.85616	0.031	0.012	1	Pod	LINC01836
SCAMP1-AS1	0.000512171	1.62871	0.15	0.104	1	Pod	SCAMP1-AS1
GOLPH3	0.000515913	0.371081	0.229	0.343	1	Pod	GOLPH3
SYT2	0.000521688	2.35291	0.027	0.01	1	Pod	SYT2
MTCO1P12	0.000521943	1.80997	0.024	0.008	1	Pod	MTCO1P12
CDC123	0.000522394	0.814809	0.408	0.386	1	Pod	CDC123
MAP3K2	0.000522764	0.367962	0.147	0.236	1	Pod	MAP3K2
ZNF655	0.000524541	0.255192	0.145	0.227	1	Pod	ZNF655
SLC35E2B	0.000532036	0.292645	0.068	0.129	1	Pod	SLC35E2B
NUP153	0.000546561	0.261068	0.085	0.151	1	Pod	NUP153
RPE	0.000549075	0.400164	0.116	0.194	1	Pod	RPE
COLEC12	0.000562193	1.42852	0.07	0.038	1	Pod	COLEC12
BICD1	0.00056338	1.02842	0.213	0.162	1	Pod	BICD1
MGAT4C	0.000563538	1.62552	0.031	0.012	1	Pod	MGAT4C
RP1-228H13.1	0.000569401	2.91511	0.012	0.003	1	Pod	RP1-228H13.1
HSPE1P2	0.000575966	1.47031	0.019	0.006	1	Pod	HSPE1P2
AFG3L2	0.000577196	0.254386	0.246	0.364	1	Pod	AFG3L2
YAF2	0.000578108	1.13626	0.271	0.223	1	Pod	YAF2
RP3-455J7.3	0.000578988	1.84255	0.012	0.003	1	Pod	RP3-455J7.3
C17orf80	0.000584305	1.38672	0.169	0.122	1	Pod	C17orf80
MAP3K21	0.000587293	0.611121	0.029	0.076	1	Pod	MAP3K21
PAM	0.00058776	0.310828	0.215	0.318	1	Pod	PAM
RP11-941H19.2	0.000592267	1.20532	0.012	0.003	1	Pod	RP11-941H19.2
MECR	0.00059472	0.302054	0.097	0.164	1	Pod	MECR
IFI16	0.000596177	1.8053	0.133	0.09	1	Pod	IFI16
FGF14-AS2	0.000598704	1.35263	0.082	0.047	1	Pod	FGF14-AS2
RP11-324I22.4	0.000601598	2.28306	0.019	0.006	1	Pod	RP11-324I22.4
RP11-57H12.3	0.000607876	2.83552	0.01	0.002	1	Pod	RP11-57H12.3
RPL11P4	0.000609812	3.02733	0.01	0.002	1	Pod	RPL11P4
RP11-347I19.7	0.00061151	2.68547	0.01	0.002	1	Pod	RP11-347I19.7
RPL7P19	0.000619328	2.3589	0.01	0.002	1	Pod	RPL7P19
MFAP1	0.000627236	0.84686	0.379	0.355	1	Pod	MFAP1
DNAJB12	0.000629092	1.30812	0.263	0.219	1	Pod	DNAJB12
TCEAL4	0.0006323	0.568789	0.592	0.634	1	Pod	TCEAL4
HMG20B	0.000632918	0.362265	0.266	0.387	1	Pod	HMG20B
SLC30A7	0.000635346	0.28249	0.109	0.183	1	Pod	SLC30A7
RAB1A	0.000637566	0.797021	0.522	0.56	1	Pod	RAB1A
EIF3A	0.000637798	0.45798	0.604	0.634	1	Pod	EIF3A
USP15	0.000638045	0.371408	0.164	0.254	1	Pod	USP15
RBP1	0.000638933	0.84981	0.314	0.265	1	Pod	RBP1
UBE2V2	0.000639098	0.787003	0.447	0.449	1	Pod	UBE2V2
PABPN1	0.000641092	0.880195	0.459	0.502	1	Pod	PABPN1
ZNF486	0.000641493	0.285684	0.029	0.075	1	Pod	ZNF486
PCYOX1L	0.000642192	2.24192	0.085	0.05	1	Pod	PCYOX1L
CDC37L1-AS1	0.000660865	2.53062	0.022	0.007	1	Pod	CDC37L1-AS1
PTOV1-AS1	0.000665066	1.95848	0.041	0.018	1	Pod	PTOV1-AS1
RPL7P58	0.000669891	2.42328	0.012	0.003	1	Pod	RPL7P58
FAM104A	0.00067024	0.254871	0.106	0.179	1	Pod	FAM104A
RP13-977J11.2	0.00067055	2.41068	0.012	0.003	1	Pod	RP13-977J11.2
TRIM56	0.000678984	0.553806	0.14	0.225	1	Pod	TRIM56
C19orf43	0.000679813	0.45083	0.377	0.309	1	Pod	C19orf43
C10orf11	0.000684361	1.5769	0.06	0.031	1	Pod	C10orf11
RP11-15H20.6	0.000689692	1.62901	0.012	0.003	1	Pod	RP11-15H20.6
MCRIP1	0.000691951	0.447736	0.164	0.259	1	Pod	MCRIP1
RP11-48B3.5	0.000692596	2.89362	0.017	0.005	1	Pod	RP11-48B3.5
TAOK3	0.000695503	0.366479	0.155	0.242	1	Pod	TAOK3
EMILIN2	0.000711047	1.8463	0.08	0.046	1	Pod	EMILIN2
TMEM25	0.000714546	0.258792	0.114	0.187	1	Pod	TMEM25
COX19	0.000721846	0.446723	0.15	0.236	1	Pod	COX19
CIR1	0.000729606	0.887394	0.428	0.425	1	Pod	CIR1
CTA-29F11.1	0.000745694	1.23333	0.094	0.056	1	Pod	CTA-29F11.1
TTC14	0.00075249	1.0157	0.341	0.308	1	Pod	TTC14
GUSBP1	0.000755929	3.38741	0.01	0.002	1	Pod	GUSBP1
RP11-490M8.1	0.000761814	0.873025	0.053	0.026	1	Pod	RP11-490M8.1
TMSB10P1	0.000762337	1.9257	0.022	0.007	1	Pod	TMSB10P1
C6orf3	0.000762681	2.6916	0.01	0.002	1	Pod	C6orf3
CDC37L1	0.000763293	0.403677	0.121	0.198	1	Pod	CDC37L1
SLC25A40	0.000767353	0.493628	0.043	0.093	1	Pod	SLC25A40
SH2D6	0.000768895	2.64127	0.01	0.002	1	Pod	SH2D6
RP11-262H14.3	0.000770246	1.30911	0.041	0.018	1	Pod	RP11-262H14.3
AC084357.2	0.000772168	2.63157	0.01	0.002	1	Pod	AC084357.2
XPC	0.000772367	1.25971	0.309	0.27	1	Pod	XPC
CDKN1C	0.000773336	0.461008	0.365	0.309	1	Pod	CDKN1C
RPS6P22	0.000775155	2.21688	0.01	0.002	1	Pod	RPS6P22
RPL34P1	0.000775754	2.28458	0.01	0.002	1	Pod	RPL34P1
CTA-445C9.14	0.000776253	1.33472	0.036	0.015	1	Pod	CTA-445C9.14
SMIM12	0.000783422	0.33666	0.196	0.291	1	Pod	SMIM12
CDKN2D	0.000785845	0.468871	0.051	0.103	1	Pod	CDKN2D
RP11-118F2.2	0.000787522	2.95684	0.012	0.003	1	Pod	RP11-118F2.2
COMMD7	0.000805714	0.961266	0.408	0.41	1	Pod	COMMD7
TPR	0.000828908	0.6747	0.536	0.56	1	Pod	TPR
PEA15	0.000833065	1.51477	0.2	0.155	1	Pod	PEA15
ZNF702P	0.000850557	1.39371	0.014	0.004	1	Pod	ZNF702P
DVL3	0.000852522	0.42596	0.121	0.192	1	Pod	DVL3
RP11-727A23.5	0.000856096	1.2167	0.014	0.004	1	Pod	RP11-727A23.5
GIGYF1	0.000874295	0.30556	0.085	0.147	1	Pod	GIGYF1
HIST1H2BG	0.000875547	1.53716	0.06	0.032	1	Pod	HIST1H2BG
RAB7A	0.000876532	0.704965	0.495	0.519	1	Pod	RAB7A
PPP2R2D	0.000878736	0.256319	0.145	0.225	1	Pod	PPP2R2D
HMGN2P8	0.000880428	1.70073	0.024	0.009	1	Pod	HMGN2P8
RP3-428L16.2	0.00088554	1.7593	0.019	0.006	1	Pod	RP3-428L16.2
VSIG10	0.000888237	0.319682	0.046	0.097	1	Pod	VSIG10
BLMH	0.000906378	1.26124	0.242	0.198	1	Pod	BLMH
ARL2BP	0.000908218	1.00141	0.394	0.38	1	Pod	ARL2BP
CMB9-22P13.1	0.000909676	1.54777	0.031	0.013	1	Pod	CMB9-22P13.1
DUSP3	0.000923865	0.362206	0.128	0.204	1	Pod	DUSP3
RP11-632L2.2	0.000933065	2.12321	0.014	0.004	1	Pod	RP11-632L2.2
RP11-413H22.2	0.000934473	2.15081	0.012	0.003	1	Pod	RP11-413H22.2
IGF2	0.000937497	0.31851	0.321	0.254	1	Pod	IGF2
CTD-3110H11.1	0.000938222	3.17217	0.01	0.002	1	Pod	CTD-3110H11.1
C4orf3	0.000938685	0.385987	0.63	0.677	1	Pod	C4orf3
POP7	0.000939008	0.336796	0.22	0.321	1	Pod	POP7
AP000281.1	0.000940965	2.1548	0.012	0.003	1	Pod	AP000281.1
AC005034.4	0.000942784	2.2247	0.014	0.004	1	Pod	AC005034.4
FAM210B	0.000943313	0.253924	0.147	0.229	1	Pod	FAM210B
RP11-215P8.3	0.000946606	2.05358	0.012	0.003	1	Pod	RP11-215P8.3
RP4-612B15.3	0.000952088	2.45041	0.01	0.002	1	Pod	RP4-612B15.3
AC007229.3	0.000953521	2.35771	0.01	0.002	1	Pod	AC007229.3
RPS8P4	0.000959103	1.73892	0.014	0.004	1	Pod	RPS8P4
ATPAF2	0.000960117	0.398396	0.089	0.154	1	Pod	ATPAF2
CUL2	0.000963545	0.292199	0.126	0.2	1	Pod	CUL2
AC004967.7	0.000969051	1.86492	0.01	0.002	1	Pod	AC004967.7
RP11-277B15.1	0.000971966	1.59043	0.01	0.002	1	Pod	RP11-277B15.1
USP16	0.000972534	0.971541	0.367	0.343	1	Pod	USP16
EFTUD2	0.000983256	0.437077	0.094	0.161	1	Pod	EFTUD2
TAX1BP3	0.000983947	0.255836	0.242	0.355	1	Pod	TAX1BP3
PPP1R16A	0.00101303	0.77069	0.377	0.343	1	Pod	PPP1R16A
RBBP7	0.00101328	0.682302	0.486	0.495	1	Pod	RBBP7
ATE1-AS1	0.00102692	1.83624	0.034	0.014	1	Pod	ATE1-AS1
RHOT2	0.00103038	0.261105	0.171	0.258	1	Pod	RHOT2
CD200	0.00103156	0.924964	0.147	0.101	1	Pod	CD200
KIAA1191	0.00103498	0.331654	0.237	0.345	1	Pod	KIAA1191
TIPARP	0.0010358	1.3121	0.198	0.151	1	Pod	TIPARP
KLHL28	0.00106806	0.33409	0.075	0.133	1	Pod	KLHL28
RP11-390E23.6	0.00107082	0.976971	0.089	0.054	1	Pod	RP11-390E23.6
NKAIN4	0.00107788	0.675537	0.191	0.138	1	Pod	NKAIN4
TSR3	0.0010803	0.303978	0.239	0.345	1	Pod	TSR3
DNAAF5	0.00108575	0.271299	0.068	0.124	1	Pod	DNAAF5
PRKAR2A	0.00108773	0.400307	0.2	0.301	1	Pod	PRKAR2A
DDX3Y	0.00109043	1.13668	0.167	0.123	1	Pod	DDX3Y
EPHX1	0.00109387	1.93949	0.234	0.204	1	Pod	EPHX1
GNAO1	0.00110506	1.37425	0.019	0.006	1	Pod	GNAO1
HMBS	0.00110616	0.277005	0.077	0.137	1	Pod	HMBS
AC002117.1	0.00112198	2.50551	0.019	0.006	1	Pod	AC002117.1
MAGED1	0.00113335	0.796605	0.447	0.434	1	Pod	MAGED1
TPT1P9	0.00116737	2.57882	0.01	0.002	1	Pod	TPT1P9
RPS7P8	0.00117165	2.61168	0.01	0.002	1	Pod	RPS7P8
SLC44A3-AS1	0.00117251	2.38923	0.01	0.002	1	Pod	SLC44A3-AS1
CYB5D2	0.00117472	1.17456	0.256	0.213	1	Pod	CYB5D2
CCNDBP1	0.0011781	1.20597	0.326	0.304	1	Pod	CCNDBP1
MT-TI	0.00117853	2.48183	0.01	0.002	1	Pod	MT-TI
RP11-459A10.1	0.00117917	2.56629	0.014	0.004	1	Pod	RP11-459A10.1
VASP	0.00118109	0.362882	0.159	0.247	1	Pod	VASP
COL9A1	0.00118524	0.807614	0.099	0.061	1	Pod	COL9A1
RP3-394A18.1	0.00118759	2.00747	0.017	0.005	1	Pod	RP3-394A18.1
RPS18P12	0.00119173	1.21567	0.051	0.025	1	Pod	RPS18P12
LINC00969	0.00121834	0.911264	0.143	0.098	1	Pod	LINC00969
BTN2A1	0.00122123	1.25784	0.196	0.15	1	Pod	BTN2A1
TRAPPC4	0.00123533	0.885607	0.44	0.448	1	Pod	TRAPPC4
OSTM1	0.00124486	1.2718	0.147	0.103	1	Pod	OSTM1
HIST1H3E	0.00125699	1.55735	0.041	0.019	1	Pod	HIST1H3E
AC005019.2	0.00127299	0.657495	0.072	0.04	1	Pod	AC005019.2
RPS15AP38	0.00127937	2.34229	0.012	0.003	1	Pod	RPS15AP38
SECISBP2L	0.00128976	0.380535	0.229	0.334	1	Pod	SECISBP2L
CCDC18-AS1	0.00129192	2.02469	0.14	0.102	1	Pod	CCDC18-AS1
HERPUD1	0.00129692	0.599581	0.486	0.493	1	Pod	HERPUD1
YBX1P1	0.00129927	1.71636	0.012	0.003	1	Pod	YBX1P1
CCDC85C	0.00130459	1.59741	0.116	0.077	1	Pod	CCDC85C
CECR2	0.00130712	1.28644	0.126	0.085	1	Pod	CECR2
ATP5I	0.00131647	0.382683	0.44	0.368	1	Pod	ATP5I
RP11-405L18.4	0.00132104	1.28938	0.012	0.003	1	Pod	RP11-405L18.4
CREBL2	0.00132436	0.306454	0.087	0.145	1	Pod	CREBL2
ERCC3	0.00132952	0.339321	0.082	0.143	1	Pod	ERCC3
VPS4A	0.00133042	0.335875	0.176	0.272	1	Pod	VPS4A
TAF6	0.00133546	0.354889	0.135	0.209	1	Pod	TAF6
MYO5C	0.00134568	1.54775	0.152	0.109	1	Pod	MYO5C
AL928970.1	0.00134802	2.0079	0.017	0.005	1	Pod	AL928970.1
RAB6B	0.00136534	1.27826	0.147	0.103	1	Pod	RAB6B
CDKN2AIP	0.00137164	0.259993	0.191	0.279	1	Pod	CDKN2AIP
CFL2	0.00137604	1.17364	0.285	0.249	1	Pod	CFL2
CASC10	0.00138085	1.27658	0.13	0.089	1	Pod	CASC10
EEF1GP1	0.00138737	1.96466	0.014	0.004	1	Pod	EEF1GP1
STK11IP	0.00140334	0.339364	0.019	0.056	1	Pod	STK11IP
PHF10	0.00140446	0.275153	0.121	0.19	1	Pod	PHF10
PSMC6	0.00140937	0.899243	0.432	0.431	1	Pod	PSMC6
ZXDC	0.0014111	0.429759	0.053	0.104	1	Pod	ZXDC
FAM184B	0.0014159	2.08611	0.08	0.047	1	Pod	FAM184B
RBM8B	0.00141781	1.09293	0.014	0.004	1	Pod	RBM8B
EEF1A1P5	0.00142938	2.38923	0.01	0.002	1	Pod	EEF1A1P5
YIPF6	0.00143506	0.877058	0.377	0.357	1	Pod	YIPF6
RP11-572O17.1	0.00143508	3.22309	0.012	0.003	1	Pod	RP11-572O17.1
RTF1	0.00143893	0.590757	0.536	0.569	1	Pod	RTF1
OSBPL2	0.00143992	0.518015	0.118	0.191	1	Pod	OSBPL2
RP11-421N8.1	0.00144784	1.81716	0.01	0.002	1	Pod	RP11-421N8.1
ATP2A1-AS1	0.00144862	1.91342	0.043	0.021	1	Pod	ATP2A1-AS1
RP11-452L6.7	0.00144924	3.34036	0.012	0.003	1	Pod	RP11-452L6.7
RP11-488C13.1	0.00145287	1.68857	0.022	0.008	1	Pod	RP11-488C13.1
CTB-79E8.3	0.001453	1.64087	0.01	0.002	1	Pod	CTB-79E8.3
C8orf33	0.00146225	1.05276	0.331	0.297	1	Pod	C8orf33
RP11-680F8.3	0.0014631	2.33298	0.012	0.003	1	Pod	RP11-680F8.3
RPL11P3	0.00147767	1.80345	0.017	0.005	1	Pod	RPL11P3
BRWD1	0.00148013	0.361711	0.242	0.345	1	Pod	BRWD1
AC006273.1	0.00148015	2.07881	0.012	0.003	1	Pod	AC006273.1
RAB10	0.00148545	0.307269	0.336	0.471	1	Pod	RAB10
RP11-889L3.4	0.00148809	1.99821	0.012	0.003	1	Pod	RP11-889L3.4
FXN	0.00150956	0.270796	0.085	0.143	1	Pod	FXN
MRPL57	0.00151242	0.627499	0.539	0.581	1	Pod	MRPL57
SDSL	0.0015214	0.391031	0.089	0.149	1	Pod	SDSL
RPL26P19	0.00153806	1.52143	0.019	0.006	1	Pod	RPL26P19
AC092155.1	0.00154553	1.98597	0.014	0.004	1	Pod	AC092155.1
ZFAND2A	0.00154847	1.35358	0.232	0.19	1	Pod	ZFAND2A
ZBTB46	0.00156781	1.78284	0.07	0.04	1	Pod	ZBTB46
RP11-61K9.3	0.00158007	1.56593	0.06	0.033	1	Pod	RP11-61K9.3
HOXA7	0.00158332	0.866327	0.244	0.196	1	Pod	HOXA7
CTD-3001H11.2	0.0015869	2.11235	0.017	0.005	1	Pod	CTD-3001H11.2
PRDM2	0.00159989	0.27764	0.147	0.226	1	Pod	PRDM2
CREM	0.00160742	1.19359	0.329	0.305	1	Pod	CREM
NR3C1	0.00161364	0.431539	0.145	0.227	1	Pod	NR3C1
AP5M1	0.00161773	0.297523	0.121	0.191	1	Pod	AP5M1
STRBP	0.00162615	1.08	0.312	0.277	1	Pod	STRBP
GPR108	0.00163872	0.434202	0.191	0.284	1	Pod	GPR108
CTA-293F17.1	0.00164019	1.608	0.043	0.021	1	Pod	CTA-293F17.1
FAM76B	0.00164279	0.759848	0.094	0.157	1	Pod	FAM76B
PPIL4	0.00166685	0.934212	0.372	0.355	1	Pod	PPIL4
KCNAB1	0.00167752	2.48601	0.014	0.004	1	Pod	KCNAB1
SHTN1	0.00168038	0.545858	0.14	0.218	1	Pod	SHTN1
UVRAG	0.00169127	0.305185	0.116	0.183	1	Pod	UVRAG
GEMIN8	0.00169863	0.255609	0.104	0.166	1	Pod	GEMIN8
SNX6	0.00170335	0.719611	0.51	0.548	1	Pod	SNX6
RNF216	0.00170687	1.53243	0.254	0.217	1	Pod	RNF216
RSF1	0.00170737	0.794167	0.49	0.507	1	Pod	RSF1
ZNF30-AS1	0.00170994	3.16635	0.01	0.002	1	Pod	ZNF30-AS1
AP1G2	0.00171056	0.368275	0.111	0.177	1	Pod	AP1G2
RP11-367J11.3	0.00171437	2.58584	0.017	0.005	1	Pod	RP11-367J11.3
H2AFZP3	0.00172127	2.19517	0.01	0.002	1	Pod	H2AFZP3
NEPRO	0.00172559	0.599258	0.075	0.131	1	Pod	NEPRO
CCNI	0.00173836	0.363824	0.696	0.786	1	Pod	CCNI
RP3-393E18.1	0.00173991	2.13923	0.01	0.002	1	Pod	RP3-393E18.1
RP11-352E6.2	0.00174915	1.40218	0.012	0.003	1	Pod	RP11-352E6.2
ARHGAP21	0.00174986	0.315949	0.14	0.212	1	Pod	ARHGAP21
AP1M1	0.00175803	0.309229	0.123	0.191	1	Pod	AP1M1
RP11-592N21.1	0.00177901	1.72486	0.017	0.005	1	Pod	RP11-592N21.1
ZDHHC9	0.00179024	0.268135	0.121	0.188	1	Pod	ZDHHC9
RP5-943J3.2	0.00180207	2.14006	0.019	0.007	1	Pod	RP5-943J3.2
NEIL1	0.00182441	0.400329	0.053	0.103	1	Pod	NEIL1
YLPM1	0.00182537	0.309893	0.15	0.229	1	Pod	YLPM1
RSL1D1	0.00183595	0.614503	0.553	0.58	1	Pod	RSL1D1
PP7080	0.00184082	1.0913	0.063	0.035	1	Pod	PP7080
FAM50A	0.00185704	0.325899	0.273	0.392	1	Pod	FAM50A
U2SURP	0.00185888	0.720771	0.51	0.534	1	Pod	U2SURP
RNF121	0.00187622	0.433036	0.101	0.167	1	Pod	RNF121
MOV10	0.00188973	0.391497	0.07	0.124	1	Pod	MOV10
C1orf27	0.00189	0.99605	0.116	0.076	1	Pod	C1orf27
TBCK	0.00190173	0.282562	0.104	0.17	1	Pod	TBCK
EEF1A1P11	0.00191499	2.12753	0.014	0.004	1	Pod	EEF1A1P11
ARHGAP23	0.00191818	1.18149	0.077	0.046	1	Pod	ARHGAP23
MGEA5	0.00192815	0.658854	0.232	0.179	1	Pod	MGEA5
CYB5R1	0.00194267	0.262157	0.169	0.252	1	Pod	CYB5R1
ZYG11B	0.00194325	0.258561	0.106	0.168	1	Pod	ZYG11B
ISCU	0.00195262	0.622378	0.536	0.573	1	Pod	ISCU
RP11-266L9.8	0.00196332	2.3158	0.012	0.003	1	Pod	RP11-266L9.8
RP11-1260E13.1	0.00196483	0.761425	0.043	0.021	1	Pod	RP11-1260E13.1
CHM	0.00197039	0.346998	0.138	0.21	1	Pod	CHM
MTND3P19	0.00199013	1.33121	0.027	0.011	1	Pod	MTND3P19
LARP4	0.00199219	0.398956	0.174	0.256	1	Pod	LARP4
CTB-31O20.2	0.00199267	1.41677	0.041	0.02	1	Pod	CTB-31O20.2
ZNF253	0.00199297	0.283336	0.06	0.111	1	Pod	ZNF253
WDR26	0.00200113	0.322134	0.138	0.211	1	Pod	WDR26
POMP	0.00200477	0.447289	0.65	0.715	1	Pod	POMP
LEPR	0.00201312	0.27741	0.027	0.065	1	Pod	LEPR
NFATC3	0.00203707	0.398744	0.099	0.162	1	Pod	NFATC3
EPOR	0.00204715	0.357346	0.058	0.109	1	Pod	EPOR
APAF1	0.00205308	0.582112	0.065	0.119	1	Pod	APAF1
NTMT1	0.00205575	0.288207	0.186	0.276	1	Pod	NTMT1
UBA52P5	0.00206448	2.71572	0.01	0.002	1	Pod	UBA52P5
CCDC77	0.00207839	0.495804	0.034	0.075	1	Pod	CCDC77
VEZT	0.00208878	0.339444	0.239	0.341	1	Pod	VEZT
PDDC1	0.00209492	1.15323	0.092	0.057	1	Pod	PDDC1
BTF3P7	0.00210471	1.51221	0.01	0.002	1	Pod	BTF3P7
ZFAT	0.00213125	0.507004	0.017	0.051	1	Pod	ZFAT
PQLC2	0.00213844	1.01969	0.111	0.073	1	Pod	PQLC2
GON7	0.00216449	0.476444	0.077	0.132	1	Pod	GON7
CATSPER3	0.00218351	3.27896	0.012	0.003	1	Pod	CATSPER3
NSUN5P2	0.00219205	0.929514	0.029	0.012	1	Pod	NSUN5P2
ATP2C1	0.00220583	1.21496	0.309	0.285	1	Pod	ATP2C1
MAGEF1	0.00220959	0.858816	0.396	0.382	1	Pod	MAGEF1
PAN3-AS1	0.00224463	1.73318	0.034	0.015	1	Pod	PAN3-AS1
NRBP1	0.00225148	0.297566	0.227	0.328	1	Pod	NRBP1
RPL12P12	0.00225906	1.98006	0.012	0.003	1	Pod	RPL12P12
RP11-582E3.6	0.00230455	1.65152	0.022	0.008	1	Pod	RP11-582E3.6
TAF1C	0.00235308	0.310569	0.039	0.081	1	Pod	TAF1C
CTD-2006C1.2	0.0023657	2.29792	0.014	0.004	1	Pod	CTD-2006C1.2
ACOT7	0.00237767	0.364996	0.101	0.159	1	Pod	ACOT7
GNPDA1	0.00238515	1.13082	0.314	0.284	1	Pod	GNPDA1
DCAF8	0.00240019	1.41657	0.304	0.277	1	Pod	DCAF8
COLEC11	0.00240509	2.15575	0.019	0.007	1	Pod	COLEC11
DMD	0.00240847	0.944176	0.133	0.092	1	Pod	DMD
C17orf51	0.00243346	1.011	0.041	0.02	1	Pod	C17orf51
UBQLN2	0.00243487	0.27841	0.138	0.207	1	Pod	UBQLN2
SEC63	0.00243489	0.904583	0.403	0.396	1	Pod	SEC63
PDLIM5	0.00243795	0.864911	0.389	0.372	1	Pod	PDLIM5
RDH5	0.00244398	0.296728	0.068	0.117	1	Pod	RDH5
CTD-2161E19.1	0.00244638	2.63825	0.01	0.002	1	Pod	CTD-2161E19.1
RPL18AP16	0.00245611	2.37902	0.01	0.002	1	Pod	RPL18AP16
AZIN1	0.00245764	0.379545	0.225	0.321	1	Pod	AZIN1
RALB	0.00246443	0.272313	0.191	0.281	1	Pod	RALB
RMDN1	0.00247975	0.397302	0.188	0.277	1	Pod	RMDN1
C17orf62	0.00248264	1.02037	0.104	0.068	1	Pod	C17orf62
CLTA	0.00249731	0.250915	0.698	0.765	1	Pod	CLTA
CASP6	0.00251204	0.521571	0.2	0.296	1	Pod	CASP6
VPS8	0.00253373	0.36023	0.087	0.144	1	Pod	VPS8
DCTN5	0.00253468	0.532213	0.126	0.195	1	Pod	DCTN5
CYTH1	0.00253557	0.460859	0.063	0.114	1	Pod	CYTH1
ZDHHC8P1	0.00255449	1.71273	0.017	0.006	1	Pod	ZDHHC8P1
NR2F1-AS1	0.00255737	1.02965	0.126	0.086	1	Pod	NR2F1-AS1
NBR1	0.00255914	0.327776	0.164	0.245	1	Pod	NBR1
WBP11	0.00255999	0.90852	0.396	0.385	1	Pod	WBP11
IL6R	0.00257966	1.32658	0.106	0.069	1	Pod	IL6R
DHFRL1	0.00259467	2.16254	0.027	0.011	1	Pod	DHFRL1
PSMC5	0.00263571	0.882285	0.471	0.51	1	Pod	PSMC5
STRN3	0.0026556	0.346911	0.196	0.284	1	Pod	STRN3
STX8	0.00267139	0.435703	0.213	0.31	1	Pod	STX8
PAICS	0.00267854	0.399496	0.237	0.338	1	Pod	PAICS
PMPCA	0.00269504	0.353702	0.188	0.275	1	Pod	PMPCA
ERBIN	0.00270775	0.470878	0.186	0.275	1	Pod	ERBIN
TMEM67	0.00270911	0.27389	0.07	0.121	1	Pod	TMEM67
RAB21	0.00273089	0.339698	0.213	0.307	1	Pod	RAB21
UBE2G1	0.00275945	0.428289	0.213	0.31	1	Pod	UBE2G1
PCDHB14	0.00277149	1.75797	0.053	0.029	1	Pod	PCDHB14
KMT2A	0.00277979	0.280881	0.271	0.381	1	Pod	KMT2A
AP001062.7	0.00278284	1.7967	0.017	0.006	1	Pod	AP001062.7
RARS2	0.00278793	0.394892	0.191	0.278	1	Pod	RARS2
TSSK3	0.00278911	2.16841	0.022	0.008	1	Pod	TSSK3
JARID2	0.00280671	1.20848	0.229	0.19	1	Pod	JARID2
PPCS	0.00284424	0.85286	0.437	0.448	1	Pod	PPCS
MRPL49	0.00285815	0.393074	0.179	0.26	1	Pod	MRPL49
FKBP3	0.00286178	0.509941	0.553	0.577	1	Pod	FKBP3
RPS15AP24	0.00289425	2.84266	0.01	0.002	1	Pod	RPS15AP24
RPL10P8	0.00289518	2.60271	0.01	0.002	1	Pod	RPL10P8
GALR2	0.00289799	2.62851	0.01	0.002	1	Pod	GALR2
KIN	0.00289954	1.29161	0.268	0.233	1	Pod	KIN
RP11-1348G14.4	0.00290735	2.2831	0.01	0.002	1	Pod	RP11-1348G14.4
CKM	0.00291298	2.73675	0.01	0.002	1	Pod	CKM
RP11-545M17.2	0.00291876	1.68099	0.012	0.003	1	Pod	RP11-545M17.2
DFFA	0.00292103	0.293009	0.188	0.272	1	Pod	DFFA
LIMD1	0.00292275	0.61055	0.017	0.049	1	Pod	LIMD1
RPL35P1	0.00292616	1.86961	0.01	0.002	1	Pod	RPL35P1
RP1-276N6.2	0.00292711	1.79296	0.01	0.002	1	Pod	RP1-276N6.2
RP11-771F20.1	0.00293088	2.07392	0.01	0.002	1	Pod	RP11-771F20.1
RP5-1186N24.3	0.00293088	2.09689	0.01	0.002	1	Pod	RP5-1186N24.3
RRP36	0.00293216	0.590821	0.164	0.246	1	Pod	RRP36
CA3-AS1	0.00294372	0.256262	0.005	0.03	1	Pod	CA3-AS1
FIG4	0.00294622	0.801058	0.053	0.101	1	Pod	FIG4
NPM1P27	0.00297897	1.26372	0.031	0.014	1	Pod	NPM1P27
FAM160B2	0.0029812	0.658231	0.056	0.103	1	Pod	FAM160B2
MDM2	0.00300908	0.295465	0.157	0.232	1	Pod	MDM2
UFSP1	0.00301314	1.51398	0.039	0.019	1	Pod	UFSP1
C20orf196	0.00303104	1.94961	0.034	0.016	1	Pod	C20orf196
SLC52A2	0.00303363	0.48038	0.157	0.231	1	Pod	SLC52A2
YBX3	0.00303624	0.511307	0.546	0.584	1	Pod	YBX3
RPL4P5	0.00304876	1.76847	0.019	0.007	1	Pod	RPL4P5
LINC00847	0.00304923	1.42029	0.094	0.061	1	Pod	LINC00847
NAP1L2	0.00305091	1.41866	0.041	0.02	1	Pod	NAP1L2
RAD9A	0.00305321	0.497326	0.087	0.144	1	Pod	RAD9A
EFEMP1	0.0030788	0.927853	0.227	0.187	1	Pod	EFEMP1
ZZZ3	0.00308217	0.754041	0.128	0.088	1	Pod	ZZZ3
ORC2	0.0030822	0.53669	0.077	0.132	1	Pod	ORC2
RPTOR	0.00310771	2.08209	0.109	0.074	1	Pod	RPTOR
PHF20	0.00311781	0.334832	0.2	0.289	1	Pod	PHF20
INO80E	0.00312081	0.303118	0.138	0.207	1	Pod	INO80E
PMFBP1	0.00314192	1.94123	0.019	0.007	1	Pod	PMFBP1
PPP2R5C	0.00314201	0.403697	0.205	0.293	1	Pod	PPP2R5C
ABI1	0.00316008	0.369948	0.159	0.237	1	Pod	ABI1
SEC14L1	0.00318382	0.796443	0.377	0.344	1	Pod	SEC14L1
RP11-130L8.3	0.0032093	1.69314	0.019	0.007	1	Pod	RP11-130L8.3
C16orf52	0.0032262	1.49089	0.046	0.024	1	Pod	C16orf52
ZNF24	0.00323025	0.965514	0.374	0.359	1	Pod	ZNF24
ARID5B	0.00323225	0.545336	0.478	0.472	1	Pod	ARID5B
TRMU	0.00323298	0.250528	0.099	0.157	1	Pod	TRMU
RP11-488L18.10	0.00325771	1.92191	0.022	0.008	1	Pod	RP11-488L18.10
C8orf44	0.00327234	1.10633	0.072	0.043	1	Pod	C8orf44
ACER3	0.00327681	0.316145	0.082	0.135	1	Pod	ACER3
CCNT1	0.00328164	0.499927	0.089	0.144	1	Pod	CCNT1
MFSD1	0.00329228	0.406516	0.111	0.173	1	Pod	MFSD1
RP5-1159O4.2	0.00329569	1.9088	0.012	0.003	1	Pod	RP5-1159O4.2
EIF3FP3	0.00330975	1.48383	0.012	0.003	1	Pod	EIF3FP3
FAM179B	0.00331436	0.985275	0.089	0.056	1	Pod	FAM179B
CSNK1D	0.00333166	0.351918	0.258	0.364	1	Pod	CSNK1D
OR7E14P	0.00335595	0.789672	0.014	0.004	1	Pod	OR7E14P
RBM17	0.00336009	0.775084	0.486	0.501	1	Pod	RBM17
PSMC1P1	0.0033865	2.95303	0.01	0.002	1	Pod	PSMC1P1
ECM2	0.00339349	3.00207	0.024	0.01	1	Pod	ECM2
REST	0.0034035	0.790089	0.403	0.394	1	Pod	REST
MAPT	0.00340437	1.28226	0.048	0.025	1	Pod	MAPT
MYCBP2	0.00340711	0.318461	0.193	0.278	1	Pod	MYCBP2
OLFM1	0.00341541	2.64518	0.014	0.005	1	Pod	OLFM1
GFM1	0.00343612	0.275946	0.111	0.172	1	Pod	GFM1
AC009474.2	0.00343646	2.37185	0.01	0.002	1	Pod	AC009474.2
CCNJ	0.00344123	0.372935	0.024	0.059	1	Pod	CCNJ
RPS6KB1	0.00345389	0.316761	0.106	0.168	1	Pod	RPS6KB1
SYT1	0.00345856	0.644262	0.106	0.07	1	Pod	SYT1
DVL1	0.00346363	0.267359	0.08	0.133	1	Pod	DVL1
PLEKHA5	0.00347993	0.831678	0.452	0.464	1	Pod	PLEKHA5
NFYC-AS1	0.0034961	1.71328	0.048	0.026	1	Pod	NFYC-AS1
AHSA2	0.00350293	1.03579	0.092	0.059	1	Pod	AHSA2
NIFK	0.00350894	0.254206	0.229	0.324	1	Pod	NIFK
RUSC1	0.00353112	0.300302	0.147	0.219	1	Pod	RUSC1
NOP58	0.00355096	0.752958	0.391	0.369	1	Pod	NOP58
RTCB	0.00355112	0.272673	0.268	0.379	1	Pod	RTCB
QDPR	0.0035735	0.443943	0.205	0.296	1	Pod	QDPR
2010-09-01	0.00359812	0.968771	0.251	0.21	1	Pod	2010-09-01
MTMR4	0.00360964	0.361861	0.087	0.141	1	Pod	MTMR4
ARL16	0.00362535	0.296147	0.302	0.416	1	Pod	ARL16
INTS11	0.00363053	0.485525	0.157	0.236	1	Pod	INTS11
TMEM248	0.00363124	0.285138	0.21	0.294	1	Pod	TMEM248
BECN1	0.00364385	0.307798	0.162	0.235	1	Pod	BECN1
RBL1	0.0036456	0.255796	0.014	0.045	1	Pod	RBL1
SLX4IP	0.00364591	0.625406	0.053	0.098	1	Pod	SLX4IP
CTA-243E7.1	0.00367298	2.25681	0.012	0.003	1	Pod	CTA-243E7.1
RAB14	0.0036733	0.84435	0.449	0.476	1	Pod	RAB14
CIDECP	0.00369321	1.81395	0.012	0.003	1	Pod	CIDECP
MYLK3	0.00372909	1.12939	0.012	0.003	1	Pod	MYLK3
2008-03-01	0.00373928	0.276449	0.056	0.102	1	Pod	2008-03-01
ST8SIA1	0.00374427	2.15211	0.022	0.008	1	Pod	ST8SIA1
RP11-422P24.12	0.00375308	1.03058	0.027	0.011	1	Pod	RP11-422P24.12
AJUBA	0.00376932	1.14745	0.159	0.119	1	Pod	AJUBA
SREK1IP1	0.00377694	0.287251	0.285	0.397	1	Pod	SREK1IP1
LTBP1	0.00377749	0.835771	0.128	0.089	1	Pod	LTBP1
CPNE5	0.00378372	1.93408	0.029	0.013	1	Pod	CPNE5
MTCO2P12	0.00381113	1.71037	0.017	0.006	1	Pod	MTCO2P12
DVL2	0.00381465	1.12846	0.21	0.17	1	Pod	DVL2
NSMCE3	0.00381665	1.12986	0.232	0.196	1	Pod	NSMCE3
RP11-156K23.3	0.00381752	2.36897	0.022	0.008	1	Pod	RP11-156K23.3
HES4	0.00382547	0.465779	0.459	0.449	1	Pod	HES4
ZNF627	0.00382855	0.331576	0.043	0.085	1	Pod	ZNF627
DOCK6	0.00383375	0.290939	0.039	0.079	1	Pod	DOCK6
TSPAN6	0.00383519	0.691903	0.435	0.458	1	Pod	TSPAN6
UBR5	0.00384785	0.277275	0.171	0.247	1	Pod	UBR5
CPSF7	0.0038603	0.3123	0.116	0.174	1	Pod	CPSF7
SLC25A15	0.00387506	0.520962	0.012	0.04	1	Pod	SLC25A15
WASHC3	0.00388029	0.256444	0.147	0.22	1	Pod	WASHC3
SSRP1	0.00388769	0.568443	0.425	0.405	1	Pod	SSRP1
NEK1	0.00388999	0.504793	0.114	0.181	1	Pod	NEK1
AC245297.2	0.00390562	1.1109	0.019	0.007	1	Pod	AC245297.2
FAM46C	0.00391181	2.82108	0.019	0.007	1	Pod	FAM46C
MELTF-AS1	0.00391575	1.90838	0.036	0.017	1	Pod	MELTF-AS1
CCT6P1	0.00398858	2.10592	0.01	0.002	1	Pod	CCT6P1
RP5-867C24.1	0.00398981	2.13136	0.01	0.002	1	Pod	RP5-867C24.1
STIP1	0.00399827	1.04429	0.367	0.355	1	Pod	STIP1
CTD-2165H16.4	0.00400086	2.30254	0.01	0.002	1	Pod	CTD-2165H16.4
MRPL3P1	0.00400332	1.78609	0.01	0.002	1	Pod	MRPL3P1
MT1DP	0.00401082	0.948196	0.017	0.006	1	Pod	MT1DP
PNMA1	0.00402464	0.968233	0.263	0.228	1	Pod	PNMA1
CYR61	0.00405049	0.289493	0.345	0.294	1	Pod	CYR61
ERCC1	0.00405469	0.284058	0.232	0.331	1	Pod	ERCC1
CTD-2517O10.6	0.00406316	1.73231	0.027	0.011	1	Pod	CTD-2517O10.6
BX293535.1	0.00407935	2.71172	0.012	0.003	1	Pod	BX293535.1
VPS45	0.00408237	0.377494	0.087	0.14	1	Pod	VPS45
NUCKS1P1	0.00408671	2.15245	0.012	0.003	1	Pod	NUCKS1P1
ZNF609	0.00410021	1.1175	0.203	0.164	1	Pod	ZNF609
NFIC	0.00410132	1.00138	0.266	0.228	1	Pod	NFIC
SIKE1	0.00410425	0.516989	0.171	0.25	1	Pod	SIKE1
PROSC	0.00412343	0.966974	0.135	0.096	1	Pod	PROSC
PSEN2	0.00413252	1.09216	0.094	0.061	1	Pod	PSEN2
ARMH4	0.00415223	2.77308	0.109	0.077	1	Pod	ARMH4
OIP5-AS1	0.0041816	0.546792	0.114	0.183	1	Pod	OIP5-AS1
LINC02001	0.00420201	1.62018	0.13	0.094	1	Pod	LINC02001
ZNF204P	0.00421603	0.797604	0.019	0.007	1	Pod	ZNF204P
A2M-AS1	0.00422628	1.05505	0.024	0.01	1	Pod	A2M-AS1
WRB	0.00425001	0.931637	0.287	0.249	1	Pod	WRB
SYS1	0.00425004	0.271938	0.167	0.241	1	Pod	SYS1
ELP3	0.00427361	0.325601	0.089	0.143	1	Pod	ELP3
TBP	0.00428837	0.403086	0.065	0.112	1	Pod	TBP
MT1P1	0.0042906	1.64763	0.014	0.005	1	Pod	MT1P1
C12orf66	0.00429618	0.361269	0.01	0.036	1	Pod	C12orf66
LRIG2	0.00429988	0.4676	0.058	0.103	1	Pod	LRIG2
SCAMP2	0.00442427	0.343511	0.251	0.355	1	Pod	SCAMP2
ALS2	0.00444184	0.388896	0.065	0.113	1	Pod	ALS2
TMEM80	0.00446609	1.33763	0.258	0.229	1	Pod	TMEM80
OARD1	0.00446734	0.279123	0.254	0.355	1	Pod	OARD1
EMC10	0.00447239	0.766401	0.49	0.503	1	Pod	EMC10
LINC01881	0.00447245	2.99013	0.012	0.004	1	Pod	LINC01881
CCT2	0.00447964	0.477182	0.543	0.588	1	Pod	CCT2
KCNQ4	0.00448039	3.74705	0.012	0.004	1	Pod	KCNQ4
DUBR	0.00450565	1.3198	0.072	0.044	1	Pod	DUBR
STPG1	0.00450868	0.262313	0.048	0.09	1	Pod	STPG1
GTPBP4	0.00452316	0.857158	0.345	0.322	1	Pod	GTPBP4
AARS	0.00452677	0.42772	0.106	0.164	1	Pod	AARS
CCDC51	0.00453257	0.383514	0.123	0.188	1	Pod	CCDC51
GOLGA8M	0.00454091	4.04494	0.01	0.002	1	Pod	GOLGA8M
B3GAT3	0.00454641	0.443114	0.232	0.334	1	Pod	B3GAT3
METTL22	0.00455147	0.515248	0.036	0.074	1	Pod	METTL22
ORC4	0.00456722	1.07811	0.353	0.346	1	Pod	ORC4
OSCP1	0.00457599	0.416712	0.068	0.117	1	Pod	OSCP1
TMEM167B	0.00458878	0.264368	0.126	0.19	1	Pod	TMEM167B
CTC-487M23.8	0.00460693	2.31678	0.01	0.002	1	Pod	CTC-487M23.8
SF3B2	0.00461624	0.522026	0.531	0.569	1	Pod	SF3B2
TEAD4	0.00463028	1.32215	0.097	0.064	1	Pod	TEAD4
RP1-199J3.5	0.00465562	2.4435	0.01	0.002	1	Pod	RP1-199J3.5
RP11-324J13.1	0.00465838	1.64456	0.012	0.004	1	Pod	RP11-324J13.1
POPDC2	0.00466341	2.56536	0.029	0.013	1	Pod	POPDC2
NFYC	0.00467232	0.339549	0.164	0.24	1	Pod	NFYC
KIAA0408	0.00467723	1.59223	0.012	0.004	1	Pod	KIAA0408
PSMA2P3	0.00467943	1.47787	0.01	0.002	1	Pod	PSMA2P3
RP11-630I5.1	0.00468505	1.73621	0.01	0.002	1	Pod	RP11-630I5.1
RP11-307I14.2	0.00468927	1.54435	0.01	0.002	1	Pod	RP11-307I14.2
ACPP	0.00470781	0.706035	0.094	0.061	1	Pod	ACPP
METTL21B	0.00472047	1.44064	0.029	0.013	1	Pod	METTL21B
RP11-128A17.1	0.00475868	1.37434	0.014	0.005	1	Pod	RP11-128A17.1
TMEM129	0.0047817	0.351422	0.135	0.202	1	Pod	TMEM129
FRY	0.00480297	1.3801	0.094	0.062	1	Pod	FRY
KLHL29	0.00481268	1.27647	0.077	0.048	1	Pod	KLHL29
DAP3	0.0048294	0.301608	0.232	0.326	1	Pod	DAP3
CNBD2	0.00485605	1.34385	0.135	0.098	1	Pod	CNBD2
KRI1	0.00487853	1.24024	0.147	0.109	1	Pod	KRI1
SPSB2	0.00489515	0.450868	0.085	0.137	1	Pod	SPSB2
DMXL1	0.0048962	0.359765	0.145	0.215	1	Pod	DMXL1
MVB12A	0.00490487	1.16518	0.357	0.366	1	Pod	MVB12A
RPL9P9	0.00492726	1.23345	0.031	0.014	1	Pod	RPL9P9
RPRD2	0.00494046	0.273888	0.159	0.232	1	Pod	RPRD2
ARL14EP	0.00494444	1.30261	0.271	0.241	1	Pod	ARL14EP
USP14	0.00498813	0.348112	0.307	0.427	1	Pod	USP14
TMBIM4	0.00499155	0.725754	0.473	0.512	1	Pod	TMBIM4
CTC-338M12.5	0.00499795	1.95205	0.024	0.01	1	Pod	CTC-338M12.5
RP11-770J1.3	0.00501965	1.79388	0.014	0.005	1	Pod	RP11-770J1.3
RPL5P1	0.00507054	2.23363	0.012	0.004	1	Pod	RPL5P1
DOK7	0.00508943	1.42616	0.027	0.012	1	Pod	DOK7
RNF126	0.00511064	0.398963	0.186	0.265	1	Pod	RNF126
ENTPD4	0.00512883	0.409104	0.082	0.135	1	Pod	ENTPD4
WBP2	0.00516175	0.272089	0.222	0.312	1	Pod	WBP2
FBXL8	0.00516965	0.814987	0.012	0.039	1	Pod	FBXL8
RPL3P7	0.00517959	1.69214	0.022	0.009	1	Pod	RPL3P7
THAP8	0.00519008	1.48516	0.121	0.085	1	Pod	THAP8
RP11-841O20.2	0.00520686	1.15109	0.034	0.016	1	Pod	RP11-841O20.2
MTAP	0.0052344	0.31353	0.159	0.231	1	Pod	MTAP
RHBDD3	0.00524914	1.24131	0.169	0.13	1	Pod	RHBDD3
UHRF1BP1	0.00525941	0.25481	0.039	0.077	1	Pod	UHRF1BP1
RP11-95D17.1	0.00526003	1.50301	0.019	0.007	1	Pod	RP11-95D17.1
WASH1	0.00526195	1.48053	0.056	0.032	1	Pod	WASH1
NDUFS4	0.00526319	0.522332	0.536	0.574	1	Pod	NDUFS4
KIAA0040	0.00527694	1.86382	0.123	0.09	1	Pod	KIAA0040
LRRN4CL	0.00528502	3.23564	0.01	0.003	1	Pod	LRRN4CL
ECI2	0.00530315	0.461089	0.309	0.434	1	Pod	ECI2
MAGOH3P	0.00530992	2.29674	0.01	0.003	1	Pod	MAGOH3P
RNF112	0.00533179	2.74237	0.01	0.003	1	Pod	RNF112
TBC1D9B	0.00534099	0.306706	0.133	0.197	1	Pod	TBC1D9B
MT1HL1	0.00534476	0.927292	0.065	0.039	1	Pod	MT1HL1
RP11-428J1.5	0.0053459	2.05515	0.01	0.003	1	Pod	RP11-428J1.5
RBM12	0.00535138	0.44218	0.094	0.147	1	Pod	RBM12
SLC25A26	0.00538692	0.250865	0.155	0.221	1	Pod	SLC25A26
ADAMTS7	0.00540633	1.32749	0.058	0.033	1	Pod	ADAMTS7
LCA5	0.00541842	1.55582	0.109	0.075	1	Pod	LCA5
FAM102B	0.00547375	0.266039	0.007	0.031	1	Pod	FAM102B
ZMYND12	0.00548138	2.2928	0.029	0.013	1	Pod	ZMYND12
C8orf59	0.00548282	0.585133	0.374	0.327	1	Pod	C8orf59
RNF41	0.00548437	0.444047	0.104	0.161	1	Pod	RNF41
MAP3K12	0.00549141	1.51602	0.157	0.121	1	Pod	MAP3K12
SERINC1	0.00555335	0.834164	0.457	0.47	1	Pod	SERINC1
KRCC1	0.00555944	1.13617	0.297	0.278	1	Pod	KRCC1
RP11-464F9.20	0.00559484	1.17185	0.031	0.015	1	Pod	RP11-464F9.20
SFPQ	0.00563346	0.349757	0.633	0.699	1	Pod	SFPQ
PPM1A	0.00564265	0.425767	0.171	0.25	1	Pod	PPM1A
PCTP	0.00564749	0.753829	0.08	0.132	1	Pod	PCTP
DENND6A	0.00565102	0.484785	0.06	0.106	1	Pod	DENND6A
USP51	0.00566911	1.21338	0.13	0.094	1	Pod	USP51
MTRNR2L10	0.00569106	2.16087	0.024	0.01	1	Pod	MTRNR2L10
RP11-413N19.2	0.00569915	1.11035	0.014	0.005	1	Pod	RP11-413N19.2
CDK11A	0.0057246	0.307278	0.104	0.16	1	Pod	CDK11A
FAN1	0.0057562	0.609146	0.085	0.138	1	Pod	FAN1
HAUS6	0.00576184	0.270508	0.068	0.114	1	Pod	HAUS6
ANGEL1	0.00576328	0.255469	0.012	0.039	1	Pod	ANGEL1
YDJC	0.00576402	0.389422	0.147	0.214	1	Pod	YDJC
LINC00493	0.00576564	0.498894	0.283	0.233	1	Pod	LINC00493
PEX19	0.00579979	0.390402	0.138	0.203	1	Pod	PEX19
AC091729.9	0.00580068	1.73703	0.024	0.01	1	Pod	AC091729.9
EFEMP2	0.005809	1.04987	0.261	0.227	1	Pod	EFEMP2
LINC01003	0.00588624	1.31461	0.15	0.113	1	Pod	LINC01003
RP3-402G11.26	0.00589111	2.01093	0.017	0.006	1	Pod	RP3-402G11.26
TSEN34	0.00590783	0.811143	0.415	0.429	1	Pod	TSEN34
[truncated: 49,130 more rows]
