# Supplementary material for: Single-cell transcriptomic comparison of tubular segment maturation in advanced human in vitro kidney models
Source: iScience. 2026 May 22;29(6):116053. doi: 10.1016/j.isci.2026.116053 (PMC13223991; doi:10.1016/j.isci.2026.116053)
Supplement: Data S2. Cell numbers and DEGs per cluster in the subsetted tubular epithelium atlas (clusters.l2), related to Figure 1 [file mmc3.xlsx]

## Sheet: Cell numbers_clusters.l2
Clusters.l2	Cell numbers per sample
	Tubuloids	iPSCod tubuloids	iPSC-derived organoids (T)	iPSC-derived organoids (M)	iPSC-derived organoids (V)	iPSC-derived organoids (U)	Adult Kidney Tissue	Fetal Kidney Tissue
PT	15	232	448	565	908	168	388	208
Hypoxic PT	10	32	91	42	274	7	2	0
DTL/ATL	19	15	232	238	264	55	100	126
TAL/DCT	1132	229	182	220	123	180	884	77
CNT/PC	496	180	104	85	19	837	531	367
IC	4	0	2	0	0	1	300	6
Mixed inflamed	232	589	6	32	14	32	131	14
Mixed injured	376	125	23	24	7	23	54	7
Stromal-like	0	10	18	7	5	199	1	19
Low-quality cells	223	333	51	16	14	40	50	10

## Sheet: DEGs_clusters.l2
	p_val	avg_log2FC	pct.1	pct.2	p_val_adj	cluster	gene
LGALS2	0	2.86284	0.729	0.135	0	PT	LGALS2
CUBN	0	4.23823	0.587	0.064	0	PT	CUBN
DAB2	0	2.80049	0.817	0.295	0	PT	DAB2
GATM	0	4.00356	0.623	0.116	0	PT	GATM
FMO1	0	3.91715	0.544	0.051	0	PT	FMO1
SMIM24	0	2.7335	0.756	0.271	0	PT	SMIM24
SERPINF1	0	3.12289	0.584	0.106	0	PT	SERPINF1
GLYATL1	0	3.80423	0.543	0.07	0	PT	GLYATL1
FLRT3	0	2.58579	0.824	0.351	0	PT	FLRT3
BHMT	0	4.03474	0.541	0.07	0	PT	BHMT
AGT	0	3.56474	0.529	0.067	0	PT	AGT
LRP2	0	4.18672	0.511	0.051	0	PT	LRP2
GIPC2	0	3.51722	0.545	0.086	0	PT	GIPC2
MT1H	0	5.24047	0.628	0.171	0	PT	MT1H
SLC39A5	0	3.2771	0.537	0.093	0	PT	SLC39A5
SPARC	0	1.50173	0.707	0.267	0	PT	SPARC
MT1G	0	4.88982	0.729	0.292	0	PT	MT1G
PDZK1	0	2.20784	0.725	0.295	0	PT	PDZK1
ACSM2A	0	4.79101	0.452	0.027	0	PT	ACSM2A
AFP	0	1.97278	0.628	0.208	0	PT	AFP
SLC9A3R1	0	2.19004	0.717	0.297	0	PT	SLC9A3R1
ASS1	0	3.15411	0.574	0.154	0	PT	ASS1
APOM	0	4.24354	0.509	0.092	0	PT	APOM
CDH6	0	2.44642	0.525	0.111	0	PT	CDH6
CDH2	0	2.43216	0.527	0.113	0	PT	CDH2
TMEM176A	0	1.54467	0.778	0.367	0	PT	TMEM176A
SERPINE2	0	2.16436	0.527	0.122	0	PT	SERPINE2
DPP4	0	1.87165	0.678	0.274	0	PT	DPP4
MME	0	3.34905	0.464	0.061	0	PT	MME
USH1C	0	2.03251	0.595	0.194	0	PT	USH1C
F10	0	3.29399	0.473	0.074	0	PT	F10
MT1F	0	3.35697	0.733	0.341	0	PT	MT1F
DPYS	0	4.65521	0.417	0.026	0	PT	DPYS
TINAG	0	3.128	0.494	0.105	0	PT	TINAG
FTCD	0	3.51096	0.436	0.049	0	PT	FTCD
CIDEB	0	3.50338	0.441	0.056	0	PT	CIDEB
SLC3A1	0	1.96041	0.696	0.314	0	PT	SLC3A1
TMEM176B	0	1.5946	0.734	0.353	0	PT	TMEM176B
DPEP1	0	3.08993	0.448	0.07	0	PT	DPEP1
IL32	0	2.08935	0.508	0.132	0	PT	IL32
APOE	0	2.3856	0.884	0.508	0	PT	APOE
SLC51B	0	4.18407	0.41	0.036	0	PT	SLC51B
KCNJ15	0	1.73014	0.553	0.181	0	PT	KCNJ15
VIL1	0	2.46102	0.479	0.107	0	PT	VIL1
SLC27A2	0	2.75186	0.47	0.098	0	PT	SLC27A2
MT1X	0	3.6823	0.67	0.299	0	PT	MT1X
ANPEP	0	4.04295	0.405	0.034	0	PT	ANPEP
CDHR5	0	3.06595	0.433	0.065	0	PT	CDHR5
AMN	0	2.22483	0.615	0.251	0	PT	AMN
SULT1E1	0	3.37111	0.421	0.058	0	PT	SULT1E1
ACSM2B	0	4.89786	0.378	0.019	0	PT	ACSM2B
IGFBP4	0	2.78412	0.464	0.108	0	PT	IGFBP4
CLEC18A	0	2.75237	0.435	0.079	0	PT	CLEC18A
GPD1	0	3.75098	0.404	0.05	0	PT	GPD1
UGT3A1	0	2.81384	0.478	0.128	0	PT	UGT3A1
PLIN2	0	1.94906	0.673	0.327	0	PT	PLIN2
RHOBTB1	0	2.00343	0.493	0.148	0	PT	RHOBTB1
MAF	0	2.47447	0.453	0.111	0	PT	MAF
TFEC	0	4.24013	0.362	0.023	0	PT	TFEC
PPP1R16A	0	2.03674	0.63	0.293	0	PT	PPP1R16A
CLRN3	0	3.04293	0.404	0.067	0	PT	CLRN3
C11orf54	0	1.99152	0.802	0.467	0	PT	C11orf54
CLEC18B	0	2.39505	0.418	0.083	0	PT	CLEC18B
PBLD	0	2.25531	0.579	0.247	0	PT	PBLD
PROS1	0	2.45637	0.412	0.083	0	PT	PROS1
MSRB1	0	2.04947	0.585	0.264	0	PT	MSRB1
GK	0	2.497	0.439	0.119	0	PT	GK
MXRA8	0	1.99658	0.416	0.104	0	PT	MXRA8
CHST13	0	3.65112	0.338	0.031	0	PT	CHST13
TMEM150A	0	2.24091	0.494	0.187	0	PT	TMEM150A
ABCC6	0	2.49699	0.387	0.08	0	PT	ABCC6
HSD17B14	0	2.72237	0.366	0.06	0	PT	HSD17B14
GLYAT	0	5.02467	0.319	0.014	0	PT	GLYAT
LINC01781	0	2.92807	0.422	0.119	0	PT	LINC01781
KHK	0	3.34308	0.369	0.066	0	PT	KHK
SLC39A4	0	2.42749	0.522	0.223	0	PT	SLC39A4
SERPINI1	0	3.39877	0.353	0.059	0	PT	SERPINI1
RGS9	0	2.45789	0.399	0.106	0	PT	RGS9
PDLIM2	0	2.34583	0.416	0.123	0	PT	PDLIM2
C1QTNF12	0	2.9504	0.358	0.066	0	PT	C1QTNF12
GLTPD2	0	2.17656	0.373	0.082	0	PT	GLTPD2
NIT2	0	2.1412	0.663	0.373	0	PT	NIT2
HNF4A	0	2.895	0.341	0.054	0	PT	HNF4A
AEBP1	0	2.46656	0.355	0.071	0	PT	AEBP1
DDC	0	3.19679	0.333	0.054	0	PT	DDC
A1CF	0	2.22452	0.343	0.07	0	PT	A1CF
AGMAT	0	3.60766	0.308	0.036	0	PT	AGMAT
ADH6	0	2.84273	0.345	0.073	0	PT	ADH6
ENTPD2	0	2.74711	0.315	0.053	0	PT	ENTPD2
MT1E	0	3.2387	0.686	0.426	0	PT	MT1E
SLC34A1	0	6.2528	0.265	0.006	0	PT	SLC34A1
SLC13A1	0	5.28369	0.27	0.012	0	PT	SLC13A1
RDH5	0	2.30254	0.322	0.066	0	PT	RDH5
CLDN2	0	3.35912	0.305	0.052	0	PT	CLDN2
ACAA2	0	1.46758	0.806	0.555	0	PT	ACAA2
CLEC18C	0	2.73682	0.296	0.048	0	PT	CLEC18C
AIG1	0	1.52375	0.758	0.511	0	PT	AIG1
ACY3	0	3.1025	0.275	0.034	0	PT	ACY3
SSTR2	0	3.39902	0.278	0.037	0	PT	SSTR2
ENPEP	0	3.69757	0.269	0.03	0	PT	ENPEP
ALDH1A1	0	1.70463	0.764	0.525	0	PT	ALDH1A1
HHLA2	0	2.63075	0.283	0.045	0	PT	HHLA2
HAAO	0	2.77453	0.276	0.043	0	PT	HAAO
SLC5A8	0	2.86904	0.258	0.034	0	PT	SLC5A8
AQP6	0	1.80772	0.257	0.034	0	PT	AQP6
MPC2	0	1.46013	0.879	0.676	0	PT	MPC2
FTL	0	1.59606	0.996	0.955	0	PT	FTL
RASL12	1.13223289525649e-307	3.13158	0.258	0.038	5.48612127067579e-303	PT	RASL12
FGB	6.62759138832947e-307	2.27821	0.393	0.104	3.21133313130116e-302	PT	FGB
MDK	2.31346343495797e-305	1.48019	0.773	0.486	1.12096557277454e-300	PT	MDK
HPN	2.76748420627184e-305	1.66248	0.635	0.335	1.34095679730696e-300	PT	HPN
ACMSD	3.57520494427915e-298	2.94176	0.354	0.088	1.73232980370102e-293	PT	ACMSD
VTN	1.06815043784849e-295	1.51021	0.337	0.072	5.17561613155105e-291	PT	VTN
GPX3	1.14392367628552e-292	2.49191	0.656	0.337	5.54276778107384e-288	PT	GPX3
VCAN	3.38764359693794e-290	1.44566	0.691	0.338	1.64144882846031e-285	PT	VCAN
SLC37A4	4.44863590119156e-289	1.97539	0.547	0.248	2.15554203956336e-284	PT	SLC37A4
AKR1C3	5.15250259494316e-289	1.91279	0.554	0.236	2.49659360735376e-284	PT	AKR1C3
MDH1	7.0696501853688e-289	1.24096	0.816	0.652	3.4255283008186e-284	PT	MDH1
PEPD	1.00549508008162e-287	1.83484	0.616	0.319	4.87202586102746e-283	PT	PEPD
SLC6A13	2.82882540962215e-286	2.07662	0.388	0.107	1.37067906397832e-281	PT	SLC6A13
GGH	3.98213404495169e-285	2.01587	0.543	0.236	1.92950323014089e-280	PT	GGH
RIDA	6.50330568483215e-285	2.4012	0.529	0.253	3.15111173652857e-280	PT	RIDA
BMP4	4.43947002312973e-283	2.14407	0.359	0.091	2.15110080500728e-278	PT	BMP4
POMC	2.77026959264674e-281	2.58094	0.273	0.048	1.34230642842105e-276	PT	POMC
SLC7A7	3.71650806382468e-281	1.61617	0.391	0.105	1.80079681724561e-276	PT	SLC7A7
ALDH6A1	1.895065083717e-280	2.13562	0.595	0.286	9.18234835664235e-276	PT	ALDH6A1
VIM	3.1402929270113e-276	1.08651	0.777	0.503	1.52159753485405e-271	PT	VIM
SEMA5A	8.60692327427252e-275	2.35442	0.339	0.083	4.170398603316e-270	PT	SEMA5A
APOA1	2.04343194590385e-272	2.10721	0.463	0.153	9.90124515068254e-268	PT	APOA1
RASSF4	5.34622474348618e-272	2.1494	0.469	0.168	2.59045973720879e-267	PT	RASSF4
UGT2A3	6.56403898776774e-269	2.10246	0.402	0.121	3.18053945113298e-264	PT	UGT2A3
LINC00671	3.92561388067755e-267	2.1508	0.278	0.053	1.9021169497435e-262	PT	LINC00671
SERPINF2	2.01242587080114e-264	1.80555	0.378	0.105	9.75100831437985e-260	PT	SERPINF2
GGT1	7.79444955445545e-263	2.26395	0.283	0.057	3.77672258711584e-258	PT	GGT1
RAB29	2.39693599477058e-261	2.13308	0.468	0.176	1.16141136690614e-256	PT	RAB29
FGFR4	5.30835491985599e-258	1.95956	0.383	0.116	2.57211029286702e-253	PT	FGFR4
PRLR	4.54779724538002e-256	1.95368	0.34	0.085	2.20358967727643e-251	PT	PRLR
F12	1.1334989323726e-255	2.26205	0.328	0.085	5.4922557269182e-251	PT	F12
RNF181	1.09984909031663e-254	1.24287	0.754	0.57	5.32920878222018e-250	PT	RNF181
FJX1	4.66028701656747e-254	2.10092	0.309	0.073	2.2580954710076e-249	PT	FJX1
GALM	3.33976641004277e-250	1.77016	0.545	0.25	1.61825041632213e-245	PT	GALM
LRRTM1	4.42398321466343e-250	2.17893	0.272	0.055	2.14359682683302e-245	PT	LRRTM1
CYP27A1	1.47110729194628e-247	2.00159	0.434	0.161	7.12810327239651e-243	PT	CYP27A1
TMEM98	1.75013748545699e-246	1.52785	0.533	0.231	8.48011617203329e-242	PT	TMEM98
EMID1	6.56627688411011e-245	1.86128	0.391	0.127	3.18162380142671e-240	PT	EMID1
CD68	2.88586447621777e-240	2.25297	0.371	0.124	1.39831677330656e-235	PT	CD68
NIPSNAP1	9.93380197982613e-239	1.38207	0.67	0.392	4.81332441130495e-234	PT	NIPSNAP1
LACTB2	2.62973754659209e-237	1.94335	0.558	0.265	1.27421303082573e-232	PT	LACTB2
TUBB4B	3.42653481128448e-237	1.4421	0.747	0.609	1.66029317745978e-232	PT	TUBB4B
S100A1	5.53587170517702e-237	2.49105	0.451	0.191	2.68235127602647e-232	PT	S100A1
PCK1	3.66368177949927e-234	2.20717	0.327	0.088	1.77520036943858e-229	PT	PCK1
PLTP	1.46901153554084e-232	1.79878	0.385	0.125	7.11794849430959e-228	PT	PLTP
MT2A	5.35972363575702e-232	2.20845	0.702	0.524	2.59700049046971e-227	PT	MT2A
PITX2	6.20148282150771e-232	2.33293	0.275	0.062	3.00486648633335e-227	PT	PITX2
AKR1A1	8.33013138926412e-231	1.37753	0.693	0.467	4.03628186335404e-226	PT	AKR1A1
GPC3	6.60653569876413e-230	2.07702	0.713	0.45	3.20113080747917e-225	PT	GPC3
SCRN2	4.95162722436526e-229	1.82161	0.528	0.255	2.39926145529395e-224	PT	SCRN2
PHYHIPL	1.76210458295416e-228	1.84294	0.311	0.08	8.53810154624611e-224	PT	PHYHIPL
ACAT1	1.98523834966565e-225	1.49628	0.686	0.431	9.61927389946993e-221	PT	ACAT1
IQCJ-SCHIP1	4.77106759976524e-225	2.64316	0.275	0.064	2.31177309479025e-220	PT	IQCJ-SCHIP1
LAMTOR5	8.41209081736608e-225	0.91013	0.854	0.75	4.07599448464656e-220	PT	LAMTOR5
CD63	6.8559820000784e-224	0.651391	0.935	0.912	3.32199751831799e-219	PT	CD63
ENPP3	1.25470812720504e-220	1.87529	0.299	0.078	6.07956275955929e-216	PT	ENPP3
LGMN	9.30557293014881e-220	1.72944	0.584	0.352	4.5089223075743e-215	PT	LGMN
FAHD1	1.29273055287076e-218	1.56027	0.564	0.289	6.26379662087997e-214	PT	FAHD1
SERPINA1	4.43545929738408e-218	1.24974	0.506	0.207	2.14915744795448e-213	PT	SERPINA1
RENBP	1.97133306196376e-216	2.1216	0.259	0.058	9.55189721843921e-212	PT	RENBP
ATP6V1F	5.54082058873047e-214	0.996734	0.817	0.732	2.68474920806346e-209	PT	ATP6V1F
DNM1	7.47856497319762e-214	1.65362	0.381	0.13	3.62366387211317e-209	PT	DNM1
HDHD3	2.36104108577367e-213	1.57126	0.531	0.272	1.14401884770078e-208	PT	HDHD3
PPP1R14C	1.2744446292656e-212	1.72027	0.405	0.152	6.17519400664354e-208	PT	PPP1R14C
SLC16A4	2.43968528562677e-212	1.53367	0.577	0.319	1.1821251082976e-207	PT	SLC16A4
QPRT	5.19199819918045e-212	0.980913	0.788	0.559	2.51573080743089e-207	PT	QPRT
GCHFR	5.55173913224965e-212	1.22795	0.681	0.435	2.69003967914024e-207	PT	GCHFR
NPC2	6.76639511217634e-211	0.887253	0.83	0.734	3.27858908765392e-206	PT	NPC2
PSAT1	7.08842126499497e-211	1.58775	0.488	0.22	3.43462363974066e-206	PT	PSAT1
ETFB	3.93237110695365e-210	0.997154	0.767	0.654	1.90539109616332e-205	PT	ETFB
AMACR	1.24947736584284e-207	2.64391	0.307	0.089	6.05421762845491e-203	PT	AMACR
DOK6	5.85991993890556e-205	1.57276	0.32	0.092	2.8393656071973e-200	PT	DOK6
PGRMC1	1.44754176446358e-204	0.96608	0.788	0.662	7.01391886553181e-200	PT	PGRMC1
TTC38	1.49623836184272e-204	1.79193	0.364	0.124	7.24987335847271e-200	PT	TTC38
STEAP1	1.73963707488622e-203	2.2251	0.276	0.073	8.42923748265367e-199	PT	STEAP1
SMIM1	5.09628363387604e-203	1.5414	0.541	0.288	2.4693532719583e-198	PT	SMIM1
ESPN	2.42578672075131e-201	1.68715	0.258	0.061	1.17539069767284e-196	PT	ESPN
HSPD1	2.86549406451748e-200	0.90086	0.897	0.77	1.3884464940213e-195	PT	HSPD1
BIN1	1.63977462623005e-198	1.57737	0.585	0.378	7.94536397393508e-194	PT	BIN1
NR2F1	1.65827713564725e-198	1.35516	0.37	0.123	8.03501603306521e-194	PT	NR2F1
COL4A3BP	3.44675181090251e-197	1.42519	0.43	0.161	1.6700891224547e-192	PT	COL4A3BP
SHC2	5.151630304313e-196	1.68157	0.326	0.103	2.49617094765182e-191	PT	SHC2
OGG1	5.48931250800135e-196	1.82291	0.341	0.113	2.65979148262698e-191	PT	OGG1
CALD1	8.16072930689983e-196	0.949237	0.656	0.351	3.95419977836525e-191	PT	CALD1
STRADB	1.1389521117289e-195	1.59188	0.483	0.235	5.51867856217121e-191	PT	STRADB
DECR2	1.76890452025961e-195	1.79952	0.368	0.129	8.57104996246593e-191	PT	DECR2
COL6A2	9.18982065946497e-195	1.7381	0.275	0.072	4.45283570233716e-190	PT	COL6A2
EPHX2	1.92239492521773e-194	1.46158	0.524	0.267	9.31477237064999e-190	PT	EPHX2
TUBG1	2.37786740684308e-193	1.7238	0.421	0.18	1.15217187331175e-188	PT	TUBG1
PCK2	1.69010420430753e-192	1.89128	0.323	0.101	8.18923091155172e-188	PT	PCK2
MST1	1.43730685575131e-190	1.60817	0.418	0.177	6.96432663885742e-186	PT	MST1
ADAMTS9-AS1	2.78220323908405e-190	2.30079	0.276	0.076	1.34808875746579e-185	PT	ADAMTS9-AS1
PKDCC	6.72910598250494e-190	1.4841	0.307	0.092	3.26052101276294e-185	PT	PKDCC
TMEM256	8.83161068569322e-190	0.993983	0.733	0.589	4.27926864164579e-185	PT	TMEM256
DNPH1	3.4075734393669e-188	1.12438	0.727	0.564	1.65110563431084e-183	PT	DNPH1
CXCL14	1.63699106203642e-187	1.32971	0.377	0.134	7.93187649199127e-183	PT	CXCL14
CTSB	2.12514869162925e-185	1.23173	0.719	0.521	1.02971954704204e-180	PT	CTSB
ERICH5	4.41956593584798e-185	2.03612	0.375	0.151	2.14145647855578e-180	PT	ERICH5
CENPV	6.651543164035e-185	1.48613	0.386	0.143	3.22293872470152e-180	PT	CENPV
PPP1R1A	8.56836413433134e-185	1.07242	0.529	0.258	4.15171515764891e-180	PT	PPP1R1A
GPR89B	2.97434459241975e-183	1.99509	0.278	0.079	1.44118892881106e-178	PT	GPR89B
CADM4	3.75590188875791e-183	1.63148	0.307	0.094	1.81988470117876e-178	PT	CADM4
PCSK1N	1.30505950756156e-182	1.32296	0.554	0.323	6.32353533793877e-178	PT	PCSK1N
SEMA3D	2.0099307867071e-182	1.94717	0.288	0.084	9.73891863391058e-178	PT	SEMA3D
FTH1	5.44051479197634e-182	0.52365	0.986	0.969	2.63614703730422e-177	PT	FTH1
CALM3	4.96023440839945e-180	1.02512	0.75	0.631	2.40343198024587e-175	PT	CALM3
DSEL	7.320273683314e-180	2.13941	0.358	0.132	3.54696541051297e-175	PT	DSEL
SNCA	9.65016200605152e-180	1.15252	0.356	0.121	4.6758894984122e-175	PT	SNCA
PLA2G16	3.77066709868675e-179	1.82714	0.27	0.074	1.82703903599768e-174	PT	PLA2G16
KLHDC8B	4.65115481856475e-179	1.68479	0.4	0.167	2.25367055578736e-174	PT	KLHDC8B
CAPN12	5.18644423163188e-178	2.05029	0.365	0.137	2.51303968799491e-173	PT	CAPN12
DDX10	8.30160440382192e-177	1.82907	0.393	0.159	4.02245939782787e-172	PT	DDX10
LRRC19	4.16512996431605e-176	1.7328	0.343	0.121	2.0181720729097e-171	PT	LRRC19
ENTPD5	2.0729034753668e-167	1.6861	0.418	0.181	1.00440464995423e-162	PT	ENTPD5
METTL9	2.24080755999387e-167	0.948089	0.755	0.609	1.08576089511943e-162	PT	METTL9
BPHL	6.08868632994869e-167	1.4592	0.54	0.295	2.95021207431334e-162	PT	BPHL
PAIP2B	1.35981627805624e-166	1.78597	0.326	0.115	6.58885379369369e-162	PT	PAIP2B
FAM69B	4.78005235307766e-165	1.34032	0.279	0.083	2.31612656716025e-160	PT	FAM69B
HEXB	1.92274851657179e-164	1.49355	0.507	0.281	9.31648566219696e-160	PT	HEXB
C1orf115	4.5457998872662e-164	1.87552	0.394	0.164	2.20262187737596e-159	PT	C1orf115
TPT1	5.65094850609409e-164	0.687812	0.957	0.971	2.73811058914283e-159	PT	TPT1
SLC22A17	2.05852036689973e-162	1.3521	0.327	0.113	9.97435458577594e-158	PT	SLC22A17
PALM	2.28866141006168e-162	1.32486	0.363	0.138	1.10894799963128e-157	PT	PALM
RAMMET	9.41331403067547e-162	1.28863	0.285	0.087	4.56112718042349e-157	PT	RAMMET
FBP1	3.39991648996492e-160	2.03898	0.319	0.114	1.6473955360476e-155	PT	FBP1
RGS14	4.12143588480705e-159	1.66202	0.447	0.23	1.99700054362441e-154	PT	RGS14
MTRNR2L12	7.1003250081123e-159	1.30186	0.38	0.162	3.44039147943073e-154	PT	MTRNR2L12
SLC44A4	2.05072714866252e-158	1.34211	0.522	0.297	9.93659332612935e-154	PT	SLC44A4
RMND1	2.51938578011536e-158	1.44783	0.41	0.18	1.2207431858971e-153	PT	RMND1
PDGFA	7.77999994254073e-158	1.40193	0.465	0.236	3.76972117215869e-153	PT	PDGFA
AIFM1	9.06996368189732e-158	1.43578	0.547	0.313	4.39476020242653e-153	PT	AIFM1
MSRA	1.04590303988059e-157	1.97684	0.341	0.131	5.06781858943742e-153	PT	MSRA
PRR5	4.80025014614123e-157	1.52087	0.315	0.114	2.32591320581127e-152	PT	PRR5
CXXC5	6.66523304210839e-157	0.986984	0.727	0.568	3.2295720182232e-152	PT	CXXC5
TCEA3	1.08162769711539e-156	1.39799	0.471	0.233	5.2409188436029e-152	PT	TCEA3
FGFR3	1.64285066034802e-155	0.99466	0.386	0.155	7.96026858965029e-151	PT	FGFR3
SRSF12	2.69487581574662e-155	1.37599	0.298	0.1	1.30577512776187e-150	PT	SRSF12
SLC25A5	7.44074861902509e-152	0.665121	0.829	0.748	3.60534033586242e-147	PT	SLC25A5
UTP4	4.30308178504153e-151	1.65565	0.337	0.132	2.08501524812403e-146	PT	UTP4
ADH5	1.32498072754078e-150	0.958523	0.684	0.557	6.4200616172261e-146	PT	ADH5
FSCN1	6.58719651026841e-150	1.25449	0.318	0.114	3.19176019708546e-145	PT	FSCN1
TXN	2.06972306369216e-149	0.633338	0.884	0.806	1.0028636132814e-144	PT	TXN
RAMP2	2.34892958886822e-148	1.27452	0.263	0.081	1.13815034299021e-143	PT	RAMP2
ASRGL1	3.19075291564742e-148	1.16796	0.542	0.282	1.5460474177478e-143	PT	ASRGL1
LDHB	7.76933683773567e-148	0.497021	0.976	0.934	3.76455447135644e-143	PT	LDHB
SLC40A1	8.88441162021867e-148	1.33647	0.491	0.248	4.30485280646075e-143	PT	SLC40A1
GPX7	1.14089303576448e-147	1.2471	0.387	0.162	5.52808311549323e-143	PT	GPX7
CMTM3	7.24764722579888e-147	1.40429	0.314	0.114	3.51177498678859e-142	PT	CMTM3
SEPT7	1.82373932580698e-146	0.860677	0.617	0.34	8.83674652926513e-142	PT	SEPT7
TNFSF12	1.64590877416137e-145	1.54099	0.363	0.158	7.97508637432148e-141	PT	TNFSF12
CALM1	2.57918099312286e-145	0.629352	0.893	0.782	1.24971635840775e-140	PT	CALM1
FABP1	1.11763950363466e-144	1.45632	0.273	0.09	5.41541045091137e-140	PT	FABP1
RPL3	1.51148829058042e-144	0.376442	0.985	0.962	7.32376536317836e-140	PT	RPL3
CLPTM1L	8.74463696054205e-144	1.34215	0.495	0.281	4.23712639286104e-139	PT	CLPTM1L
PRKAR1B	2.15668344001975e-143	1.41469	0.356	0.148	1.04499939402717e-138	PT	PRKAR1B
SORBS2	8.57655590719774e-143	1.44226	0.511	0.279	4.15568439927359e-138	PT	SORBS2
GRTP1	3.57795429859158e-141	1.53796	0.328	0.13	1.73366197583956e-136	PT	GRTP1
APOPT1	4.87158430036751e-141	1.13911	0.425	0.198	2.36047745690007e-136	PT	APOPT1
C8orf59	5.7126340391375e-141	0.982738	0.502	0.248	2.76799969732368e-136	PT	C8orf59
PGF	7.37070369033782e-141	1.14287	0.295	0.102	3.57140076611629e-136	PT	PGF
EBP	8.23293574923259e-140	1.2507	0.554	0.366	3.98918668793316e-135	PT	EBP
P2RX4	5.32026285692813e-139	1.43506	0.349	0.145	2.57788016469595e-134	PT	P2RX4
OCIAD2	8.15607855267305e-139	1.0393	0.759	0.588	3.9519463019122e-134	PT	OCIAD2
ERBB3	4.76400614131116e-138	1.29311	0.53	0.313	2.30835153571091e-133	PT	ERBB3
MSRB2	6.89501903079626e-138	1.06728	0.601	0.42	3.34091252118202e-133	PT	MSRB2
BOD1	2.39743796812057e-136	1.21662	0.519	0.307	1.16165459307314e-131	PT	BOD1
MTRNR2L8	2.84611776684605e-136	0.279051	0.274	0.09	1.37905790274759e-131	PT	MTRNR2L8
MT-RNR2	4.87789453001469e-135	1.56661	0.25	0.081	2.36353501557332e-130	PT	MT-RNR2
PSPH	1.38968983395195e-133	1.4423	0.303	0.115	6.73360312143076e-129	PT	PSPH
FBXO17	2.35254103596614e-133	1.13381	0.521	0.293	1.13990023356703e-128	PT	FBXO17
FABP3	4.57936645233938e-131	1.08463	0.391	0.178	2.21888622081652e-126	PT	FABP3
VAMP5	2.88961800112551e-130	1.54252	0.292	0.109	1.40013550626536e-125	PT	VAMP5
FAM213A	5.84631711711492e-129	0.910614	0.553	0.297	2.83277449592687e-124	PT	FAM213A
SNX4	9.43003080716943e-129	1.27871	0.536	0.316	4.56922712730588e-124	PT	SNX4
CFDP1	1.05128705513926e-128	0.871262	0.718	0.561	5.09390629697178e-124	PT	CFDP1
PPFIBP1	1.68101332825363e-128	1.28651	0.569	0.359	8.14518198072015e-124	PT	PPFIBP1
ADAMTS1	1.39487007444369e-127	0.900565	0.412	0.186	6.75870345870946e-123	PT	ADAMTS1
SEMA6A	2.20709579239551e-127	1.20875	0.454	0.236	1.06942619524732e-122	PT	SEMA6A
SAT2	4.03283763237956e-127	0.946346	0.666	0.509	1.95407114639319e-122	PT	SAT2
NREP	2.12965005630112e-126	0.685445	0.667	0.422	1.03190063828014e-121	PT	NREP
BEX2	2.26981570130098e-126	0.905583	0.583	0.339	1.09981649990838e-121	PT	BEX2
UGCG	3.06977371086447e-126	1.0944	0.624	0.438	1.48742815386227e-121	PT	UGCG
PCBP1	4.6196263236108e-126	0.723772	0.814	0.716	2.23839373884238e-121	PT	PCBP1
SEPT2	6.78693765378565e-124	0.807026	0.625	0.357	3.2885427707653e-119	PT	SEPT2
TMBIM6	7.33863888182679e-124	0.620486	0.951	0.892	3.55586408380035e-119	PT	TMBIM6
CDKN1C	1.50356595981295e-123	1.46071	0.467	0.29	7.28537850167767e-119	PT	CDKN1C
KLC4	1.00671665680652e-122	1.54588	0.308	0.124	4.87794488889033e-118	PT	KLC4
BLVRA	1.15813414692162e-121	1.36894	0.5	0.303	5.61162319549402e-117	PT	BLVRA
CRAT	1.7562882717184e-120	1.32893	0.34	0.15	8.50991919178435e-116	PT	CRAT
LAPTM4A	5.5021974556801e-120	0.516942	0.85	0.794	2.66603475517524e-115	PT	LAPTM4A
HNF4G	1.02414046790945e-119	1.42335	0.276	0.103	4.96237022320844e-115	PT	HNF4G
NQO2	1.42583862870662e-119	1.41017	0.478	0.274	6.90875849153505e-115	PT	NQO2
PRPF4	1.56553024410942e-119	1.33612	0.364	0.166	7.58562024480777e-115	PT	PRPF4
REEP6	2.32042897460643e-119	1.5253	0.31	0.13	1.1243406553558e-114	PT	REEP6
GPX4	9.31171252575889e-119	0.613376	0.825	0.83	4.51189718723121e-114	PT	GPX4
AHCY	1.17744311106354e-118	1.09505	0.532	0.327	5.70518285034725e-114	PT	AHCY
SETD3	3.55216725502299e-118	1.32623	0.481	0.279	1.72116712174884e-113	PT	SETD3
MCCD1	5.49222630751957e-118	1.46423	0.255	0.091	2.66120333504553e-113	PT	MCCD1
FAM96B	5.57095216316167e-118	0.806103	0.59	0.348	2.69934916113835e-113	PT	FAM96B
PTGR1	7.09249593776279e-118	0.803508	0.753	0.632	3.43659798168358e-113	PT	PTGR1
ACOT13	8.86218979916173e-118	0.93217	0.541	0.343	4.29408544528582e-113	PT	ACOT13
TYMS	1.38318810922373e-116	1.31918	0.261	0.095	6.70209966443265e-112	PT	TYMS
SSFA2	2.5916530862952e-116	0.881425	0.385	0.17	1.25575958643348e-111	PT	SSFA2
EPCAM	1.01741434519855e-115	0.40412	0.997	0.928	4.92977946822506e-111	PT	EPCAM
PLPP1	3.7171806425445e-115	1.27235	0.488	0.283	1.80112270853851e-110	PT	PLPP1
SRBD1	1.25829363038162e-114	1.7601	0.279	0.111	6.0969359566511e-110	PT	SRBD1
GPANK1	1.266262902166e-114	1.36418	0.343	0.155	6.13555026615512e-110	PT	GPANK1
CRYL1	2.87951564896723e-114	0.767742	0.705	0.579	1.39524051255058e-109	PT	CRYL1
ODC1	3.75445793488022e-114	0.898307	0.605	0.438	1.81918504776686e-109	PT	ODC1
STOM	2.39193288196526e-113	1.20294	0.334	0.148	1.15898715862745e-108	PT	STOM
MARVELD3	3.8282808831475e-113	1.24869	0.384	0.189	1.85495521912029e-108	PT	MARVELD3
KIF21A	6.95994377248813e-113	1.06891	0.484	0.277	3.3723711555214e-108	PT	KIF21A
GJB1	2.95228838875868e-112	1.42143	0.397	0.2	1.43050181588913e-107	PT	GJB1
ZNF704	4.27619262467959e-112	1.24783	0.405	0.202	2.07198637436225e-107	PT	ZNF704
PXMP2	4.68737333873587e-112	1.09207	0.477	0.279	2.27121987755108e-107	PT	PXMP2
GPC6	3.8730236726339e-111	1.02087	0.368	0.17	1.87663489033803e-106	PT	GPC6
ATOX1	8.40688937805001e-111	0.648486	0.765	0.728	4.07347417924035e-106	PT	ATOX1
GYPC	8.57751708944797e-111	1.02177	0.399	0.195	4.15615013052112e-106	PT	GYPC
ANXA6	1.3802930195609e-110	1.05636	0.327	0.142	6.6880717969804e-106	PT	ANXA6
AC011043.1	3.71888219724937e-110	1.1004	0.309	0.131	1.80194717985521e-105	PT	AC011043.1
SGCB	2.63654684511898e-109	1.39898	0.437	0.237	1.27751240833395e-104	PT	SGCB
GAL3ST1	3.23025568192558e-107	1.26279	0.38	0.198	1.56518808812022e-102	PT	GAL3ST1
GNG11	6.12951399075249e-107	0.82173	0.621	0.43	2.96999470907921e-102	PT	GNG11
FKBP10	6.21158599745054e-107	0.875899	0.338	0.149	3.00976187920468e-102	PT	FKBP10
ARSE	1.1363555749488e-106	1.31058	0.329	0.152	5.5060973028569e-102	PT	ARSE
ECI2	1.79773177731857e-106	0.963199	0.601	0.429	8.7107295538194e-102	PT	ECI2
ALDH2	4.08968210195414e-106	0.988301	0.572	0.379	1.98161456568086e-101	PT	ALDH2
APOC1	1.06959192025763e-104	1.00589	0.263	0.102	5.18260069041631e-100	PT	APOC1
CLIC4	4.27921867726605e-104	1.39888	0.502	0.298	2.07345261788249e-99	PT	CLIC4
TMEM192	6.34330433915631e-104	1.23973	0.353	0.167	3.0735846844948e-99	PT	TMEM192
PLBD1	7.53790318867697e-104	1.08992	0.307	0.132	3.65241561104154e-99	PT	PLBD1
PRELID1	9.86144330350931e-104	0.806988	0.672	0.612	4.7782637382824e-99	PT	PRELID1
STX3	9.86276390452676e-104	1.0563	0.494	0.292	4.7789036222994e-99	PT	STX3
FUOM	2.7706927114501e-102	1.18644	0.397	0.207	1.34251144640603e-97	PT	FUOM
QDPR	4.202965522539e-102	1.22228	0.453	0.262	2.03650491429105e-97	PT	QDPR
PDLIM7	6.4181860866124e-102	1.16186	0.364	0.185	3.10986788640717e-97	PT	PDLIM7
SEPT10	6.86946868398001e-102	1.06724	0.321	0.139	3.32853235613568e-97	PT	SEPT10
ANK3	3.76196932832623e-101	1.06744	0.658	0.466	1.82282461834719e-96	PT	ANK3
STMN1	5.41892958512217e-101	0.565645	0.811	0.701	2.62568814117509e-96	PT	STMN1
NEU1	1.37768070440965e-100	0.990229	0.571	0.406	6.67541408514653e-96	PT	NEU1
ITM2B	2.05158744440945e-100	0.412494	0.958	0.923	9.94076180314156e-96	PT	ITM2B
SUCLG1	9.14008735242256e-100	0.796493	0.78	0.645	4.42873792574283e-95	PT	SUCLG1
RTKN	1.7267105549365e-99	1.17327	0.391	0.209	8.36660332288932e-95	PT	RTKN
ATXN7L3B	2.96126225228135e-99	1.14248	0.605	0.402	1.4348500117204e-94	PT	ATXN7L3B
KDELR1	5.20223765383284e-99	0.586216	0.765	0.672	2.52069223278817e-94	PT	KDELR1
C6orf48	1.67762555088641e-98	0.618626	0.563	0.316	8.12876684426499e-94	PT	C6orf48
PHGDH	2.29695889742481e-98	0.726736	0.604	0.396	1.11296846415822e-93	PT	PHGDH
WDR12	7.93147744185862e-98	1.21575	0.325	0.151	3.84311807967818e-93	PT	WDR12
HLA-A	1.11430213806594e-97	0.753475	0.758	0.631	5.39923957978473e-93	PT	HLA-A
C1orf123	1.76741864124477e-97	0.892281	0.357	0.166	8.56385028428741e-93	PT	C1orf123
TSPAN12	2.07580704867013e-97	0.928593	0.541	0.354	1.00581154736262e-92	PT	TSPAN12
BEND5	4.58543170711875e-97	1.02076	0.268	0.107	2.22182507936732e-92	PT	BEND5
IMPA2	4.70874130465847e-97	0.806515	0.606	0.448	2.28157351175922e-92	PT	IMPA2
WRB	4.58850329483956e-96	0.836153	0.382	0.185	2.22331338648156e-91	PT	WRB
CD164	1.57913445384266e-95	0.708535	0.792	0.676	7.65153808264922e-91	PT	CD164
ZNF711	4.80951809851148e-95	1.18457	0.282	0.121	2.33040389945275e-90	PT	ZNF711
GALK1	8.12681993335545e-95	1.06051	0.439	0.256	3.93776933050805e-90	PT	GALK1
SMPDL3A	1.43741646507576e-94	1.16017	0.275	0.117	6.96485773987811e-90	PT	SMPDL3A
CMAS	1.44642051465388e-94	1.05117	0.495	0.297	7.00848596170393e-90	PT	CMAS
RPS29	2.70415681136675e-94	0.377479	0.926	0.931	1.31027214137964e-89	PT	RPS29
TXNDC17	5.85216452313601e-94	0.674421	0.721	0.622	2.83560779804032e-89	PT	TXNDC17
TSPAN33	1.98819267007874e-93	0.816993	0.357	0.174	9.63358876359954e-89	PT	TSPAN33
JUN	5.10487895257737e-93	0.578796	0.777	0.677	2.47351804768184e-88	PT	JUN
FZD5	8.09632654578894e-93	1.33855	0.262	0.11	3.92299406449657e-88	PT	FZD5
MRPS36	9.87840622583527e-93	0.706301	0.685	0.572	4.78648295266622e-88	PT	MRPS36
COA1	1.09802505436177e-92	0.943375	0.546	0.394	5.32037059840451e-88	PT	COA1
SSX2IP	2.74224194054871e-92	1.40965	0.321	0.154	1.32872590987347e-87	PT	SSX2IP
FAM45A	3.49959559365859e-91	0.874911	0.348	0.164	1.69569404895133e-86	PT	FAM45A
EFEMP2	1.16748720852042e-90	0.835325	0.336	0.158	5.65694252016486e-86	PT	EFEMP2
SLC16A10	1.27693255063365e-90	1.17661	0.262	0.11	6.18724898084028e-86	PT	SLC16A10
RARRES2	2.69867162183744e-90	0.48912	0.456	0.257	1.30761434764511e-85	PT	RARRES2
SPEF2	3.40782874581483e-90	1.50408	0.323	0.157	1.65122934049712e-85	PT	SPEF2
MIR503HG	3.60684176346847e-90	0.917312	0.317	0.146	1.74765910807101e-85	PT	MIR503HG
DZIP3	8.88724014675073e-90	1.22307	0.412	0.229	4.3062233407066e-85	PT	DZIP3
HMGA2	4.93473097261986e-89	0.664203	0.497	0.282	2.39107454547323e-84	PT	HMGA2
RPL27A	1.70332385727909e-88	0.298022	0.939	0.924	8.25328541806012e-84	PT	RPL27A
LPCAT3	2.09214573720747e-88	1.03299	0.423	0.254	1.01372829550651e-83	PT	LPCAT3
TM7SF2	2.42019624692225e-88	0.847004	0.624	0.509	1.17268188948371e-83	PT	TM7SF2
UNC119	2.8200278717219e-88	1.12046	0.408	0.237	1.36641630496413e-83	PT	UNC119
C6orf203	4.73847671677142e-88	0.897835	0.284	0.122	2.29598150834442e-83	PT	C6orf203
MRPL32	5.34005389163946e-88	1.02665	0.603	0.433	2.58746971265499e-83	PT	MRPL32
RBPMS	7.11193642243123e-88	0.717197	0.704	0.585	3.44601767412483e-83	PT	RBPMS
BNIP3	9.01395936093169e-88	0.390778	0.716	0.553	4.36762386874584e-83	PT	BNIP3
ERI3	2.29156080882769e-87	1.11124	0.487	0.349	1.11035287430937e-82	PT	ERI3
NEFL	4.85082542463872e-87	0.527045	0.341	0.167	2.35041895125445e-82	PT	NEFL
TRAP1	5.77587165154597e-87	1.0994	0.494	0.327	2.79864085004008e-82	PT	TRAP1
ACAA1	6.73430131350544e-87	0.954796	0.607	0.453	3.26303835844593e-82	PT	ACAA1
HOMER3	2.00238829421272e-86	1.02248	0.366	0.2	9.70237224077832e-82	PT	HOMER3
TROVE2	3.23210082695011e-86	0.803777	0.377	0.186	1.56608213469041e-81	PT	TROVE2
HTRA1	5.47441098707855e-86	0.883619	0.316	0.151	2.65257109967904e-81	PT	HTRA1
PLXDC2	5.6718578862081e-86	1.05415	0.265	0.114	2.74824202018327e-81	PT	PLXDC2
TRIM24	6.78502010864641e-86	0.939326	0.445	0.255	3.28761364344353e-81	PT	TRIM24
NDN	1.11624198890984e-85	0.843019	0.42	0.236	5.40863893306373e-81	PT	NDN
HMGCL	1.31185690305287e-85	0.902942	0.523	0.355	6.3564714380524e-81	PT	HMGCL
SESN2	1.32727931157765e-85	1.14107	0.257	0.111	6.43119917631834e-81	PT	SESN2
CCDC58	3.28511739668197e-85	1.13378	0.367	0.195	1.59177078338828e-80	PT	CCDC58
NUPL2	6.25410936381549e-85	0.746143	0.274	0.116	3.03036615114316e-80	PT	NUPL2
SMTNL2	1.11787618688399e-84	0.917757	0.306	0.142	5.41655727592766e-80	PT	SMTNL2
ACOT7	1.93361073994688e-84	1.45244	0.257	0.114	9.36911747933861e-80	PT	ACOT7
TPM3	1.99879330302305e-83	0.763965	0.749	0.625	9.68495307046786e-79	PT	TPM3
C19orf12	2.35592852341513e-83	1.23663	0.302	0.145	1.14154160673557e-78	PT	C19orf12
CWC15	3.05525719729202e-83	0.878453	0.639	0.477	1.48039432237587e-78	PT	CWC15
FAM20C	3.17058076712658e-83	0.922378	0.362	0.192	1.53627320490351e-78	PT	FAM20C
THNSL2	3.30598323192319e-83	1.06753	0.279	0.128	1.60188111519606e-78	PT	THNSL2
ATPIF1	8.5082959903796e-83	1.28275	0.459	0.332	4.12260973917853e-78	PT	ATPIF1
COTL1	8.56882657867371e-83	0.945618	0.476	0.298	4.15193923043056e-78	PT	COTL1
ATP6V1G1	8.83182045327728e-83	0.429229	0.874	0.8	4.27937028243097e-78	PT	ATP6V1G1
B4GAT1	4.122469258359e-82	0.98864	0.359	0.189	1.99750125444527e-77	PT	B4GAT1
PALLD	4.13928126656407e-82	1.14674	0.357	0.189	2.00564734490096e-77	PT	PALLD
TMEM161A	1.22023759662372e-81	0.985257	0.363	0.196	5.91253925068058e-77	PT	TMEM161A
BDH2	7.89823198116855e-81	0.816568	0.632	0.491	3.82700932415541e-76	PT	BDH2
ARMT1	2.98663610466832e-80	0.915707	0.459	0.293	1.44714465815599e-75	PT	ARMT1
ITM2C	3.89056062350867e-80	0.486619	0.866	0.842	1.88513224451489e-75	PT	ITM2C
C12orf29	5.73686361293552e-80	1.23183	0.324	0.163	2.77973989501178e-75	PT	C12orf29
FHOD3	1.13065395205197e-79	0.814439	0.283	0.13	5.4784706592726e-75	PT	FHOD3
CES2	2.07280890360048e-79	1.25088	0.361	0.197	1.00435882615058e-74	PT	CES2
HOXC10	2.7610883278402e-79	0.902683	0.312	0.154	1.33785773837169e-74	PT	HOXC10
ALDH7A1	5.49984558602768e-79	1.02126	0.505	0.331	2.66489518025385e-74	PT	ALDH7A1
CCT6A	6.03171128881322e-79	0.734385	0.713	0.572	2.92260538788156e-74	PT	CCT6A
EML4	6.77096393075378e-79	1.03979	0.602	0.429	3.28080286300743e-74	PT	EML4
SLC35D2	3.60795090862032e-78	0.922032	0.435	0.271	1.74819653326289e-73	PT	SLC35D2
PEBP1	6.62993026235846e-78	0.433592	0.925	0.872	3.21246640932317e-73	PT	PEBP1
SEPT11	7.45080676198191e-78	0.601591	0.457	0.251	3.61021390845071e-73	PT	SEPT11
SORBS3	1.13505148087571e-77	0.970151	0.397	0.234	5.49977844543518e-73	PT	SORBS3
ARL6IP5	1.54965422266604e-77	0.694537	0.738	0.63	7.50869457050603e-73	PT	ARL6IP5
PDIA6	3.4402580472113e-77	0.567755	0.786	0.716	1.66694263419576e-72	PT	PDIA6
RNF5	4.3085166053215e-77	0.734246	0.617	0.494	2.08764863594248e-72	PT	RNF5
KLHL23	4.97879225177221e-77	1.03869	0.276	0.13	2.41242399767371e-72	PT	KLHL23
C4orf3	6.48027178059784e-77	0.524414	0.772	0.68	3.13995088857088e-72	PT	C4orf3
AGPAT3	7.80238267648424e-77	1.20151	0.398	0.231	3.78056650206367e-72	PT	AGPAT3
NCL	1.10566803984867e-76	0.546618	0.836	0.733	5.35740392028274e-72	PT	NCL
ARID5B	2.27279474916476e-76	0.704973	0.634	0.479	1.10125996776029e-71	PT	ARID5B
CCND2	3.38215322536962e-76	0.922623	0.421	0.238	1.63878852382059e-71	PT	CCND2
SLC22A5	3.39153859987321e-76	1.1445	0.342	0.182	1.64333611318257e-71	PT	SLC22A5
EPS8	4.80893063028447e-76	1.08839	0.494	0.316	2.33011924759804e-71	PT	EPS8
SPATS2L	9.75873315739384e-76	0.79427	0.703	0.525	4.72849656408361e-71	PT	SPATS2L
MUT	1.91551749454158e-75	0.78691	0.258	0.113	9.28144846805179e-71	PT	MUT
GDF11	1.74147160494694e-74	0.72639	0.268	0.123	8.43812651460992e-70	PT	GDF11
AKR7A2	1.79948025244628e-74	0.840681	0.578	0.467	8.71920161520323e-70	PT	AKR7A2
ORAI3	2.52824406070238e-74	0.947637	0.344	0.19	1.22503537717273e-69	PT	ORAI3
HIST1H4C	2.62156154038631e-74	0.675958	0.729	0.603	1.27025142877878e-69	PT	HIST1H4C
TEX30	2.64495297123196e-74	1.12391	0.314	0.164	1.28158551268073e-69	PT	TEX30
HGD	6.22690771525948e-74	0.881205	0.519	0.335	3.01718586435183e-69	PT	HGD
CIB2	6.57959472763372e-74	0.873457	0.257	0.117	3.18807682932764e-69	PT	CIB2
RIT1	1.12230655214669e-73	0.838268	0.429	0.26	5.43802416777157e-69	PT	RIT1
PACSIN3	2.04692644697818e-73	0.886013	0.298	0.149	9.91817740618807e-69	PT	PACSIN3
RPL27	2.9416154247703e-73	0.306526	0.928	0.898	1.4253303379182e-68	PT	RPL27
RPS6	3.0759554252264e-73	0.260715	0.993	0.961	1.4904234417392e-68	PT	RPS6
TSPAN4	3.31342091305901e-73	0.896013	0.368	0.211	1.60548496921361e-68	PT	TSPAN4
HOOK1	7.99363736465486e-73	0.88868	0.56	0.384	3.87323704866987e-68	PT	HOOK1
NCBP2-AS2	8.765767561198e-73	0.662953	0.394	0.21	4.24736501410288e-68	PT	NCBP2-AS2
MAP7	9.7711622949173e-73	1.13055	0.468	0.295	4.73451897837923e-68	PT	MAP7
TUBA1B	1.75235971803247e-72	0.619557	0.71	0.643	8.49088377775455e-68	PT	TUBA1B
SNX7	2.98961146584622e-72	0.979838	0.431	0.277	1.44858633966113e-67	PT	SNX7
CA4	9.508413934473e-72	0.689041	0.256	0.119	4.60720688780955e-67	PT	CA4
HOXA10	2.09650485957237e-71	0.431432	0.391	0.215	1.01584046465719e-66	PT	HOXA10
GAMT	2.15616892480102e-71	0.968815	0.477	0.32	1.04475009082309e-66	PT	GAMT
MATR3	4.35997029962946e-71	1.11383	0.279	0.141	2.11258000898246e-66	PT	MATR3
IGF2BP1	6.77210818640071e-71	0.779698	0.308	0.152	3.2813573006386e-66	PT	IGF2BP1
CHD4	1.16350193547401e-70	0.846634	0.666	0.514	5.63763227814577e-66	PT	CHD4
SOX4	1.6908709311091e-70	0.60762	0.779	0.702	8.19294600959603e-66	PT	SOX4
ARID3A	1.72965183568733e-70	0.644088	0.443	0.266	8.3808550046394e-66	PT	ARID3A
SEPHS2	1.77753315034915e-70	0.909983	0.576	0.436	8.61285912670177e-66	PT	SEPHS2
ADAMTS9	1.92908866563925e-70	1.0539	0.376	0.215	9.3472062204884e-66	PT	ADAMTS9
RORA	3.02783721853925e-70	1.04088	0.276	0.131	1.46710824587101e-65	PT	RORA
NET1	3.30437675887742e-70	0.968748	0.372	0.209	1.60110271474646e-65	PT	NET1
ZNF22	3.44946918990651e-70	0.727488	0.493	0.318	1.6714058012773e-65	PT	ZNF22
DHRS4L2	4.42884473822062e-70	1.13207	0.436	0.282	2.14595242945742e-65	PT	DHRS4L2
PMM1	8.04556424575657e-70	0.776069	0.535	0.387	3.89839769963889e-65	PT	PMM1
GNAS	7.63872907305864e-69	0.510324	0.828	0.832	3.70126978505983e-64	PT	GNAS
CLDN3	8.90208782025953e-69	0.601742	0.654	0.573	4.31341763242855e-64	PT	CLDN3
MAGED2	1.55947898948012e-68	0.609394	0.649	0.563	7.55629949562698e-64	PT	MAGED2
ZBED3	4.72427510922922e-68	0.775197	0.354	0.197	2.28910026142593e-63	PT	ZBED3
PDIA3	1.18573001017191e-67	0.65119	0.83	0.729	5.74533619128698e-63	PT	PDIA3
SSSCA1	3.32473150104538e-67	0.786015	0.327	0.167	1.61096540151653e-62	PT	SSSCA1
PAK1	3.80757039269282e-67	0.884189	0.389	0.226	1.84492015807538e-62	PT	PAK1
AK4	6.16454612129928e-67	0.823405	0.503	0.329	2.98696917761435e-62	PT	AK4
ABCD4	7.85085423766733e-67	0.974837	0.435	0.274	3.80405291231933e-62	PT	ABCD4
C1orf210	8.49993613097009e-67	0.892387	0.363	0.21	4.11855905290025e-62	PT	C1orf210
TACO1	1.14784839101674e-66	1.07224	0.347	0.198	5.56178459383253e-62	PT	TACO1
FAM96A	1.33208196836782e-66	0.608174	0.431	0.243	6.45446996952945e-62	PT	FAM96A
TCEAL8	1.43426661900217e-66	0.707921	0.628	0.494	6.94959547571313e-62	PT	TCEAL8
RNF130	2.03627731751988e-66	0.951662	0.447	0.29	9.86657811431085e-62	PT	RNF130
TOMM70	2.4447003740925e-66	1.18801	0.307	0.165	1.18455511926278e-61	PT	TOMM70
OSBPL8	4.56527770005763e-66	1.072	0.52	0.356	2.21205965678592e-61	PT	OSBPL8
GPR137B	4.87370843478732e-66	0.628789	0.331	0.174	2.36150668499185e-61	PT	GPR137B
IK	5.32754942587141e-66	0.837182	0.567	0.408	2.58141079881173e-61	PT	IK
DRAM1	1.03946937509104e-65	1.34744	0.308	0.166	5.03664491006614e-61	PT	DRAM1
TTYH3	1.42697532913066e-65	0.935866	0.322	0.175	6.91426625976972e-61	PT	TTYH3
BLMH	1.71966950496461e-65	1.0976	0.288	0.149	8.33248661935551e-61	PT	BLMH
CREB5	2.10979240972396e-65	1.01086	0.318	0.172	1.02227881420765e-60	PT	CREB5
OSBPL1A	3.41201130760245e-65	0.909653	0.38	0.225	1.65325595898569e-60	PT	OSBPL1A
CLSTN3	5.71787188642378e-65	0.911584	0.288	0.146	2.77053764384778e-60	PT	CLSTN3
AKR1C1	6.15750750616769e-65	0.987863	0.26	0.128	2.98355868703849e-60	PT	AKR1C1
ASNA1	1.1045452984196e-64	0.54321	0.365	0.195	5.35196378896231e-60	PT	ASNA1
SLC25A36	3.0466285591752e-64	0.861281	0.65	0.503	1.47621340206275e-59	PT	SLC25A36
TMEM41A	3.12786278915422e-64	0.933008	0.39	0.232	1.51557463585678e-59	PT	TMEM41A
WIPI1	3.48883666353124e-64	0.985854	0.271	0.137	1.69048091694743e-59	PT	WIPI1
COMMD8	4.33500873970545e-64	1.06582	0.455	0.299	2.10048513473688e-59	PT	COMMD8
CERS2	1.23991698032891e-63	0.795394	0.514	0.391	6.00789373648569e-59	PT	CERS2
CYR61	1.34773980671112e-63	0.55714	0.371	0.206	6.53033845943806e-59	PT	CYR61
ECH1	1.58910746642145e-63	0.585817	0.74	0.666	7.69986131779851e-59	PT	ECH1
ID2	2.30711995793793e-63	0.598493	0.639	0.46	1.11789190441924e-58	PT	ID2
CARD19	3.37072088544048e-63	0.955929	0.403	0.255	1.63324909783133e-58	PT	CARD19
SLC2A4RG	5.38406576524676e-63	0.879511	0.495	0.386	2.60879522589266e-58	PT	SLC2A4RG
GCAT	7.49348902181811e-63	0.918073	0.29	0.153	3.63089517063175e-58	PT	GCAT
CLDN19	1.03885036600801e-62	0.323142	0.267	0.127	5.0336455634552e-58	PT	CLDN19
ALDH3A2	2.72004432679502e-62	1.1326	0.463	0.303	1.31797027810526e-57	PT	ALDH3A2
ATP6V0A1	4.10514736134892e-62	1.02005	0.368	0.217	1.98910810246801e-57	PT	ATP6V0A1
CHTF8	5.21801497542921e-62	0.774993	0.27	0.133	2.52833697619447e-57	PT	CHTF8
GDI2	6.21355131354135e-62	0.620965	0.655	0.537	3.01071415346332e-57	PT	GDI2
YBX1	7.87394116235413e-62	0.311518	0.893	0.831	3.81523945080707e-57	PT	YBX1
CDIP1	9.08850904006701e-62	0.893076	0.267	0.133	4.40374617027407e-57	PT	CDIP1
NT5C3B	1.53016229943679e-61	0.786601	0.446	0.287	7.41424840569103e-57	PT	NT5C3B
PXDN	1.58923499237032e-61	0.722912	0.329	0.181	7.70047923203114e-57	PT	PXDN
CRYM	1.925435754923e-61	1.17842	0.269	0.14	9.32950640690391e-57	PT	CRYM
C14orf105	2.06622384520521e-61	1.38965	0.274	0.154	1.00116810195573e-56	PT	C14orf105
COBL	8.51949700836335e-61	1.18046	0.324	0.182	4.12803708043238e-56	PT	COBL
DDAH2	9.9483593062574e-61	0.628776	0.638	0.555	4.82037801825396e-56	PT	DDAH2
RACK1	1.37247749160087e-60	0.486287	0.674	0.632	6.65020243780283e-56	PT	RACK1
MAGEH1	2.52174297562044e-60	0.722978	0.323	0.175	1.22188534140713e-55	PT	MAGEH1
FAH	4.58285420021565e-60	1.19293	0.303	0.168	2.22057617417249e-55	PT	FAH
GABPB1-AS1	6.28884606851806e-60	0.567843	0.431	0.26	3.04719747403974e-55	PT	GABPB1-AS1
SLC4A4	1.26844756522001e-59	0.548334	0.435	0.265	6.14613583251705e-55	PT	SLC4A4
ARHGAP42	1.47050088086946e-59	0.775874	0.258	0.13	7.1251649681649e-55	PT	ARHGAP42
RSL1D1	1.64370629947789e-59	0.793113	0.649	0.493	7.96441450349016e-55	PT	RSL1D1
UGT2B7	3.98376943531291e-59	0.8665	0.618	0.469	1.93029564218652e-54	PT	UGT2B7
TLN2	6.04481935458329e-59	0.909683	0.295	0.157	2.92895677006979e-54	PT	TLN2
PCBP4	1.22845743166362e-58	0.768163	0.251	0.125	5.95236763938291e-54	PT	PCBP4
TMEM177	1.71550259751834e-58	0.905413	0.274	0.144	8.31229628601535e-54	PT	TMEM177
HSDL2	2.50722508738236e-58	0.977239	0.548	0.398	1.21485084384025e-53	PT	HSDL2
P3H4	2.93393286308521e-58	0.734426	0.347	0.197	1.42160782947931e-53	PT	P3H4
EPS8L2	5.91962680617123e-58	0.695006	0.585	0.489	2.86829597266221e-53	PT	EPS8L2
RHOC	6.26570264157137e-58	0.482969	0.68	0.611	3.03598355794699e-53	PT	RHOC
EID1	6.52482165983884e-58	0.520404	0.806	0.705	3.16153708705831e-53	PT	EID1
PDLIM1	7.70566658049705e-58	0.555491	0.513	0.363	3.73370368491404e-53	PT	PDLIM1
MCUR1	1.05503780070269e-57	0.711435	0.523	0.381	5.1120801595248e-53	PT	MCUR1
PODXL2	1.09609506861369e-57	0.530769	0.283	0.145	5.31101904546077e-53	PT	PODXL2
HNRNPDL	1.14219593093913e-57	0.483452	0.847	0.808	5.53439616377248e-53	PT	HNRNPDL
PHPT1	1.35196771731124e-57	0.382	0.802	0.771	6.5508243774599e-53	PT	PHPT1
CCNG1	1.74379174482454e-57	0.66615	0.604	0.467	8.44936852037281e-53	PT	CCNG1
GRHPR	4.1124949505383e-57	0.755307	0.598	0.47	1.99266830333383e-52	PT	GRHPR
FCGRT	7.41578973852499e-57	0.787591	0.567	0.439	3.5932467599049e-52	PT	FCGRT
MPST	9.55588129632341e-57	0.637191	0.604	0.494	4.63020672332055e-52	PT	MPST
SYAP1	1.08609221427101e-56	0.717436	0.64	0.518	5.26255121502877e-52	PT	SYAP1
RALB	1.15936670428771e-56	1.0493	0.416	0.267	5.61759542895565e-52	PT	RALB
NDUFB10	1.24654708917283e-56	0.383736	0.793	0.755	6.04001926587805e-52	PT	NDUFB10
TFDP2	2.03516909766094e-56	0.64745	0.552	0.4	9.86120834580631e-52	PT	TFDP2
MFAP2	3.93343571764394e-56	0.517189	0.341	0.189	1.90590694262719e-51	PT	MFAP2
CTSC	5.79901732186136e-56	0.888039	0.527	0.377	2.8098558531347e-51	PT	CTSC
SLC30A1	6.91289581523796e-56	0.906051	0.339	0.197	3.3495745383154e-51	PT	SLC30A1
KIF12	1.04668049770875e-55	0.616906	0.579	0.476	5.07158568359797e-51	PT	KIF12
BRI3	3.53508880587188e-55	0.560841	0.642	0.61	1.71289192999716e-50	PT	BRI3
DNAJC8	4.76236457959687e-55	0.662417	0.654	0.537	2.30755613339787e-50	PT	DNAJC8
NINJ1	6.86414597441668e-55	0.684333	0.52	0.394	3.32595329044386e-50	PT	NINJ1
SMARCB1	9.4158190070986e-55	0.720493	0.5	0.381	4.56234094169956e-50	PT	SMARCB1
INO80C	1.22807569827547e-54	0.807836	0.33	0.194	5.95051798842398e-50	PT	INO80C
CITED2	1.87590555509074e-54	0.580232	0.722	0.618	9.08951277663669e-50	PT	CITED2
PAFAH1B3	7.32666327105152e-54	0.699532	0.561	0.453	3.5500614213553e-49	PT	PAFAH1B3
FAM84B	8.35395629326558e-54	0.472358	0.282	0.146	4.0478259823389e-49	PT	FAM84B
DPY30	1.18530672260167e-53	0.562644	0.673	0.575	5.74328519369414e-49	PT	DPY30
CPPED1	1.65624763275453e-53	1.07542	0.342	0.209	8.02518227974881e-49	PT	CPPED1
NOL11	2.12008158155847e-53	0.789712	0.33	0.19	1.02726432952834e-48	PT	NOL11
TCEA2	2.81860083862509e-53	0.783409	0.479	0.361	1.3657248503474e-48	PT	TCEA2
DNPEP	3.51363627836388e-53	0.788514	0.382	0.239	1.70249732231843e-48	PT	DNPEP
DHRS4-AS1	3.61488322097993e-53	0.932431	0.281	0.153	1.75155551589361e-48	PT	DHRS4-AS1
LHX1	3.66153002082676e-53	0.669047	0.405	0.267	1.7741577562914e-48	PT	LHX1
TST	6.26634416107371e-53	0.781326	0.49	0.355	3.03629439980665e-48	PT	TST
PHYHD1	6.49571996352969e-53	0.774528	0.348	0.211	3.14743615112868e-48	PT	PHYHD1
CISD1	6.68319753037466e-53	0.560968	0.654	0.541	3.23827653136774e-48	PT	CISD1
SIGIRR	6.90918268313466e-53	0.769701	0.543	0.404	3.34777537728607e-48	PT	SIGIRR
BORCS7	7.51189831357965e-53	0.71633	0.509	0.372	3.63981520886188e-48	PT	BORCS7
VPS35	1.34278615591414e-52	0.644262	0.664	0.536	6.50633603986637e-48	PT	VPS35
APEX1	2.37095527810586e-52	0.531262	0.659	0.543	1.14882267045341e-47	PT	APEX1
FOXC1	2.51939547529377e-52	0.559287	0.318	0.181	1.22074788359884e-47	PT	FOXC1
TAX1BP1	3.09176356475073e-52	0.729449	0.74	0.621	1.49808311766432e-47	PT	TAX1BP1
KCNMB4	4.18085502593123e-52	0.648627	0.258	0.136	2.02579149426472e-47	PT	KCNMB4
KIAA1586	8.62058576545006e-52	1.13449	0.258	0.137	4.17701862679117e-47	PT	KIAA1586
RTCB	8.94319882639338e-52	0.700123	0.49	0.352	4.33333755934065e-47	PT	RTCB
COL4A2	1.02552413808154e-51	0.568571	0.509	0.37	4.96907465866031e-47	PT	COL4A2
ESD	1.45955189459493e-51	0.56466	0.664	0.575	7.07211275007025e-47	PT	ESD
GFER	3.48263684849277e-51	0.919347	0.365	0.232	1.68747685856869e-46	PT	GFER
FKBP2	3.6000717862624e-51	0.458351	0.658	0.542	1.74437878331558e-46	PT	FKBP2
PTMS	3.89285724401299e-51	0.564808	0.674	0.647	1.88624504901405e-46	PT	PTMS
ARHGAP24	5.72286237115766e-51	0.608614	0.5	0.342	2.77295573332073e-46	PT	ARHGAP24
PON2	6.75480910785892e-51	0.58126	0.577	0.462	3.27297520512196e-46	PT	PON2
NTPCR	7.43173456938228e-51	0.675674	0.435	0.291	3.60097266824849e-46	PT	NTPCR
TSPAN3	1.00653881858022e-50	0.585547	0.655	0.558	4.87708319154861e-46	PT	TSPAN3
RHOB	1.18506309223882e-50	0.817717	0.612	0.577	5.74210470713399e-46	PT	RHOB
TNFSF10	1.34730117991672e-50	1.39161	0.344	0.223	6.52821313716846e-46	PT	TNFSF10
MRS2	1.4886465095276e-50	1.24265	0.426	0.286	7.21308779726505e-46	PT	MRS2
GUSB	1.51258723925934e-50	0.813898	0.457	0.319	7.32909020910722e-46	PT	GUSB
ARHGAP18	3.42438417531722e-50	0.847783	0.485	0.345	1.65925110830821e-45	PT	ARHGAP18
ANP32A	4.00194520936157e-50	0.71533	0.641	0.512	1.93910253174406e-45	PT	ANP32A
FAM173A	4.48078721998758e-50	0.420593	0.346	0.194	2.17112063957278e-45	PT	FAM173A
NELFCD	4.48567300195173e-50	0.767309	0.418	0.273	2.17348799636569e-45	PT	NELFCD
DSC2	5.37853365617764e-50	0.705761	0.414	0.267	2.60611469776431e-45	PT	DSC2
MCRIP1	7.00175898601933e-50	0.65735	0.394	0.263	3.3926322990858e-45	PT	MCRIP1
NOP56	7.3293063897684e-50	0.73036	0.448	0.301	3.55134211809838e-45	PT	NOP56
GOLIM4	1.00672732509055e-49	0.656295	0.423	0.275	4.87799658099375e-45	PT	GOLIM4
TRIM44	1.78714070550286e-49	0.812183	0.543	0.398	8.65941157444358e-45	PT	TRIM44
ZNF770	2.41862382263235e-49	0.666928	0.445	0.298	1.17191998701828e-44	PT	ZNF770
TOLLIP	2.4276698841847e-49	0.784326	0.424	0.288	1.17630316568286e-44	PT	TOLLIP
FBXL5	2.51347680937133e-49	0.828	0.507	0.368	1.21788005321278e-44	PT	FBXL5
PRDX6	2.836908704246e-49	0.327132	0.784	0.762	1.37459574355536e-44	PT	PRDX6
AGTRAP	3.01681225002575e-49	0.817984	0.483	0.361	1.46176620762748e-44	PT	AGTRAP
ETFA	3.11580944992304e-49	0.670297	0.606	0.482	1.50973431086571e-44	PT	ETFA
GALNT11	5.28729605154001e-49	0.866393	0.511	0.38	2.5619064288132e-44	PT	GALNT11
BEX4	7.81192111347088e-49	0.51554	0.611	0.495	3.78518825632118e-44	PT	BEX4
TRIP4	8.0846205825194e-49	0.968625	0.276	0.154	3.91732205705395e-44	PT	TRIP4
MTCH2	8.45018631387521e-49	0.757701	0.583	0.453	4.09445327652509e-44	PT	MTCH2
RPL4	9.64758485159506e-49	0.275095	0.91	0.854	4.67464076399187e-44	PT	RPL4
PNP	1.07358454507518e-48	0.649834	0.496	0.378	5.2019465547073e-44	PT	PNP
JAGN1	1.65287519790637e-48	0.676415	0.504	0.379	8.00884148393555e-44	PT	JAGN1
AP1AR	3.57714323254427e-48	1.02255	0.311	0.183	1.733268981897e-43	PT	AP1AR
C5orf30	5.05873855642192e-48	0.633621	0.251	0.134	2.45116118012868e-43	PT	C5orf30
HOXA-AS2	7.59586569222239e-48	0.606159	0.272	0.147	3.68050076250944e-43	PT	HOXA-AS2
C8orf82	8.53771284266157e-48	0.686364	0.379	0.247	4.13686338078323e-43	PT	C8orf82
ABRACL	9.39841870609039e-48	0.5428	0.571	0.421	4.55390979984904e-43	PT	ABRACL
BIVM	1.22865805647542e-47	1.1028	0.282	0.161	5.953339746846e-43	PT	BIVM
C19orf24	2.07597066361179e-47	0.445978	0.312	0.173	1.00589082534646e-42	PT	C19orf24
CTSL	2.22596177209619e-47	0.619771	0.568	0.45	1.07856751705149e-42	PT	CTSL
SMC3	2.54593775781008e-47	0.631057	0.469	0.324	1.2336086811693e-42	PT	SMC3
BLOC1S5	2.69328988753968e-47	0.922027	0.337	0.208	1.30500668210848e-42	PT	BLOC1S5
ZDHHC9	2.79576532157555e-47	1.04042	0.305	0.179	1.35466012891622e-42	PT	ZDHHC9
AKIRIN2	3.48777901681421e-47	0.840015	0.406	0.27	1.68996844480716e-42	PT	AKIRIN2
CDK4	3.80830923906354e-47	0.572997	0.518	0.378	1.84527815869585e-42	PT	CDK4
HES4	4.54753855296781e-47	0.607855	0.514	0.405	2.20346433045502e-42	PT	HES4
PAAF1	8.94373909558331e-47	0.764428	0.274	0.155	4.33359934137394e-42	PT	PAAF1
ATP6V1B2	9.78738626045842e-47	0.808395	0.355	0.22	4.74238013864252e-42	PT	ATP6V1B2
PCGF2	1.10266955478928e-46	0.671549	0.374	0.239	5.342875060776e-42	PT	PCGF2
RAB11FIP3	1.16847073467105e-46	1.23769	0.255	0.142	5.66170809777511e-42	PT	RAB11FIP3
KCNQ1OT1	1.24620252778368e-46	0.538261	0.568	0.458	6.03834972812303e-42	PT	KCNQ1OT1
CHPT1	1.3940455928023e-46	0.524064	0.47	0.347	6.75470851536427e-42	PT	CHPT1
EIF5	1.40365158107755e-46	0.567717	0.75	0.666	6.80125337095314e-42	PT	EIF5
UBE2R2	1.89038204941368e-46	0.608372	0.497	0.367	9.15965718222904e-42	PT	UBE2R2
ACO2	3.83450270624134e-46	0.730534	0.518	0.422	1.85796994128218e-41	PT	ACO2
PCYT2	4.11935501465669e-46	0.723818	0.32	0.193	1.99599227880175e-41	PT	PCYT2
DDX1	8.28297083616551e-46	0.783309	0.512	0.373	4.01343068895564e-41	PT	DDX1
SMARCA1	9.26728985154376e-46	0.715324	0.599	0.457	4.49037262466701e-41	PT	SMARCA1
B4GALT4	9.66188498019955e-46	0.751442	0.318	0.19	4.68156974830589e-41	PT	B4GALT4
ALDH9A1	1.13306826449426e-45	0.852158	0.5	0.37	5.4901689687805e-41	PT	ALDH9A1
OAF	1.56454483015452e-45	0.644972	0.289	0.166	7.58084552003072e-41	PT	OAF
CNKSR3	1.9658947203563e-45	0.724136	0.42	0.275	9.52554627801441e-41	PT	CNKSR3
C11orf58	2.0853608328e-45	0.492745	0.774	0.689	1.01044073792491e-40	PT	C11orf58
YIF1A	2.78148389176008e-45	0.646592	0.584	0.474	1.34774020491343e-40	PT	YIF1A
PNISR	3.49831460424743e-45	0.561249	0.777	0.717	1.69507335834205e-40	PT	PNISR
PRPSAP2	7.50916979879926e-45	0.546244	0.326	0.195	3.63849313431019e-40	PT	PRPSAP2
CETN2	8.64674178012562e-45	0.75101	0.589	0.474	4.18969226214207e-40	PT	CETN2
DHRS1	8.81990899529998e-45	0.712977	0.4	0.266	4.27359870458265e-40	PT	DHRS1
RARS2	8.95163856208745e-45	0.884273	0.377	0.247	4.33742694887386e-40	PT	RARS2
DHRS11	1.00382374324762e-44	0.599367	0.259	0.145	4.86392756553204e-40	PT	DHRS11
SEC23A	1.18315470240825e-44	0.822121	0.341	0.213	5.73285779504892e-40	PT	SEC23A
TUBB	1.23740815000843e-44	0.407916	0.724	0.672	5.99573745005086e-40	PT	TUBB
EFCAB2	1.35093412934804e-44	0.714324	0.259	0.143	6.54581623034297e-40	PT	EFCAB2
SMS	1.40749890893943e-44	0.589841	0.677	0.614	6.8198952133751e-40	PT	SMS
ACADM	1.5186227324363e-44	0.762733	0.54	0.404	7.35833458774685e-40	PT	ACADM
PLOD2	2.06559763257444e-44	0.600768	0.523	0.381	1.00086467688762e-39	PT	PLOD2
MRPL3	3.02168091807611e-44	0.680025	0.521	0.393	1.4641252720446e-39	PT	MRPL3
ZFR	5.07977763013026e-44	0.851123	0.535	0.4	2.46135545290332e-39	PT	ZFR
ATP5J	5.58094653599658e-44	0.897216	0.426	0.329	2.70419183455178e-39	PT	ATP5J
LYRM1	8.21865996359282e-44	0.836602	0.353	0.227	3.98226949875927e-39	PT	LYRM1
GOLGA7	8.60820568733971e-44	0.726305	0.482	0.354	4.17101998374358e-39	PT	GOLGA7
PSMD11	1.0742515263538e-43	0.759406	0.491	0.363	5.20517834579469e-39	PT	PSMD11
TM7SF3	1.15929959522791e-43	0.66186	0.4	0.271	5.61727025871732e-39	PT	TM7SF3
UFL1	1.24317040403683e-43	0.863132	0.467	0.333	6.02365787572006e-39	PT	UFL1
CRYAB	1.52963456758549e-43	1.35284	0.448	0.303	7.41169133377873e-39	PT	CRYAB
RAB32	1.82253895480586e-43	0.58847	0.372	0.241	8.83093025161634e-39	PT	RAB32
COL4A1	2.09823064781497e-43	0.506263	0.452	0.311	1.01667667809227e-38	PT	COL4A1
OCEL1	2.26684225158476e-43	0.710647	0.392	0.267	1.09837574458288e-38	PT	OCEL1
C12orf76	2.33763160282628e-43	0.598126	0.387	0.254	1.13267601683344e-38	PT	C12orf76
ORAI1	2.58143796575923e-43	0.546001	0.288	0.167	1.25080995192898e-38	PT	ORAI1
PEG10	2.58415386891914e-43	0.61519	0.551	0.419	1.25212591564608e-38	PT	PEG10
TPMT	2.89484360578266e-43	0.971421	0.345	0.221	1.40266752074593e-38	PT	TPMT
SIPA1L1	3.32468275355529e-43	0.741642	0.381	0.248	1.61094178140768e-38	PT	SIPA1L1
PTH1R	3.35268646279357e-43	0.318012	0.441	0.303	1.624510698682e-38	PT	PTH1R
TMED4	3.60005594297334e-43	0.629655	0.703	0.617	1.7443711066083e-38	PT	TMED4
CRBN	4.11303012297797e-43	0.821681	0.423	0.293	1.99292761578775e-38	PT	CRBN
LRRC75B	5.37347895100463e-43	0.56198	0.277	0.158	2.60366549091978e-38	PT	LRRC75B
GADD45A	7.29570768693525e-43	0.585387	0.57	0.439	3.53506220262761e-38	PT	GADD45A
SET	8.62136887519943e-43	0.359253	0.786	0.733	4.17739807478913e-38	PT	SET
CYB5A	9.29794911943434e-43	0.275573	0.854	0.812	4.50522826633071e-38	PT	CYB5A
GLOD4	1.18720704870429e-42	0.680129	0.575	0.461	5.75249303379175e-38	PT	GLOD4
HADHA	1.47922432959631e-42	0.700456	0.737	0.661	7.16743356662596e-38	PT	HADHA
YWHAE	2.22260726379278e-42	0.30856	0.831	0.806	1.07694212359815e-37	PT	YWHAE
SUPT3H	2.29113439484403e-42	0.587677	0.302	0.179	1.11014625967773e-37	PT	SUPT3H
ACO1	2.60903487029465e-42	0.804493	0.365	0.238	1.26418175605257e-37	PT	ACO1
ACSM3	2.83021626708256e-42	0.962666	0.381	0.253	1.37135299005218e-37	PT	ACSM3
MTMR2	3.24273619747621e-42	0.758879	0.279	0.164	1.57123539712512e-37	PT	MTMR2
MGST2	4.27507281792992e-42	0.547154	0.502	0.361	2.07144378319976e-37	PT	MGST2
NDUFS4	5.04887495264415e-42	0.527067	0.648	0.543	2.4463818695542e-37	PT	NDUFS4
NR2F6	5.68958060638269e-42	0.790964	0.488	0.425	2.75682938701667e-37	PT	NR2F6
DBI	1.81784439819577e-41	0.300194	0.88	0.823	8.80818324701776e-37	PT	DBI
N4BP2	2.10136494822881e-41	0.773411	0.294	0.175	1.01819537201479e-36	PT	N4BP2
ARL4A	2.11044508355999e-41	0.7691	0.391	0.264	1.02259506078816e-36	PT	ARL4A
TAF7	3.36416421042087e-41	0.540728	0.592	0.46	1.63007212651733e-36	PT	TAF7
RNF146	3.62091855725173e-41	0.620044	0.31	0.185	1.75447987773076e-36	PT	RNF146
HMGB3	3.86238052202424e-41	0.64292	0.409	0.28	1.87147785814162e-36	PT	HMGB3
BCL7A	4.96392382643516e-41	0.630845	0.357	0.227	2.40521965086089e-36	PT	BCL7A
HNRNPM	5.51163574861096e-41	0.594093	0.676	0.554	2.67060798563196e-36	PT	HNRNPM
SLC44A3	5.71091070493651e-41	0.700105	0.444	0.319	2.76716467296994e-36	PT	SLC44A3
STARD3NL	9.68632180538003e-41	0.591255	0.454	0.325	4.69341036757884e-36	PT	STARD3NL
PSMA4	9.81611704501621e-41	0.576886	0.689	0.565	4.75630135299216e-36	PT	PSMA4
MARCH9	1.2115485038432e-40	0.551061	0.308	0.189	5.87043712052185e-36	PT	MARCH9
ARF1	1.5293275911726e-40	0.389447	0.743	0.719	7.41020391026773e-36	PT	ARF1
NBN	2.22593460799254e-40	0.983127	0.378	0.254	1.07855435495671e-35	PT	NBN
ECHS1	3.82488263644521e-40	0.518137	0.737	0.668	1.85330863266316e-35	PT	ECHS1
ACSF2	7.11750976749812e-40	0.961122	0.253	0.147	3.44871818274354e-35	PT	ACSF2
EZR	8.49073579135201e-40	0.548129	0.858	0.779	4.1141011203417e-35	PT	EZR
GSTA4	9.16875968312788e-40	0.484482	0.398	0.27	4.44263081686278e-35	PT	GSTA4
DBNDD1	9.30540678549212e-40	0.856464	0.292	0.178	4.50884180384235e-35	PT	DBNDD1
ATP5G3	1.274647669682e-39	0.763082	0.438	0.34	6.17617781867715e-35	PT	ATP5G3
SERPINH1	1.28011000561298e-39	0.545242	0.472	0.334	6.20264502119714e-35	PT	SERPINH1
AASDHPPT	1.28678781665023e-39	0.71552	0.445	0.315	6.23500168679703e-35	PT	AASDHPPT
EHD1	1.40060707581322e-39	0.823734	0.31	0.192	6.78650152514537e-35	PT	EHD1
CCDC51	1.41092027321125e-39	0.751015	0.29	0.177	6.8364730918178e-35	PT	CCDC51
NECTIN3	1.8438811918084e-39	0.702347	0.252	0.146	8.93434192678843e-35	PT	NECTIN3
YPEL2	1.94262508641047e-39	0.709567	0.395	0.268	9.41279559369329e-35	PT	YPEL2
SPATA33	1.99271208149727e-39	0.634949	0.31	0.189	9.65548711968686e-35	PT	SPATA33
MORF4L1	2.60681357706662e-39	0.345194	0.834	0.799	1.26310545063186e-34	PT	MORF4L1
ZFAND2B	2.98823672523036e-39	0.66419	0.395	0.264	1.44792022284312e-34	PT	ZFAND2B
PPIL1	3.0417688221362e-39	0.533163	0.276	0.16	1.47385866507788e-34	PT	PPIL1
KLHDC2	4.46003690642148e-39	0.647943	0.533	0.413	2.16106628263746e-34	PT	KLHDC2
FAM89B	4.55618892533876e-39	0.725807	0.37	0.262	2.20765578188364e-34	PT	FAM89B
BNIP3L	5.16573722372066e-39	0.526162	0.586	0.465	2.50300631438161e-34	PT	BNIP3L
ZNF462	5.57159399513244e-39	0.582057	0.254	0.146	2.69966015440147e-34	PT	ZNF462
UBE2I	6.98050140759252e-39	0.493104	0.638	0.561	3.38233215203488e-34	PT	UBE2I
C16orf87	7.07975537458788e-39	0.602093	0.44	0.307	3.43042466920281e-34	PT	C16orf87
COQ5	8.40435744844454e-39	0.580544	0.36	0.238	4.07224735806931e-34	PT	COQ5
C1GALT1	9.43616754434772e-39	0.781904	0.433	0.306	4.57220062193824e-34	PT	C1GALT1
PARG	1.00392377081944e-38	0.852913	0.256	0.15	4.86441223912852e-34	PT	PARG
NUCKS1	1.07269672643351e-38	0.552772	0.857	0.796	5.19764471826093e-34	PT	NUCKS1
PCBD1	2.50637218224969e-38	0.394532	0.678	0.637	1.21443757718727e-33	PT	PCBD1
NIT1	2.65409761957219e-38	0.73814	0.376	0.252	1.28601646058751e-33	PT	NIT1
XPC	3.3030557552288e-38	0.938862	0.353	0.232	1.60046263563856e-33	PT	XPC
TMEM126B	3.91203066993001e-38	0.707798	0.424	0.296	1.89553534080789e-33	PT	TMEM126B
ZNF579	4.52302924362614e-38	0.381808	0.263	0.153	2.19158858970661e-33	PT	ZNF579
TXNIP	4.9758381365082e-38	0.411665	0.7	0.645	2.41099261066368e-33	PT	TXNIP
DYNC1LI1	5.82304739603572e-38	0.664506	0.381	0.261	2.82149938527515e-33	PT	DYNC1LI1
SERBP1	9.00554053544398e-38	0.353626	0.773	0.706	4.36354461104403e-33	PT	SERBP1
MNS1	9.50523894499725e-38	0.596453	0.268	0.159	4.60566847840897e-33	PT	MNS1
GLMP	9.54858573604049e-38	0.563924	0.378	0.252	4.62667173254106e-33	PT	GLMP
SF3A2	1.05361978599275e-37	0.547434	0.32	0.201	5.10520931104928e-33	PT	SF3A2
SUPT4H1	1.5597167467521e-37	0.535514	0.546	0.449	7.55745152471263e-33	PT	SUPT4H1
LINC00667	1.66415179893488e-37	0.668053	0.35	0.229	8.06348112655908e-33	PT	LINC00667
HAGH	3.06931158451675e-37	0.677808	0.491	0.38	1.48720423516174e-32	PT	HAGH
PLIN3	5.6126512322741e-37	0.674174	0.47	0.363	2.71955402808609e-32	PT	PLIN3
GPHN	5.72886794477315e-37	0.709502	0.29	0.179	2.77586567396038e-32	PT	GPHN
SEC31A	6.11416970095445e-37	0.6521	0.598	0.478	2.96255978690047e-32	PT	SEC31A
PPID	6.94100080954766e-37	0.530382	0.386	0.258	3.36319253225822e-32	PT	PPID
RNF7	7.00769398677321e-37	0.383737	0.693	0.63	3.39550804435109e-32	PT	RNF7
MTFR1	8.3865063165955e-37	0.915531	0.269	0.164	4.06359777064318e-32	PT	MTFR1
SNX5	1.15978347575233e-36	0.691963	0.589	0.493	5.61961485341035e-32	PT	SNX5
EMX2	1.79641615018407e-36	0.603633	0.652	0.554	8.7043548141019e-32	PT	EMX2
HIBADH	1.87636085720894e-36	0.670598	0.51	0.397	9.09171889752021e-32	PT	HIBADH
SMIM10L1	1.93521188053577e-36	0.65105	0.412	0.289	9.37687564594803e-32	PT	SMIM10L1
GSTM4	2.03497093632868e-36	0.486314	0.406	0.281	9.86024817488697e-32	PT	GSTM4
RRAGC	2.36443570058205e-36	0.777759	0.319	0.206	1.14566367436003e-31	PT	RRAGC
TPRKB	2.39556697233512e-36	0.63667	0.417	0.293	1.16074802077526e-31	PT	TPRKB
PLEKHA5	2.68679796877909e-36	0.537568	0.577	0.443	1.30186108779222e-31	PT	PLEKHA5
PSMB7	2.87150865741871e-36	0.518956	0.632	0.55	1.39136080486566e-31	PT	PSMB7
DPYSL2	3.48452989596095e-36	0.561494	0.279	0.169	1.68839411578892e-31	PT	DPYSL2
DNMT3A	3.85161374531082e-36	0.794549	0.302	0.189	1.86626092415291e-31	PT	DNMT3A
A4GALT	5.00075005873459e-36	0.587131	0.345	0.229	2.42306343345926e-31	PT	A4GALT
CLDN6	5.55329096411427e-36	0.31037	0.333	0.205	2.69079160375193e-31	PT	CLDN6
MLEC	6.32883950101003e-36	0.615917	0.668	0.581	3.0665758918194e-31	PT	MLEC
KIF16B	6.71353549414822e-36	0.86515	0.25	0.148	3.25297648833458e-31	PT	KIF16B
PTDSS2	6.95603139545545e-36	0.42111	0.276	0.167	3.37047545235398e-31	PT	PTDSS2
SRSF5	9.0469999242131e-36	0.430108	0.76	0.732	4.38363334327822e-31	PT	SRSF5
CCDC174	1.43476604077798e-35	0.841989	0.354	0.237	6.95201537398564e-31	PT	CCDC174
TGIF1	1.55786132649196e-35	0.71014	0.501	0.402	7.54846127138412e-31	PT	TGIF1
ING2	1.61190863411561e-35	0.746976	0.364	0.245	7.8103420957438e-31	PT	ING2
GPN1	2.17294882730642e-35	0.648112	0.269	0.165	1.05288062478305e-30	PT	GPN1
CDC34	2.35486358677712e-35	0.600637	0.4	0.292	1.14102560233699e-30	PT	CDC34
MTFR1L	2.51501194262506e-35	0.591318	0.4	0.278	1.21862388667955e-30	PT	MTFR1L
HOXA3	4.25879144913942e-35	0.50922	0.261	0.155	2.06355480876601e-30	PT	HOXA3
FAM32A	5.01758976271567e-35	0.622177	0.551	0.44	2.43122294362625e-30	PT	FAM32A
CCDC8	5.11761588199736e-35	0.480922	0.255	0.149	2.479689599463e-30	PT	CCDC8
GALE	5.7108796180465e-35	0.728351	0.434	0.316	2.76714961012825e-30	PT	GALE
C11orf68	7.22061587588221e-35	0.325982	0.271	0.162	3.49867721649997e-30	PT	C11orf68
MYO6	7.3519313083513e-35	0.535797	0.704	0.624	3.56230479614854e-30	PT	MYO6
SLC1A1	7.56103899498142e-35	0.789512	0.255	0.155	3.6636258346283e-30	PT	SLC1A1
LRPAP1	7.73004911270914e-35	0.445352	0.692	0.659	3.74551799707209e-30	PT	LRPAP1
HYI	7.74414209451736e-35	0.394232	0.372	0.247	3.75234661047744e-30	PT	HYI
PLEKHA1	8.40710094377087e-35	0.434058	0.68	0.558	4.07357669129474e-30	PT	PLEKHA1
CIZ1	8.56741522012479e-35	0.704888	0.278	0.174	4.15125537075927e-30	PT	CIZ1
CIAPIN1	1.29205777300598e-34	0.663878	0.421	0.305	6.26053673332319e-30	PT	CIAPIN1
CAMK2D	1.31224152009718e-34	0.60504	0.412	0.291	6.35833506147886e-30	PT	CAMK2D
PSMB6	1.787947783157e-34	0.374268	0.736	0.666	8.66332218850892e-30	PT	PSMB6
TCAF1	2.03370324549331e-34	0.543108	0.332	0.218	9.85410570571329e-30	PT	TCAF1
MAGEF1	2.756124134412e-34	0.433475	0.468	0.334	1.33545238808799e-29	PT	MAGEF1
DDOST	2.88751679236432e-34	0.490587	0.553	0.474	1.39911738657221e-29	PT	DDOST
BCAT2	3.0130174331506e-34	0.75814	0.385	0.275	1.45992746705879e-29	PT	BCAT2
IKBIP	3.8284070181734e-34	0.862191	0.265	0.163	1.85501633658574e-29	PT	IKBIP
HDAC6	4.02247617314377e-34	0.704919	0.25	0.148	1.94905060493508e-29	PT	HDAC6
NARS	4.25814543207175e-34	0.650816	0.62	0.513	2.06324178765604e-29	PT	NARS
MSMO1	4.30069262784584e-34	0.564935	0.564	0.472	2.08385760589642e-29	PT	MSMO1
DMAC2	4.77802695603408e-34	0.381307	0.281	0.176	2.31514518127675e-29	PT	DMAC2
DNALI1	6.60211537313181e-34	0.746432	0.365	0.252	3.19898898289729e-29	PT	DNALI1
FAM92A	7.59851576038218e-34	0.623217	0.269	0.167	3.68178482653558e-29	PT	FAM92A
CTTNBP2NL	8.02252868331286e-34	0.927093	0.342	0.231	3.88723604821241e-29	PT	CTTNBP2NL
GTF3C6	8.18574048361571e-34	0.450662	0.614	0.515	3.96631869393116e-29	PT	GTF3C6
CNBP	8.46008049834437e-34	0.463004	0.705	0.638	4.09924740466778e-29	PT	CNBP
EIF3I	8.79546107150826e-34	0.50667	0.619	0.536	4.26175270758861e-29	PT	EIF3I
NDUFAB1	1.12283956010156e-33	0.337849	0.712	0.655	5.44060680451611e-29	PT	NDUFAB1
ZNF830	1.32339216069674e-33	0.684752	0.274	0.168	6.41236437543996e-29	PT	ZNF830
GPS1	1.37493571326405e-33	0.55123	0.436	0.318	6.66211350504964e-29	PT	GPS1
ARL3	1.57757488332473e-33	0.533245	0.613	0.526	7.64398133966166e-29	PT	ARL3
PABPC1	1.61707035278192e-33	0.542522	0.893	0.787	7.83535268736953e-29	PT	PABPC1
TARS	1.8473773188425e-33	0.652902	0.409	0.289	8.95128206071944e-29	PT	TARS
TBCC	1.9029762422191e-33	0.492758	0.282	0.174	9.22068108404842e-29	PT	TBCC
PSMA7	2.34042087510619e-33	0.379278	0.832	0.732	1.13402753082395e-28	PT	PSMA7
PHB	3.35736027957073e-33	0.418627	0.665	0.642	1.6267753498632e-28	PT	PHB
XRCC1	3.48517183443517e-33	0.626046	0.285	0.178	1.68870516065722e-28	PT	XRCC1
RPL31	4.60346916143932e-33	0.359012	0.935	0.883	2.23056494748381e-28	PT	RPL31
KDELR2	4.797138275683e-33	0.426645	0.604	0.547	2.32440538009944e-28	PT	KDELR2
PHAX	5.04806907030737e-33	0.67679	0.393	0.275	2.44599138732673e-28	PT	PHAX
PNN	5.29119175922072e-33	0.494086	0.687	0.581	2.56379405501281e-28	PT	PNN
SLC2A11	5.77484477991026e-33	0.930777	0.283	0.18	2.79814328965772e-28	PT	SLC2A11
CCT2	5.7776574391951e-33	0.425003	0.625	0.535	2.7995061355876e-28	PT	CCT2
RBM22	6.07598247342161e-33	0.815612	0.38	0.262	2.94405654767171e-28	PT	RBM22
NCOA4	6.29857072661684e-33	0.690401	0.495	0.381	3.05190945987492e-28	PT	NCOA4
DTNBP1	6.31116266645227e-33	0.835589	0.311	0.202	3.05801075840278e-28	PT	DTNBP1
CCDC198	6.79155840179646e-33	0.506049	0.362	0.257	3.29078170800646e-28	PT	CCDC198
NFU1	7.63498879405292e-33	0.548512	0.425	0.309	3.6994574702704e-28	PT	NFU1
C14orf119	7.8048680461202e-33	0.74193	0.496	0.384	3.78177076306708e-28	PT	C14orf119
BPGM	1.05155233541722e-32	0.79709	0.333	0.223	5.09519168603062e-28	PT	BPGM
ATP5O	1.15089245115418e-32	0.763274	0.293	0.197	5.57653428282248e-28	PT	ATP5O
FAM131C	1.53980461765904e-32	0.53845	0.251	0.154	7.46096929440512e-28	PT	FAM131C
NRBF2	1.7292133818441e-32	0.655758	0.365	0.248	8.37873052038739e-28	PT	NRBF2
CDC5L	2.55209020362148e-32	0.684055	0.434	0.313	1.23658978726275e-27	PT	CDC5L
FUCA2	3.06696199408596e-32	0.536214	0.447	0.336	1.48606576461441e-27	PT	FUCA2
FADS1	3.14917678324116e-32	0.547302	0.283	0.177	1.52590211855167e-27	PT	FADS1
DNTTIP2	3.3561201576198e-32	0.728611	0.365	0.251	1.6261744611731e-27	PT	DNTTIP2
SPATC1L	3.74902680732871e-32	0.4274	0.287	0.179	1.81655344922305e-27	PT	SPATC1L
ORC4	4.56599403500661e-32	0.665769	0.44	0.322	2.2124067497221e-27	PT	ORC4
CALR	5.61907381743858e-32	0.336373	0.803	0.794	2.72266602750169e-27	PT	CALR
NSL1	5.68895733599333e-32	0.658418	0.34	0.227	2.75652738758221e-27	PT	NSL1
MRPL9	6.61378405187961e-32	0.519888	0.371	0.255	3.20464292449774e-27	PT	MRPL9
MRPL37	8.18345100068992e-32	0.628172	0.476	0.362	3.9652093478743e-27	PT	MRPL37
WBP4	1.04356021063615e-31	0.608262	0.375	0.26	5.0564666446164e-27	PT	WBP4
H2AFY2	1.19891934834237e-31	0.413281	0.335	0.219	5.8092438104581e-27	PT	H2AFY2
HMGN3	1.58549348125499e-31	0.324805	0.829	0.776	7.68235011407293e-27	PT	HMGN3
MRPS9	1.81593138301081e-31	0.643257	0.394	0.276	8.79891392324056e-27	PT	MRPS9
PHYKPL	2.11906169930803e-31	0.632295	0.341	0.229	1.02677015578271e-26	PT	PHYKPL
CLTA	2.36734997877211e-31	0.288376	0.772	0.746	1.14707575871424e-26	PT	CLTA
TLN1	2.67235411891159e-31	0.785563	0.515	0.4	1.29486246477742e-26	PT	TLN1
R3HCC1	3.07415198415882e-31	0.522525	0.326	0.214	1.48954960240432e-26	PT	R3HCC1
FAM104B	3.73778272116227e-31	0.646078	0.331	0.223	1.81110523971196e-26	PT	FAM104B
SAMM50	3.85024208728701e-31	0.577884	0.425	0.313	1.86559630097405e-26	PT	SAMM50
RDX	3.86259145953708e-31	0.450606	0.584	0.465	1.8715800658041e-26	PT	RDX
GSS	5.18527991515866e-31	0.670974	0.34	0.236	2.51247553009098e-26	PT	GSS
ARMCX1	5.38751776466983e-31	0.421112	0.271	0.169	2.61046785769312e-26	PT	ARMCX1
C17orf75	5.82548186288123e-31	0.816316	0.318	0.211	2.82267898184047e-26	PT	C17orf75
TRAPPC4	5.83085213992651e-31	0.605916	0.554	0.46	2.82528109587999e-26	PT	TRAPPC4
PMF1	9.0872635666422e-31	0.434181	0.45	0.341	4.40314268858081e-26	PT	PMF1
LRRC42	1.02779838706872e-30	0.626758	0.344	0.234	4.98009430470276e-26	PT	LRRC42
USP10	1.24480617925725e-30	0.815063	0.396	0.283	6.03158386097306e-26	PT	USP10
INSR	1.35545986926251e-30	0.639877	0.383	0.269	6.56774525052457e-26	PT	INSR
NDUFA5	1.47521464502695e-30	0.348753	0.739	0.699	7.14800504101357e-26	PT	NDUFA5
GSTK1	1.53649940988128e-30	0.414789	0.661	0.613	7.44495424063877e-26	PT	GSTK1
DNTTIP1	1.69614960295414e-30	0.72142	0.344	0.234	8.21852328615397e-26	PT	DNTTIP1
SIRT2	1.81717199430775e-30	0.62439	0.345	0.235	8.80492518121876e-26	PT	SIRT2
HSPA9	1.95127461970769e-30	0.642315	0.643	0.535	9.45470604233164e-26	PT	HSPA9
PNMA1	2.09946920470991e-30	0.430111	0.307	0.199	1.01727680845014e-25	PT	PNMA1
CDK10	2.15265661589742e-30	0.495126	0.396	0.279	1.04304823666693e-25	PT	CDK10
ZDHHC4	2.2499733739219e-30	0.512357	0.425	0.308	1.09020209860012e-25	PT	ZDHHC4
EIF3D	2.87156957498294e-30	0.441256	0.602	0.524	1.39139032186223e-25	PT	EIF3D
SYTL1	2.964450265869e-30	0.544164	0.258	0.161	1.43639473182417e-25	PT	SYTL1
CRELD1	3.11781564210307e-30	0.475623	0.352	0.24	1.51070639122462e-25	PT	CRELD1
FBXL12	3.28908881081979e-30	0.578853	0.3	0.194	1.59369509239462e-25	PT	FBXL12
LPGAT1	3.68947512173078e-30	0.757978	0.376	0.266	1.78769827548343e-25	PT	LPGAT1
UBB	3.75428334788439e-30	0.315463	0.942	0.911	1.8191004533839e-25	PT	UBB
HSPE1	3.78827614324398e-30	0.299667	0.836	0.815	1.83557132244744e-25	PT	HSPE1
PLOD3	4.16955369552533e-30	0.484372	0.261	0.164	2.02031554762984e-25	PT	PLOD3
TFAM	4.19190048457136e-30	0.580275	0.479	0.36	2.03114346079421e-25	PT	TFAM
PSMA2	4.44244323533193e-30	0.912526	0.611	0.505	2.15254144524773e-25	PT	PSMA2
ASPH	4.61661147573321e-30	0.767141	0.582	0.47	2.23693292445177e-25	PT	ASPH
MRPL39	4.75561630843925e-30	0.41544	0.311	0.204	2.30428632609116e-25	PT	MRPL39
TSPAN1	5.1061522295959e-30	0.841898	0.538	0.472	2.4741350013284e-25	PT	TSPAN1
GNL2	5.5418902463438e-30	0.623345	0.287	0.185	2.68526749996342e-25	PT	GNL2
TSPAN6	7.21727318852905e-30	0.387028	0.555	0.447	3.49705755076987e-25	PT	TSPAN6
CAMTA1	7.58694195570997e-30	0.42724	0.673	0.6	3.67617685521971e-25	PT	CAMTA1
HSP90B1	7.80322914358448e-30	0.379788	0.901	0.843	3.78097664923242e-25	PT	HSP90B1
VPS26A	1.04757682569153e-29	0.761252	0.477	0.364	5.07592875120576e-25	PT	VPS26A
PECR	1.16018701134192e-29	0.920657	0.362	0.258	5.62157014475615e-25	PT	PECR
SMIM19	1.17191600969449e-29	0.5572	0.528	0.425	5.67840183337366e-25	PT	SMIM19
PDHB	1.3709538980544e-29	0.550293	0.541	0.438	6.64282001763281e-25	PT	PDHB
C9orf78	1.55555470449464e-29	0.582645	0.474	0.36	7.53728476515831e-25	PT	C9orf78
POLR2C	1.60803523153079e-29	0.54334	0.458	0.354	7.79157391085927e-25	PT	POLR2C
LUC7L3	1.79666805143149e-29	0.640537	0.745	0.653	8.70557537640613e-25	PT	LUC7L3
NELFE	1.96849726881165e-29	0.554433	0.471	0.373	9.53815666629998e-25	PT	NELFE
ARMC1	2.12947077224738e-29	0.647929	0.326	0.221	1.03181376798474e-24	PT	ARMC1
REPIN1	2.35389668160813e-29	0.435788	0.375	0.26	1.1405570981064e-24	PT	REPIN1
ST13	2.47814056946127e-29	0.287758	0.758	0.725	1.20075823152676e-24	PT	ST13
DERA	2.90601185379693e-29	0.497409	0.434	0.319	1.40807898363876e-24	PT	DERA
RPF2	2.924223500083e-29	0.822782	0.341	0.236	1.41690325473022e-24	PT	RPF2
SDHAF1	3.05401854513019e-29	0.403933	0.258	0.159	1.47979414585738e-24	PT	SDHAF1
AMOT	3.17952710328223e-29	0.569511	0.29	0.185	1.54060806262437e-24	PT	AMOT
SRPK1	3.34799958319617e-29	0.641419	0.414	0.299	1.62223971804187e-24	PT	SRPK1
WWOX	3.59151396582526e-29	0.476736	0.261	0.164	1.74023217700097e-24	PT	WWOX
DCAF13	3.91480157482763e-29	0.599475	0.353	0.245	1.89687795506698e-24	PT	DCAF13
ACP2	4.04962636573258e-29	0.47226	0.306	0.202	1.96220595925206e-24	PT	ACP2
CAMLG	4.70743124959703e-29	0.565587	0.571	0.464	2.28093873767975e-24	PT	CAMLG
MRPL13	7.19191648279148e-29	0.589272	0.609	0.502	3.48477121257178e-24	PT	MRPL13
AATF	7.75942216859298e-29	0.638805	0.348	0.241	3.75975041757004e-24	PT	AATF
LHPP	8.05104652734165e-29	0.531671	0.283	0.182	3.90105408435812e-24	PT	LHPP
ZNF302	8.83089839652003e-29	0.630412	0.358	0.246	4.27892350904981e-24	PT	ZNF302
TXNDC12	9.90823791825614e-29	0.49151	0.513	0.415	4.80093760091183e-24	PT	TXNDC12
PAXIP1-AS1	1.04253653088376e-28	0.730995	0.252	0.156	5.05150650674417e-24	PT	PAXIP1-AS1
NSMCE4A	1.10437781898059e-28	0.585178	0.322	0.217	5.35115228408854e-24	PT	NSMCE4A
CCM2	1.69676251405832e-28	0.523612	0.3	0.197	8.22149308561817e-24	PT	CCM2
PDLIM4	2.4026400327749e-28	0.514824	0.261	0.165	1.16417520148075e-23	PT	PDLIM4
FARP1	2.42572510752648e-28	0.651099	0.627	0.508	1.17536084360088e-23	PT	FARP1
SRP72	3.26239995602896e-28	0.678002	0.49	0.38	1.58076327469427e-23	PT	SRP72
PLEKHJ1	3.49160833849511e-28	0.414187	0.605	0.548	1.69182390433442e-23	PT	PLEKHJ1
FBRSL1	3.54996371839195e-28	0.330053	0.318	0.213	1.72009942010963e-23	PT	FBRSL1
AP1M1	5.48073997302924e-28	0.569408	0.27	0.173	2.65563774653159e-23	PT	AP1M1
MRPL14	5.55923927108275e-28	0.369776	0.637	0.555	2.69367379641044e-23	PT	MRPL14
DEAF1	5.85704681481227e-28	0.466006	0.354	0.25	2.83797346364914e-23	PT	DEAF1
CRLS1	6.11168193946007e-28	0.750666	0.391	0.283	2.96135436694598e-23	PT	CRLS1
F2RL1	7.77902632454189e-28	0.686183	0.332	0.229	3.76924941529353e-23	PT	F2RL1
GNG12	8.10897406675254e-28	0.623725	0.484	0.364	3.92912229430428e-23	PT	GNG12
RBMX	8.86325547705455e-28	0.43896	0.659	0.564	4.29460180885201e-23	PT	RBMX
ENAH	1.39487254342871e-27	0.653967	0.417	0.31	6.75871542192948e-23	PT	ENAH
NUBP1	1.60152094317442e-27	0.666093	0.295	0.197	7.76000957805733e-23	PT	NUBP1
SMARCD1	2.03374536797359e-27	0.574803	0.333	0.229	9.85430980597922e-23	PT	SMARCD1
WBP11	2.23141532474746e-27	0.567032	0.457	0.34	1.08120998145313e-22	PT	WBP11
CLUAP1	2.35885498019881e-27	0.516672	0.346	0.24	1.14295959210553e-22	PT	CLUAP1
DNAJB9	2.66017103839528e-27	0.533387	0.405	0.296	1.28895927494405e-22	PT	DNAJB9
CTNNBL1	2.76130406815099e-27	0.638167	0.312	0.211	1.33796227318188e-22	PT	CTNNBL1
DCUN1D4	2.78722481795508e-27	0.711703	0.283	0.186	1.35052191329196e-22	PT	DCUN1D4
TPRG1L	3.1708934230066e-27	0.729889	0.276	0.181	1.53642469918362e-22	PT	TPRG1L
EFNB1	3.20576865522605e-27	0.495283	0.283	0.183	1.55332314420323e-22	PT	EFNB1
RAD1	3.31237241364464e-27	0.587113	0.272	0.176	1.60497692930737e-22	PT	RAD1
MRPL18	3.73086487425984e-27	0.352754	0.515	0.41	1.80775326617386e-22	PT	MRPL18
IER3IP1	4.15241252215938e-27	0.497555	0.571	0.495	2.01200996348711e-22	PT	IER3IP1
UGDH	4.23063180748266e-27	0.309989	0.354	0.247	2.04991033599765e-22	PT	UGDH
ZKSCAN1	4.23734768787303e-27	0.625694	0.513	0.4	2.053164448682e-22	PT	ZKSCAN1
TIMM9	4.86666140497434e-27	0.57093	0.381	0.275	2.35809211716627e-22	PT	TIMM9
CD99	4.954764887807e-27	0.341008	0.607	0.536	2.400781778738e-22	PT	CD99
NT5DC2	5.2010738113886e-27	0.344158	0.295	0.196	2.52012830457023e-22	PT	NT5DC2
ASAH1	5.56284062214907e-27	0.410948	0.726	0.661	2.69541879505611e-22	PT	ASAH1
DNAAF2	6.00582240807623e-27	0.408116	0.3	0.199	2.91006118960926e-22	PT	DNAAF2
TNIK	7.02371419845396e-27	0.581004	0.319	0.219	3.40327047771888e-22	PT	TNIK
PHF23	7.36423462551707e-27	0.533059	0.314	0.214	3.56826624544804e-22	PT	PHF23
RFC1	8.3862131325195e-27	0.543216	0.446	0.337	4.063455711231e-22	PT	RFC1
THOC6	8.71134296413388e-27	0.349812	0.28	0.181	4.22099411984143e-22	PT	THOC6
IER5L	8.93715074403901e-27	0.370429	0.378	0.277	4.33040702151666e-22	PT	IER5L
MTF2	9.34559255733814e-27	0.544507	0.411	0.296	4.52831341773262e-22	PT	MTF2
GLS	9.96775274899252e-27	0.483066	0.657	0.555	4.82977491699684e-22	PT	GLS
PSMC1	1.02419336763782e-26	0.535957	0.509	0.417	4.9626265435523e-22	PT	PSMC1
PGRMC2	1.13728221089239e-26	0.62911	0.523	0.413	5.510587224658e-22	PT	PGRMC2
KHDRBS1	1.34130181224042e-26	0.463231	0.672	0.58	6.49914380102973e-22	PT	KHDRBS1
GTPBP6	1.40812208151682e-26	0.460939	0.347	0.244	6.8229147337816e-22	PT	GTPBP6
EIF6	1.48552527771877e-26	0.39889	0.629	0.561	7.19796418065852e-22	PT	EIF6
IFT81	1.59736438650382e-26	0.736669	0.317	0.218	7.73986939836561e-22	PT	IFT81
GGPS1	1.63268918712336e-26	0.630839	0.339	0.235	7.91103218728752e-22	PT	GGPS1
CASP6	1.8562440344692e-26	0.737839	0.382	0.278	8.99424484461709e-22	PT	CASP6
RNF126	2.40316432642628e-26	0.560834	0.356	0.253	1.16442924272659e-21	PT	RNF126
AGPS	2.64105036386003e-26	0.919463	0.263	0.174	1.27969454330474e-21	PT	AGPS
THRAP3	3.41284422242039e-26	0.508498	0.596	0.507	1.65365953953157e-21	PT	THRAP3
SKIL	3.44748209806749e-26	0.416472	0.439	0.33	1.67044297579762e-21	PT	SKIL
GNPDA1	3.45497636721712e-26	0.884644	0.343	0.246	1.67407424897138e-21	PT	GNPDA1
RAB1A	3.46616967008366e-26	0.540744	0.646	0.557	1.67949785194234e-21	PT	RAB1A
CAMK2N1	3.68907059920627e-26	0.381699	0.58	0.539	1.78750226813941e-21	PT	CAMK2N1
CBX3	3.73855740576889e-26	0.388876	0.674	0.598	1.81148060539126e-21	PT	CBX3
SVBP	4.29714205167933e-26	0.516097	0.426	0.322	2.0821372097207e-21	PT	SVBP
FN3KRP	4.76580244811548e-26	0.521869	0.262	0.169	2.30922191820988e-21	PT	FN3KRP
BFAR	5.11947110139645e-26	0.591909	0.432	0.325	2.48058852747064e-21	PT	BFAR
TKT	5.42556076500538e-26	0.393051	0.595	0.548	2.62890121307571e-21	PT	TKT
PSMC6	6.66622988097397e-26	0.464364	0.508	0.405	3.23005502652713e-21	PT	PSMC6
NUDT9	6.85246886676184e-26	0.666272	0.394	0.285	3.32029526470078e-21	PT	NUDT9
VAT1	7.27823406771623e-26	0.481571	0.451	0.346	3.52659553517122e-21	PT	VAT1
DUSP11	7.41863677239536e-26	0.573193	0.289	0.192	3.59462626169645e-21	PT	DUSP11
UTP6	7.77432815925944e-26	0.593595	0.297	0.199	3.76697296628757e-21	PT	UTP6
TDP2	8.35268167228873e-26	0.416818	0.343	0.243	4.04720837749078e-21	PT	TDP2
GHITM	1.27488097148972e-25	0.388765	0.653	0.576	6.17730825925631e-21	PT	GHITM
HSD17B11	1.53066634022227e-25	0.353846	0.388	0.28	7.41669068491301e-21	PT	HSD17B11
MPHOSPH10	1.57981692720382e-25	0.434115	0.341	0.236	7.65484493907338e-21	PT	MPHOSPH10
GRB2	1.59322377186648e-25	0.649979	0.512	0.405	7.71980646420185e-21	PT	GRB2
PHYH	1.66175161108795e-25	0.49507	0.399	0.295	8.05185125636557e-21	PT	PHYH
HTATSF1	1.73132982008977e-25	0.571457	0.464	0.355	8.38898551026296e-21	PT	HTATSF1
PRRC2C	1.88269344705518e-25	0.553272	0.692	0.627	9.12240282836115e-21	PT	PRRC2C
HYAL2	1.94732365042381e-25	0.4194	0.383	0.283	9.43556201576352e-21	PT	HYAL2
RUVBL1	2.08618047477219e-25	0.675141	0.375	0.274	1.01083788724612e-20	PT	RUVBL1
EIF3M	2.15058811267582e-25	0.452633	0.629	0.544	1.04204596411594e-20	PT	EIF3M
NR2F2	2.19250496943149e-25	0.468898	0.549	0.48	1.06235635788833e-20	PT	NR2F2
HDAC3	2.25559549692527e-25	0.362714	0.329	0.225	1.09292624208017e-20	PT	HDAC3
LEO1	2.3027142478689e-25	0.697347	0.288	0.195	1.1157571616624e-20	PT	LEO1
SSRP1	2.65890186707195e-25	0.697278	0.424	0.32	1.28834431067104e-20	PT	SSRP1
RPUSD3	2.6884307883876e-25	0.569784	0.33	0.229	1.30265225420533e-20	PT	RPUSD3
RSRC1	2.80735754950893e-25	0.637319	0.387	0.279	1.36027702703906e-20	PT	RSRC1
MRPS22	3.20221912029374e-25	0.480276	0.367	0.266	1.55160325254713e-20	PT	MRPS22
FTSJ3	3.5164234042376e-25	0.956421	0.251	0.166	1.70384779628929e-20	PT	FTSJ3
TRIP10	3.79659354641343e-25	0.641396	0.292	0.197	1.83960143697916e-20	PT	TRIP10
PRKCZ	5.14774741436467e-25	0.467164	0.275	0.181	2.49428953215626e-20	PT	PRKCZ
UBXN4	6.13208891399545e-25	0.508072	0.755	0.664	2.97124236238735e-20	PT	UBXN4
CBX1	6.71877626170314e-25	0.415115	0.475	0.362	3.25551584984564e-20	PT	CBX1
FBXO3	7.87567971371249e-25	0.549632	0.29	0.193	3.81608184848225e-20	PT	FBXO3
CTNNB1	9.56459777279519e-25	0.472432	0.556	0.469	4.63443020483018e-20	PT	CTNNB1
SLC3A2	9.73682723842691e-25	0.386477	0.578	0.502	4.71788227010737e-20	PT	SLC3A2
RECQL	9.9671517107129e-25	0.831282	0.262	0.175	4.82948368990883e-20	PT	RECQL
EMP3	1.13558055245843e-24	0.519837	0.253	0.167	5.50234200888208e-20	PT	EMP3
PWP1	1.49794496255618e-24	0.699529	0.381	0.281	7.25814252156971e-20	PT	PWP1
SUPT16H	1.83080459331149e-24	0.618418	0.472	0.367	8.87098057643151e-20	PT	SUPT16H
NIP7	2.13758336380921e-24	0.741889	0.279	0.189	1.03574464310012e-19	PT	NIP7
ASNSD1	2.76777576206093e-24	0.543098	0.281	0.187	1.341098067749e-19	PT	ASNSD1
ZNHIT1	3.11874102455419e-24	0.295283	0.726	0.691	1.51115477603749e-19	PT	ZNHIT1
ERG28	3.21363007850111e-24	0.431165	0.344	0.255	1.55713231823693e-19	PT	ERG28
FNBP1L	3.28442009893569e-24	0.541342	0.611	0.515	1.5914329147383e-19	PT	FNBP1L
SLU7	3.65288739613897e-24	0.705826	0.37	0.271	1.76997005892518e-19	PT	SLU7
B4GALT5	4.58267565434155e-24	0.510486	0.345	0.249	2.22048966155466e-19	PT	B4GALT5
GUCD1	4.67823490554364e-24	0.416031	0.314	0.217	2.26679194113212e-19	PT	GUCD1
OS9	4.98902320249949e-24	0.523339	0.539	0.441	2.4173813025391e-19	PT	OS9
SLC4A1AP	5.41039933735697e-24	0.581048	0.275	0.185	2.62155489492295e-19	PT	SLC4A1AP
HMGCS1	5.51717482965991e-24	0.637375	0.521	0.426	2.67329189196341e-19	PT	HMGCS1
SAFB2	5.52142087659175e-24	0.598807	0.395	0.291	2.67534927154377e-19	PT	SAFB2
SLK	5.65052588658948e-24	0.860298	0.41	0.312	2.73790581308807e-19	PT	SLK
EIF3A	5.7232471966892e-24	0.561915	0.673	0.585	2.77314219668379e-19	PT	EIF3A
NOA1	5.89686354256303e-24	0.424543	0.261	0.172	2.85726626091349e-19	PT	NOA1
SDHAF3	7.27643465163125e-24	0.51931	0.38	0.275	3.52572364610141e-19	PT	SDHAF3
CALU	9.63268205973489e-24	0.424396	0.513	0.408	4.66741976522394e-19	PT	CALU
SYNE4	1.05238258121015e-23	0.408604	0.268	0.177	5.09921455899567e-19	PT	SYNE4
SPOP	1.06496480665899e-23	0.468657	0.352	0.25	5.16018047418547e-19	PT	SPOP
CCT3	1.08898226030047e-23	0.378796	0.634	0.581	5.27655464405989e-19	PT	CCT3
TIMM44	1.12954896255524e-23	0.487032	0.32	0.222	5.47311654316517e-19	PT	TIMM44
MRPL44	1.17532005567876e-23	0.484417	0.369	0.27	5.69489579778587e-19	PT	MRPL44
HNRNPR	1.26920307541743e-23	0.413333	0.633	0.546	6.14979658162761e-19	PT	HNRNPR
RAB3IP	1.27911117741115e-23	0.554487	0.553	0.439	6.19780529902798e-19	PT	RAB3IP
PTTG1IP	1.3224753106027e-23	0.656466	0.782	0.698	6.40792186999434e-19	PT	PTTG1IP
NME6	1.33624848745168e-23	0.505664	0.266	0.177	6.47465842109838e-19	PT	NME6
SS18L2	1.40763996275998e-23	0.379717	0.393	0.288	6.82057867555723e-19	PT	SS18L2
PRPF40A	1.75031817330139e-23	0.58168	0.614	0.516	8.48099167691456e-19	PT	PRPF40A
MPLKIP	1.87312112408462e-23	0.460318	0.516	0.411	9.07602109463964e-19	PT	MPLKIP
PA2G4	1.94895648746017e-23	0.438929	0.584	0.495	9.44347376433949e-19	PT	PA2G4
OSTC	2.00403723454555e-23	0.276372	0.699	0.639	9.71036201626699e-19	PT	OSTC
STK25	2.40915231040674e-23	0.458918	0.454	0.357	1.16733066048448e-18	PT	STK25
LCORL	2.66718693815332e-23	0.674483	0.286	0.195	1.29235875901281e-18	PT	LCORL
GOLGA4	3.42229001905897e-23	0.504457	0.575	0.483	1.65823640583483e-18	PT	GOLGA4
LARP7	3.97334663618196e-23	0.576895	0.524	0.422	1.92524537909561e-18	PT	LARP7
SPRYD7	4.03642173588958e-23	0.725345	0.271	0.184	1.95580778790794e-18	PT	SPRYD7
FDPS	4.59243271976043e-23	0.351531	0.581	0.521	2.22521735003272e-18	PT	FDPS
SNW1	5.0953442350491e-23	0.576865	0.465	0.361	2.46889809565069e-18	PT	SNW1
CEP290	5.15295652009937e-23	0.767428	0.349	0.253	2.49681355224895e-18	PT	CEP290
NDFIP2	5.43298690976368e-23	0.477138	0.494	0.39	2.63249947725689e-18	PT	NDFIP2
MTSS1	6.41874808314315e-23	0.637884	0.374	0.276	3.11014019620618e-18	PT	MTSS1
ABHD11	6.46382490899827e-23	0.591123	0.502	0.423	3.13198172140602e-18	PT	ABHD11
ATP5A1	6.49074323539969e-23	0.653585	0.353	0.281	3.14502472728057e-18	PT	ATP5A1
RNF170	6.64566119683291e-23	0.571539	0.302	0.208	3.22008867631342e-18	PT	RNF170
PAIP1	7.27756993745393e-23	0.379814	0.503	0.409	3.52627373749393e-18	PT	PAIP1
ABHD14A	7.37750953260722e-23	0.398294	0.332	0.235	3.5746984689295e-18	PT	ABHD14A
ZNF511	9.22221803881555e-23	0.367099	0.387	0.285	4.46853352852769e-18	PT	ZNF511
CSPP1	9.99991387853523e-23	0.788704	0.318	0.226	4.84535827070546e-18	PT	CSPP1
MOB3B	1.04902207762211e-22	0.454404	0.266	0.177	5.08293157491015e-18	PT	MOB3B
DYNLT1	1.06766669713309e-22	0.305826	0.783	0.712	5.17327221428868e-18	PT	DYNLT1
CSNK2A2	1.10168847748124e-22	0.387468	0.305	0.214	5.33812134878759e-18	PT	CSNK2A2
NUDT16L1	1.10807305063403e-22	0.461558	0.471	0.373	5.36905715954215e-18	PT	NUDT16L1
PPIL4	1.20618236314529e-22	0.663173	0.421	0.32	5.84443602238417e-18	PT	PPIL4
TRMT11	1.51582934351132e-22	0.487406	0.289	0.198	7.34479950104977e-18	PT	TRMT11
FAM136A	1.6581892786486e-22	0.485142	0.489	0.384	8.03459033076393e-18	PT	FAM136A
PYURF	1.83301869025966e-22	0.363607	0.607	0.52	8.88170876178415e-18	PT	PYURF
STX7	2.06997812703696e-22	0.505888	0.495	0.396	1.00298720167449e-17	PT	STX7
NDUFB6	2.14859533034472e-22	0.390359	0.672	0.593	1.04108038136523e-17	PT	NDUFB6
SF3B2	2.23977400234128e-22	0.527754	0.609	0.526	1.08526009509444e-17	PT	SF3B2
MFAP1	3.10567411273152e-22	0.586005	0.42	0.318	1.50482333458293e-17	PT	MFAP1
MRPS18B	3.45169028724107e-22	0.480855	0.532	0.441	1.67248201177979e-17	PT	MRPS18B
PPARA	4.01037416811265e-22	0.946497	0.274	0.19	1.9431866994173e-17	PT	PPARA
SLC25A13	4.1285040864453e-22	0.641191	0.38	0.283	2.0004253700462e-17	PT	SLC25A13
WASL	4.57339960084783e-22	0.569395	0.534	0.434	2.21599504259481e-17	PT	WASL
TMEM11	4.70353940815186e-22	0.411103	0.361	0.264	2.2790529848259e-17	PT	TMEM11
GNL3	4.73313526025351e-22	0.559294	0.376	0.275	2.29339335900324e-17	PT	GNL3
AKAP12	5.29605915220618e-22	0.368678	0.34	0.25	2.56615250160998e-17	PT	AKAP12
EXOSC6	6.9392551085975e-22	0.2603	0.278	0.189	3.36234667031983e-17	PT	EXOSC6
TCEAL9	7.45814894525964e-22	0.426995	0.473	0.385	3.61377148993611e-17	PT	TCEAL9
TRIM13	7.57732177743747e-22	0.548807	0.318	0.224	3.67151549403955e-17	PT	TRIM13
MED4	1.1522179541909e-21	0.425399	0.467	0.362	5.58295687523659e-17	PT	MED4
NDUFB9	1.15683796176731e-21	0.255786	0.78	0.75	5.60534265994731e-17	PT	NDUFB9
GALT	1.2622434210542e-21	0.639504	0.279	0.192	6.116074272376e-17	PT	GALT
ARPC2	1.45310916889625e-21	0.425216	0.808	0.737	7.04089516696989e-17	PT	ARPC2
TMEM25	1.52357912477999e-21	0.494293	0.268	0.182	7.38235029120896e-17	PT	TMEM25
TBRG4	1.58002912557275e-21	0.30218	0.297	0.205	7.65587312505018e-17	PT	TBRG4
THAP5	1.78610229259131e-21	0.46048	0.256	0.172	8.65438004852194e-17	PT	THAP5
ISCA2	1.8105943175427e-21	0.452123	0.449	0.353	8.77305370622138e-17	PT	ISCA2
MRPL21	1.8161302863713e-21	0.489499	0.525	0.429	8.79987768958347e-17	PT	MRPL21
TAF12	2.31051566999942e-21	0.444938	0.336	0.241	1.11953726274152e-16	PT	TAF12
RP9	2.4294440253747e-21	0.351479	0.321	0.225	1.17716280805505e-16	PT	RP9
MTHFS	2.63444299604221e-21	0.577629	0.376	0.279	1.27649300930229e-16	PT	MTHFS
FUS	2.63882486783928e-21	0.383297	0.763	0.704	1.27861620146285e-16	PT	FUS
CWC27	2.82596240563937e-21	0.543822	0.32	0.229	1.3692918240285e-16	PT	CWC27
PDGFC	3.35761471182812e-21	0.499403	0.291	0.203	1.6268986324692e-16	PT	PDGFC
LAMB1	3.58280007659904e-21	0.65336	0.62	0.518	1.7360099491153e-16	PT	LAMB1
EIF2B2	4.1335044235396e-21	0.47641	0.294	0.204	2.00284823338188e-16	PT	EIF2B2
GGNBP2	4.64997577750435e-21	0.650068	0.559	0.463	2.25309926323196e-16	PT	GGNBP2
CACYBP	5.31202420191324e-21	0.393948	0.516	0.421	2.57388820679504e-16	PT	CACYBP
EBNA1BP2	5.54323273928311e-21	0.519702	0.411	0.312	2.68591799149224e-16	PT	EBNA1BP2
PDCD7	5.93051609235775e-21	0.367493	0.302	0.209	2.87357226739102e-16	PT	PDCD7
SELENOK	6.48012623457963e-21	0.40174	0.492	0.409	3.13988036570322e-16	PT	SELENOK
XRCC5	6.72658535620776e-21	0.430897	0.683	0.615	3.25929966849691e-16	PT	XRCC5
AK6	7.05230542909944e-21	0.427092	0.412	0.314	3.41712407261584e-16	PT	AK6
DMTN	8.96811623666707e-21	0.413263	0.33	0.244	4.34541104131466e-16	PT	DMTN
GATAD1	1.00426978403722e-20	0.54063	0.417	0.318	4.86608881157393e-16	PT	GATAD1
PSMD8	1.07551908923209e-20	0.280545	0.665	0.627	5.21132019496517e-16	PT	PSMD8
SCCPDH	1.18060287082695e-20	0.315255	0.481	0.378	5.72049315030488e-16	PT	SCCPDH
LAMTOR1	1.21020394170037e-20	0.305965	0.617	0.542	5.86392217911498e-16	PT	LAMTOR1
GCSH	1.22681616500709e-20	0.441208	0.521	0.43	5.94441504592536e-16	PT	GCSH
ZC3H14	1.33569203130247e-20	0.656304	0.386	0.291	6.47196216847298e-16	PT	ZC3H14
HNRNPC	1.65779012838256e-20	0.325767	0.818	0.756	8.03265628806486e-16	PT	HNRNPC
GAS8	1.7236758112359e-20	0.378697	0.256	0.172	8.35189877576245e-16	PT	GAS8
HABP4	1.99522961196111e-20	0.556282	0.258	0.177	9.66768556179636e-16	PT	HABP4
FKBP3	2.03457646462038e-20	0.525126	0.624	0.533	9.85833680167158e-16	PT	FKBP3
NKAP	2.07176705935807e-20	0.528706	0.347	0.253	1.00385401094136e-15	PT	NKAP
TTC17	2.16426325831574e-20	0.626145	0.433	0.338	1.04867211918431e-15	PT	TTC17
TP53I13	2.58569969984407e-20	0.376149	0.407	0.321	1.25287493256245e-15	PT	TP53I13
HNRNPU	2.66026951963719e-20	0.418865	0.81	0.743	1.289006993045e-15	PT	HNRNPU
SURF6	2.73372539456381e-20	0.632459	0.267	0.184	1.32459930268195e-15	PT	SURF6
NOL7	3.55614546360482e-20	0.39051	0.591	0.504	1.72309472293508e-15	PT	NOL7
NT5C3A	3.89006343915427e-20	0.447641	0.327	0.235	1.88489133880781e-15	PT	NT5C3A
MED8	3.98348526739461e-20	0.46194	0.34	0.247	1.93015795146338e-15	PT	MED8
HNRNPH3	4.27513920578582e-20	0.402081	0.587	0.522	2.07147595077146e-15	PT	HNRNPH3
MRPL22	4.50261475166005e-20	0.473677	0.543	0.453	2.18169695176936e-15	PT	MRPL22
DHRS4	4.54552193929833e-20	0.523526	0.256	0.174	2.20248720046761e-15	PT	DHRS4
TUBGCP2	4.57227926486834e-20	0.706363	0.442	0.349	2.21545219499931e-15	PT	TUBGCP2
FAM200B	4.89382122042019e-20	0.484066	0.52	0.435	2.3712521341424e-15	PT	FAM200B
DUSP12	5.10893546498658e-20	0.260153	0.252	0.169	2.4754835902046e-15	PT	DUSP12
ATP6V1D	5.79653459496955e-20	0.454274	0.555	0.473	2.80865287264654e-15	PT	ATP6V1D
MRPS30	6.70479939119724e-20	0.406908	0.353	0.259	3.24874349701071e-15	PT	MRPS30
TSEN34	7.83501014740113e-20	0.485159	0.5	0.411	3.79637581682174e-15	PT	TSEN34
MRPL11	8.46662120703675e-20	0.387572	0.482	0.395	4.10241663965758e-15	PT	MRPL11
C12orf73	8.47054177073267e-20	0.408861	0.308	0.219	4.10431630959081e-15	PT	C12orf73
MINCR	8.72416923814653e-20	0.339643	0.251	0.17	4.22720896265152e-15	PT	MINCR
UBE2V2	9.07055460301904e-20	0.522742	0.514	0.419	4.39504652734685e-15	PT	UBE2V2
EIF4E2	9.08674086452724e-20	0.450567	0.544	0.451	4.40288941849803e-15	PT	EIF4E2
C6orf120	1.00231150246477e-19	0.543428	0.263	0.18	4.85660015404282e-15	PT	C6orf120
RPA2	1.035805383076e-19	0.45427	0.295	0.207	5.01889140315646e-15	PT	RPA2
USE1	1.12992208140548e-19	0.567057	0.303	0.218	5.4749244532421e-15	PT	USE1
AKAP17A	1.16755793757073e-19	0.61599	0.331	0.242	5.6572852307052e-15	PT	AKAP17A
PSMB5	1.20322511416609e-19	0.279183	0.678	0.607	5.83010696818035e-15	PT	PSMB5
NAE1	1.30017609407384e-19	0.535825	0.367	0.274	6.29987324622538e-15	PT	NAE1
COPS2	1.41706383307717e-19	0.538877	0.452	0.355	6.8662410967921e-15	PT	COPS2
CEPT1	1.4692104457817e-19	0.511952	0.259	0.177	7.11891229399064e-15	PT	CEPT1
PPIG	1.50194864974846e-19	0.484898	0.64	0.561	7.27754198749118e-15	PT	PPIG
CFAP97	1.5539579795014e-19	0.725901	0.405	0.315	7.52954799387608e-15	PT	CFAP97
CCNB1IP1	1.64298151091537e-19	0.319823	0.491	0.408	7.96090261298934e-15	PT	CCNB1IP1
THAP11	1.71923799786827e-19	0.275376	0.266	0.18	8.33039579487094e-15	PT	THAP11
SNRPC	1.85970123204545e-19	0.401942	0.626	0.55	9.010996349753e-15	PT	SNRPC
BCAS2	2.07416511719223e-19	0.41792	0.43	0.332	1.00501596588432e-14	PT	BCAS2
SAFB	2.0857798157764e-19	0.509287	0.428	0.333	1.0106437519363e-14	PT	SAFB
RPL7L1	2.09108757775982e-19	0.397971	0.5	0.407	1.01321557492774e-14	PT	RPL7L1
DFFA	2.5031556023086e-19	0.533382	0.34	0.251	1.21287901554261e-14	PT	DFFA
HSD17B10	2.64838205067276e-19	0.406616	0.532	0.452	1.28324703883298e-14	PT	HSD17B10
CMBL	2.70615597514142e-19	0.923466	0.317	0.233	1.31124081619503e-14	PT	CMBL
LACTB	2.71384173326343e-19	0.575628	0.293	0.209	1.31496487343546e-14	PT	LACTB
DHRSX	2.81628596503625e-19	0.469531	0.336	0.245	1.36460320149867e-14	PT	DHRSX
ANKS3	2.9160423328917e-19	0.427537	0.254	0.172	1.41293915197935e-14	PT	ANKS3
STAT1	3.07011794816641e-19	0.867445	0.383	0.298	1.48759495060455e-14	PT	STAT1
GLT8D1	3.22776369661408e-19	0.49827	0.387	0.297	1.56398062155739e-14	PT	GLT8D1
CFL2	4.2181475691066e-19	0.292715	0.311	0.219	2.04386122313491e-14	PT	CFL2
SF3B6	4.46734996202172e-19	0.260209	0.69	0.632	2.164609750598e-14	PT	SF3B6
PSMD2	4.75642902935591e-19	0.429616	0.477	0.392	2.30468012188411e-14	PT	PSMD2
NUDC	4.99219033010014e-19	0.425309	0.643	0.573	2.41891590254672e-14	PT	NUDC
IGBP1	5.13335995261388e-19	0.422827	0.534	0.446	2.48731823143953e-14	PT	IGBP1
CSNK2B	5.34366483665429e-19	0.305193	0.656	0.616	2.58921935995247e-14	PT	CSNK2B
RTF1	5.36715496148779e-19	0.424936	0.593	0.504	2.60060126503929e-14	PT	RTF1
MRPL10	5.50079038022531e-19	0.326667	0.372	0.28	2.66535297083437e-14	PT	MRPL10
HDGF	5.63454262256712e-19	0.427822	0.54	0.459	2.73016128233867e-14	PT	HDGF
RAB5C	5.66063603225152e-19	0.384578	0.559	0.521	2.74280458306715e-14	PT	RAB5C
SDAD1	6.16142888285798e-19	0.672237	0.316	0.233	2.9854587509e-14	PT	SDAD1
PIGH	6.2667261633437e-19	0.447455	0.341	0.252	3.03647949518656e-14	PT	PIGH
TINF2	6.43543761652367e-19	0.450746	0.273	0.191	3.11822694271038e-14	PT	TINF2
AAMP	7.23824297244566e-19	0.437819	0.478	0.402	3.50721824986882e-14	PT	AAMP
POMGNT1	7.51808591557608e-19	0.408745	0.278	0.194	3.64281334953323e-14	PT	POMGNT1
VPS37A	8.09601775365644e-19	0.538754	0.326	0.237	3.92284444235669e-14	PT	VPS37A
ARL1	8.38641363835381e-19	0.373143	0.568	0.508	4.06355286432796e-14	PT	ARL1
SNX29	8.45436744737294e-19	0.532847	0.344	0.257	4.09647920295009e-14	PT	SNX29
RUFY1	9.65530281098154e-19	0.68149	0.323	0.238	4.678380424033e-14	PT	RUFY1
PDCD10	1.44748989233299e-18	0.518177	0.52	0.429	7.01366752431029e-14	PT	PDCD10
BEX3	1.52901409739795e-18	0.318447	0.624	0.542	7.40868490753203e-14	PT	BEX3
ADD3	1.58295925364835e-18	0.556588	0.557	0.464	7.6700707676277e-14	PT	ADD3
BAZ1B	1.60060819982806e-18	0.614777	0.391	0.301	7.7555869714469e-14	PT	BAZ1B
MRPL50	1.60751845324516e-18	0.359415	0.421	0.326	7.78906991335412e-14	PT	MRPL50
MPV17	1.85650662319393e-18	0.484682	0.357	0.27	8.99551719202388e-14	PT	MPV17
CNPY3	1.94820850761711e-18	0.396767	0.4	0.313	9.43984950280792e-14	PT	CNPY3
PSMA5	2.01275344179901e-18	0.306603	0.56	0.483	9.75259552689294e-14	PT	PSMA5
ZCCHC9	2.43902313451802e-18	0.582381	0.3	0.217	1.18180426959936e-13	PT	ZCCHC9
HNRNPA2B1	2.5731947902249e-18	0.341199	0.905	0.884	1.24681580365557e-13	PT	HNRNPA2B1
ZNF326	3.17348685880208e-18	0.470211	0.431	0.337	1.53768132256396e-13	PT	ZNF326
UFSP2	3.27497139912959e-18	0.360103	0.368	0.275	1.58685464173425e-13	PT	UFSP2
CCT4	3.34287335038107e-18	0.33264	0.609	0.536	1.61975585319364e-13	PT	CCT4
MAP3K11	3.63631156098159e-18	0.418578	0.255	0.175	1.76193840375802e-13	PT	MAP3K11
TIPRL	4.73509773050401e-18	0.529279	0.383	0.295	2.29434425433842e-13	PT	TIPRL
IFNGR2	4.84551962915404e-18	0.387555	0.406	0.319	2.3478480811103e-13	PT	IFNGR2
PQBP1	5.74126460682119e-18	0.547514	0.411	0.319	2.78187235258914e-13	PT	PQBP1
HNF1B	5.80286979998323e-18	0.3705	0.457	0.376	2.81172253288387e-13	PT	HNF1B
SLC35B1	6.14250570875422e-18	0.387239	0.359	0.269	2.97628971611977e-13	PT	SLC35B1
MRPS35	6.18798499040416e-18	0.578143	0.534	0.44	2.99832624725043e-13	PT	MRPS35
UBXN1	6.33146446020805e-18	0.31826	0.646	0.571	3.06784778954921e-13	PT	UBXN1
C1orf43	6.50698365367406e-18	0.340002	0.61	0.541	3.15289385955123e-13	PT	C1orf43
CSNK2A1	6.67169699212313e-18	0.486128	0.509	0.418	3.23270406056334e-13	PT	CSNK2A1
ZNF827	7.12900912550785e-18	0.617036	0.303	0.221	3.45429008167358e-13	PT	ZNF827
ZNF667-AS1	7.82872983753369e-18	0.378885	0.336	0.242	3.79333275547857e-13	PT	ZNF667-AS1
EIF2D	8.36041596663174e-18	0.463278	0.292	0.209	4.05095595247174e-13	PT	EIF2D
SSB	9.06809153120554e-18	0.370417	0.655	0.578	4.39385307053033e-13	PT	SSB
PRKRA	1.02122680249002e-17	0.418773	0.381	0.293	4.94825234878517e-13	PT	PRKRA
PPIL3	1.06506561894437e-17	0.257672	0.276	0.192	5.16066895003305e-13	PT	PPIL3
RWDD4	1.0754482279583e-17	0.362101	0.358	0.27	5.21097684374915e-13	PT	RWDD4
OTUD6B-AS1	1.1095696002589e-17	0.450498	0.448	0.357	5.37630854109449e-13	PT	OTUD6B-AS1
AP2A1	1.19619924397407e-17	0.265441	0.289	0.205	5.79606381675198e-13	PT	AP2A1
PSMB4	1.2023606936502e-17	0.464648	0.619	0.538	5.82591850501269e-13	PT	PSMB4
GTPBP4	1.24494561363937e-17	0.51829	0.364	0.276	6.03225947632823e-13	PT	GTPBP4
C1QBP	1.28051674235183e-17	0.375711	0.618	0.552	6.20461582339157e-13	PT	C1QBP
GPALPP1	1.33211997252291e-17	0.614037	0.269	0.192	6.45465411486253e-13	PT	GPALPP1
DEXI	1.3506047063272e-17	0.432657	0.273	0.192	6.54422004403781e-13	PT	DEXI
ZNF281	1.37391103717411e-17	0.553067	0.259	0.182	6.65714853952342e-13	PT	ZNF281
ATRAID	1.42856933448035e-17	0.294934	0.639	0.625	6.9219898532911e-13	PT	ATRAID
BLOC1S6	1.51018742318073e-17	0.533026	0.35	0.264	7.31746214027989e-13	PT	BLOC1S6
NDUFAF2	1.56509880841739e-17	0.37705	0.401	0.314	7.58352976630564e-13	PT	NDUFAF2
SPAG7	1.6225895077755e-17	0.325277	0.558	0.497	7.8620952009754e-13	PT	SPAG7
CCDC90B	1.7973414454317e-17	0.396973	0.448	0.357	8.70883823969475e-13	PT	CCDC90B
TTC9C	1.89868562303946e-17	0.451616	0.258	0.181	9.19989131787541e-13	PT	TTC9C
HSBP1	1.9208236697771e-17	0.418225	0.794	0.764	9.30715900953796e-13	PT	HSBP1
OLA1	1.95611132272592e-17	0.376824	0.544	0.457	9.47814180313617e-13	PT	OLA1
ARL4C	2.0597461535092e-17	0.706487	0.261	0.194	9.98029401221349e-13	PT	ARL4C
ATP5B	2.08729755710606e-17	0.574597	0.353	0.29	1.01137915832017e-12	PT	ATP5B
BLOC1S4	2.26494254707524e-17	0.357772	0.35	0.26	1.09745526175984e-12	PT	BLOC1S4
RRAGD	2.53037134148262e-17	0.259782	0.261	0.181	1.22606612980199e-12	PT	RRAGD
PCMT1	2.72362481584702e-17	0.397758	0.539	0.471	1.31970516827052e-12	PT	PCMT1
NSMCE2	3.26223393332396e-17	0.426182	0.312	0.228	1.58068283005279e-12	PT	NSMCE2
GSK3A	3.6385638922222e-17	0.286647	0.289	0.209	1.76302974833735e-12	PT	GSK3A
SNAP23	4.27895737038872e-17	0.518268	0.373	0.285	2.07332600424815e-12	PT	SNAP23
MPZL1	4.51049824495604e-17	0.505212	0.424	0.337	2.185516819611e-12	PT	MPZL1
METTL23	4.92185677658435e-17	0.352848	0.373	0.285	2.38483648252618e-12	PT	METTL23
ZNRD1	5.07569482853653e-17	0.258489	0.355	0.263	2.45937717221909e-12	PT	ZNRD1
NUCB1	5.3412406321756e-17	0.346549	0.557	0.531	2.58804473591436e-12	PT	NUCB1
ASB8	5.3502693748054e-17	0.303553	0.274	0.194	2.59241952286821e-12	PT	ASB8
ERICH1	5.4877221552552e-17	0.344127	0.452	0.351	2.65902089310736e-12	PT	ERICH1
PGPEP1	5.67358190895444e-17	0.795446	0.253	0.184	2.74907737816478e-12	PT	PGPEP1
EMC2	5.86374439428019e-17	0.529078	0.429	0.341	2.84121870880452e-12	PT	EMC2
UROD	6.19279203779907e-17	0.542654	0.416	0.329	3.00065545399516e-12	PT	UROD
EIF1B	7.04411601439737e-17	0.263967	0.627	0.586	3.4131559736161e-12	PT	EIF1B
RUSC1	7.10681366929986e-17	0.478609	0.296	0.214	3.44353549532255e-12	PT	RUSC1
LMF2	7.91720156472938e-17	0.360073	0.336	0.253	3.83620084617398e-12	PT	LMF2
NASP	8.01583556006897e-17	0.372066	0.518	0.431	3.88399296227582e-12	PT	NASP
NAPEPLD	8.25291767010895e-17	0.522608	0.267	0.192	3.99886872787459e-12	PT	NAPEPLD
ACBD3	8.63651356669664e-17	0.487595	0.416	0.324	4.18473628360719e-12	PT	ACBD3
FRG1	8.92967498552788e-17	0.40514	0.398	0.31	4.32678471748768e-12	PT	FRG1
RBBP7	9.09662456917426e-17	0.381204	0.531	0.463	4.4076784687477e-12	PT	RBBP7
YTHDF2	9.35056742092581e-17	0.342048	0.509	0.422	4.53072393813539e-12	PT	YTHDF2
STOML2	9.41125174087231e-17	0.34745	0.597	0.531	4.56012791852227e-12	PT	STOML2
NUDT16	1.02952504590253e-16	0.58476	0.343	0.261	4.9884606574161e-12	PT	NUDT16
MID1IP1	1.1941324656016e-16	0.286628	0.302	0.222	5.78604944882599e-12	PT	MID1IP1
PSMD3	1.31622337017331e-16	0.442604	0.395	0.309	6.37762871783774e-12	PT	PSMD3
TMA16	1.35631804768559e-16	0.464151	0.302	0.222	6.57190346825577e-12	PT	TMA16
PPP2R2A	1.444405445447e-16	0.523113	0.479	0.386	6.99872214536889e-12	PT	PPP2R2A
VBP1	1.45418494183526e-16	0.394931	0.42	0.332	7.04610771716856e-12	PT	VBP1
TUBB2A	1.48351778454333e-16	0.299157	0.382	0.297	7.18823707322626e-12	PT	TUBB2A
SBNO1	1.68074856391665e-16	0.370009	0.408	0.317	8.14389909160175e-12	PT	SBNO1
ESF1	2.10260558897105e-16	0.447844	0.418	0.329	1.01879651208003e-11	PT	ESF1
PDK2	2.35499170027027e-16	0.389579	0.362	0.279	1.14108767844896e-11	PT	PDK2
CCT5	2.45014349872662e-16	0.339028	0.55	0.48	1.187192530873e-11	PT	CCT5
FRMD4B	3.1637937885826e-16	0.47342	0.368	0.28	1.53298464231982e-11	PT	FRMD4B
ISOC2	3.29504555251278e-16	0.444371	0.453	0.377	1.59658137201454e-11	PT	ISOC2
UTP18	3.37263327213737e-16	0.451176	0.272	0.195	1.63417572568144e-11	PT	UTP18
YY1	3.75960765912961e-16	0.340127	0.598	0.523	1.82168029515466e-11	PT	YY1
DPF2	3.9151601621636e-16	0.266017	0.29	0.208	1.89705170497475e-11	PT	DPF2
POLDIP2	3.92771860116491e-16	0.316184	0.443	0.364	1.90313677100844e-11	PT	POLDIP2
CEP57	4.19514622057078e-16	0.47935	0.424	0.338	2.03271614971536e-11	PT	CEP57
PRDX4	4.28527572462287e-16	0.3128	0.625	0.555	2.07638749960876e-11	PT	PRDX4
MAT2A	4.37452740935351e-16	0.364594	0.423	0.336	2.11963351092815e-11	PT	MAT2A
RPN2	4.44179293913098e-16	0.348928	0.613	0.566	2.15222635072652e-11	PT	RPN2
RAB2A	5.07643378213916e-16	0.39221	0.704	0.635	2.45973522479771e-11	PT	RAB2A
NDUFA8	5.26177371161179e-16	0.349786	0.58	0.514	2.54953983422438e-11	PT	NDUFA8
FH	5.75202377183723e-16	0.45672	0.399	0.313	2.78708559840601e-11	PT	FH
SMARCC1	6.13303377696572e-16	0.431952	0.516	0.427	2.97170018629097e-11	PT	SMARCC1
TSR3	6.28451439606603e-16	0.395191	0.434	0.353	3.04509860546984e-11	PT	TSR3
FBXO22	7.44573449933952e-16	0.489949	0.311	0.232	3.60775619430997e-11	PT	FBXO22
RRBP1	7.89323533316993e-16	0.506736	0.579	0.495	3.82458824833416e-11	PT	RRBP1
FDFT1	8.0641746862515e-16	0.418081	0.516	0.448	3.9074152024763e-11	PT	FDFT1
SPAG9	8.10411175624608e-16	0.407547	0.498	0.403	3.92676631037148e-11	PT	SPAG9
C11orf1	8.26507305794102e-16	0.303642	0.395	0.308	4.00475849949474e-11	PT	C11orf1
IMP3	8.30952314556952e-16	0.343286	0.494	0.406	4.02629634495426e-11	PT	IMP3
MTA3	8.98342933402213e-16	0.346736	0.359	0.272	4.35283084950708e-11	PT	MTA3
ATP5I	9.01611626792287e-16	0.531662	0.359	0.298	4.36866897645935e-11	PT	ATP5I
SCAF11	9.89996835980121e-16	0.420154	0.6	0.516	4.79693066905808e-11	PT	SCAF11
NTMT1	1.00071722763197e-15	0.444543	0.349	0.264	4.84887525476797e-11	PT	NTMT1
MRFAP1	1.05625672601674e-15	0.29114	0.635	0.587	5.11798634024153e-11	PT	MRFAP1
FAM120AOS	1.10407633500425e-15	0.502588	0.333	0.252	5.34969147362960e-11	PT	FAM120AOS
ACLY	1.20971949086723e-15	0.471985	0.332	0.251	5.86157482104807e-11	PT	ACLY
STAU2	1.2148766121849e-15	0.53083	0.328	0.248	5.88656313668074e-11	PT	STAU2
TMEM60	1.23961371283774e-15	0.378809	0.355	0.27	6.00642428418398e-11	PT	TMEM60
PEX13	1.24191759905371e-15	0.37745	0.294	0.216	6.01758753445484e-11	PT	PEX13
IFT52	1.24795021138747e-15	0.478364	0.272	0.197	6.04681795425683e-11	PT	IFT52
NUMB	1.28343082069955e-15	0.487258	0.429	0.342	6.21873569861762e-11	PT	NUMB
ZCRB1	1.44682885447299e-15	0.337772	0.545	0.46	7.01046453146342e-11	PT	ZCRB1
UTP3	1.59169052046317e-15	0.606811	0.267	0.197	7.71237724785223e-11	PT	UTP3
WDR73	1.6260039476094e-15	0.706332	0.3	0.225	7.87863952774658e-11	PT	WDR73
OSGEP	1.75171465714822e-15	0.293532	0.3	0.219	8.48775819974600e-11	PT	OSGEP
CANX	1.83091265964754e-15	0.376998	0.787	0.705	8.87150420105619e-11	PT	CANX
GPN3	1.86218736176466e-15	0.579447	0.329	0.249	9.0230426426945e-11	PT	GPN3
MED11	1.87948881278059e-15	0.448334	0.368	0.285	9.10687509344705e-11	PT	MED11
HAUS1	1.89912713980961e-15	0.611412	0.253	0.183	9.20203064323347e-11	PT	HAUS1
TATDN1	1.94483876935735e-15	0.338009	0.439	0.353	9.42352177304411e-11	PT	TATDN1
EHMT2	1.98647128181089e-15	0.494969	0.26	0.186	9.62524794888648e-11	PT	EHMT2
FGFR1OP2	2.01293570476304e-15	0.434845	0.403	0.317	9.75347866385882e-11	PT	FGFR1OP2
TERF1	2.11106320914867e-15	0.45712	0.352	0.27	1.0228945673609e-10	PT	TERF1
ATP2B1	2.1339531860508e-15	0.545018	0.519	0.435	1.03398567676906e-10	PT	ATP2B1
IDH3B	2.30504016387347e-15	0.355533	0.443	0.361	1.11688416100325e-10	PT	IDH3B
STAU1	2.35897357350299e-15	0.527382	0.529	0.45	1.14301705530514e-10	PT	STAU1
PRMT2	2.61810823153863e-15	0.455861	0.565	0.493	1.26857816250973e-10	PT	PRMT2
VAMP3	2.94135457247929e-15	0.390328	0.453	0.368	1.42520394454912e-10	PT	VAMP3
COMMD2	3.06105086192385e-15	0.389729	0.445	0.362	1.48320158463658e-10	PT	COMMD2
PLRG1	3.13937778013652e-15	0.360173	0.328	0.249	1.52115410958735e-10	PT	PLRG1
CFAP20	3.27210668557599e-15	0.35262	0.274	0.198	1.58546657342899e-10	PT	CFAP20
LBR	3.27448267726913e-15	0.533567	0.398	0.316	1.58661783644398e-10	PT	LBR
PTRHD1	3.30351888356485e-15	0.382774	0.471	0.388	1.60068703984251e-10	PT	PTRHD1
ACAT2	3.30356272547037e-15	0.327345	0.365	0.284	1.60070828299941e-10	PT	ACAT2
CEBPZ	3.52057233531056e-15	0.393693	0.46	0.37	1.70585811935138e-10	PT	CEBPZ
GOSR1	3.81202075691708e-15	0.608641	0.432	0.348	1.8470765375566e-10	PT	GOSR1
LUZP1	3.95098566528984e-15	0.417204	0.312	0.231	1.91441059425954e-10	PT	LUZP1
UPF3B	4.39611925466772e-15	0.350808	0.289	0.214	2.1300956236567e-10	PT	UPF3B
WASHC3	4.52288853918471e-15	0.295169	0.32	0.241	2.19152041277656e-10	PT	WASHC3
RAB8A	4.69648477314885e-15	0.494155	0.414	0.331	2.27563473198154e-10	PT	RAB8A
DBN1	4.75765595018835e-15	0.293884	0.366	0.287	2.30527461410427e-10	PT	DBN1
FRA10AC1	5.0357821219098e-15	0.473891	0.349	0.267	2.44003786935017e-10	PT	FRA10AC1
HIBCH	5.60485373898187e-15	0.388142	0.469	0.383	2.71577583068627e-10	PT	HIBCH
ING4	5.60811989247625e-15	0.329014	0.365	0.285	2.71735841270044e-10	PT	ING4
ANP32E	5.80771427473287e-15	0.361876	0.446	0.362	2.81406987467907e-10	PT	ANP32E
C12orf10	6.13012809231063e-15	0.291998	0.433	0.35	2.97029226584819e-10	PT	C12orf10
CNOT7	6.50753413482445e-15	0.380643	0.476	0.394	3.15316058968784e-10	PT	CNOT7
ZNF518A	6.93444399742922e-15	0.531478	0.359	0.277	3.36001549451436e-10	PT	ZNF518A
ITGA6	6.95074358928948e-15	0.44127	0.34	0.26	3.36791329875433e-10	PT	ITGA6
HNRNPD	7.10659611820557e-15	0.45841	0.666	0.598	3.44343008311533e-10	PT	HNRNPD
LZIC	7.26000057471963e-15	0.556874	0.328	0.251	3.51776067847465e-10	PT	LZIC
PSIP1	7.66619654880276e-15	0.560913	0.452	0.367	3.71457887575689e-10	PT	PSIP1
HNRNPF	7.84808066842195e-15	0.29106	0.609	0.576	3.80270900707717e-10	PT	HNRNPF
LAP3	7.96461369465723e-15	0.441214	0.382	0.298	3.85917391960921e-10	PT	LAP3
WDR18	8.29952886223973e-15	0.356565	0.396	0.315	4.02145371490964e-10	PT	WDR18
RAE1	9.31018543327084e-15	0.366888	0.302	0.225	4.51115724983705e-10	PT	RAE1
MAP9	1.07339357826015e-14	0.322304	0.381	0.299	5.20102124410173e-10	PT	MAP9
MAP3K13	1.15146692281725e-14	0.333244	0.519	0.439	5.5793178278187e-10	PT	MAP3K13
PPP1R12A	1.16725593516256e-14	0.42881	0.497	0.413	5.65582190823664e-10	PT	PPP1R12A
TP53RK	1.17859811587042e-14	0.406313	0.252	0.18	5.71077931063852e-10	PT	TP53RK
MRPL43	1.19162242759083e-14	0.259886	0.585	0.518	5.77388731064861e-10	PT	MRPL43
SRP68	1.33336103148773e-14	0.370078	0.297	0.219	6.46066754197067e-10	PT	SRP68
RPAP2	1.3833218518638e-14	0.56357	0.276	0.203	6.70274770102087e-10	PT	RPAP2
CENPC	1.44512874715748e-14	0.502602	0.272	0.199	7.00222683147685e-10	PT	CENPC
DHX29	1.60062466415731e-14	0.611852	0.408	0.326	7.75566674770784e-10	PT	DHX29
GLRX3	1.68038005881882e-14	0.299969	0.414	0.328	8.14211353700069e-10	PT	GLRX3
SUCLA2	1.71294135621148e-14	0.30382	0.427	0.349	8.2998860473871e-10	PT	SUCLA2
IER2	1.84967063544638e-14	0.255405	0.686	0.665	8.9623940969919e-10	PT	IER2
RUFY3	1.85272682429908e-14	0.6784	0.386	0.309	8.97720255445875e-10	PT	RUFY3
CCDC82	1.87248354566817e-14	0.568087	0.314	0.242	9.07293177218056e-10	PT	CCDC82
NUDT14	1.91404364329256e-14	0.354626	0.368	0.289	9.27430706920979e-10	PT	NUDT14
AGPAT1	2.35561597756702e-14	0.324868	0.355	0.274	1.14139016577032e-09	PT	AGPAT1
ACADS	2.38410594152722e-14	0.262603	0.372	0.295	1.1551946929076e-09	PT	ACADS
PLPP3	2.57047262552868e-14	0.817254	0.26	0.197	1.24549680597367e-09	PT	PLPP3
C1orf131	2.72524810261099e-14	0.400963	0.291	0.217	1.32049171563913e-09	PT	C1orf131
LRRK2	2.73889421482621e-14	0.42893	0.293	0.217	1.32710380285189e-09	PT	LRRK2
HTRA2	2.86785272543127e-14	0.395727	0.253	0.183	1.38958935958047e-09	PT	HTRA2
SMARCC2	2.8892648669396e-14	0.625859	0.399	0.323	1.39996439862691e-09	PT	SMARCC2
DCDC2	3.09414773562348e-14	0.501819	0.691	0.585	1.499238343819e-09	PT	DCDC2
CDC16	3.17351248525918e-14	0.713199	0.336	0.263	1.53769373960748e-09	PT	CDC16
RAD23A	3.19994193079497e-14	0.3558	0.559	0.506	1.5504998631474e-09	PT	RAD23A
PSMA1	3.74645134756029e-14	0.27273	0.586	0.55	1.81530553594686e-09	PT	PSMA1
ATP5H	3.76395030439815e-14	0.598233	0.308	0.255	1.82378448049308e-09	PT	ATP5H
DECR1	4.00170972871192e-14	0.358395	0.622	0.544	1.93898843195007e-09	PT	DECR1
EIF4A3	4.06681898605893e-14	0.352127	0.474	0.396	1.97053647150499e-09	PT	EIF4A3
RAB7A	4.25469596934346e-14	0.347199	0.591	0.519	2.06157038498568e-09	PT	RAB7A
COPZ1	4.36579303076304e-14	0.318666	0.581	0.52	2.11540135512592e-09	PT	COPZ1
PPP2R3C	4.80492203215398e-14	0.346082	0.25	0.181	2.32817692145989e-09	PT	PPP2R3C
RNF216	5.003771892933e-14	0.542399	0.252	0.184	2.42452763300176e-09	PT	RNF216
GSTZ1	5.15463887115047e-14	0.427603	0.302	0.228	2.49762871862725e-09	PT	GSTZ1
LEPROT	5.15955431026658e-14	0.414487	0.668	0.599	2.50001044549657e-09	PT	LEPROT
SMIM15	5.29112741426633e-14	0.502791	0.465	0.389	2.56376287730861e-09	PT	SMIM15
CPNE1	6.10462342878919e-14	0.293133	0.424	0.339	2.95793423618551e-09	PT	CPNE1
DDX27	6.2114325590228e-14	0.497933	0.369	0.29	3.00968753214891e-09	PT	DDX27
SLC39A11	6.28163314631317e-14	0.394687	0.256	0.185	3.04370252471458e-09	PT	SLC39A11
SHMT2	6.39461153687289e-14	0.26622	0.284	0.208	3.09844507407639e-09	PT	SHMT2
MMADHC	7.1507372981548e-14	0.38178	0.482	0.402	3.46481825044793e-09	PT	MMADHC
SCO1	7.4241751321896e-14	0.483602	0.318	0.243	3.59730981855115e-09	PT	SCO1
KMT5B	7.63460841766891e-14	0.682275	0.342	0.268	3.69927316269729e-09	PT	KMT5B
DCTN2	8.17291515147686e-14	0.324061	0.529	0.474	3.9601043074966e-09	PT	DCTN2
SDF2	8.46159993592547e-14	0.359528	0.474	0.404	4.09998363295333e-09	PT	SDF2
VPS13A	8.70892300860563e-14	0.576741	0.38	0.305	4.21982155458977e-09	PT	VPS13A
NKIRAS2	1.02422636802664e-13	0.412889	0.328	0.251	4.96278644363629e-09	PT	NKIRAS2
ISCU	1.1487200484863e-13	0.299773	0.664	0.598	5.56600812293553e-09	PT	ISCU
GTF2H5	1.15289800032809e-13	0.300194	0.635	0.574	5.58625197078973e-09	PT	GTF2H5
NGDN	1.20501846188426e-13	0.281202	0.322	0.243	5.83879645521401e-09	PT	NGDN
MIA2	1.296508445743e-13	0.281339	0.371	0.294	6.28210202300315e-09	PT	MIA2
SRRT	1.31201820697352e-13	0.570784	0.291	0.219	6.3572530200695e-09	PT	SRRT
AAMDC	1.36222497818964e-13	0.334957	0.51	0.443	6.60052490932009e-09	PT	AAMDC
FAHD2A	1.41111992975917e-13	0.313727	0.298	0.225	6.83744050765508e-09	PT	FAHD2A
BRD8	1.53324601785652e-13	0.579921	0.327	0.254	7.42919025492198e-09	PT	BRD8
MAF1	1.53765253607683e-13	0.304599	0.467	0.409	7.45054159830669e-09	PT	MAF1
GTF2F2	1.53912894337246e-13	0.364655	0.345	0.265	7.4576953822169e-09	PT	GTF2F2
DNAJA1	1.57321993306209e-13	0.283372	0.717	0.647	7.62287986365906e-09	PT	DNAJA1
PSMG3	1.61181064735502e-13	0.3699	0.378	0.299	7.809867310694e-09	PT	PSMG3
ZNF83	1.65651398823891e-13	0.41075	0.418	0.339	8.0264728786128e-09	PT	ZNF83
MNAT1	1.6679076037182e-13	0.423114	0.387	0.308	8.08167950305615e-09	PT	MNAT1
MRPS23	1.73926473999541e-13	0.363432	0.478	0.402	8.42743337117378e-09	PT	MRPS23
ILF2	1.84092057031696e-13	0.270105	0.575	0.521	8.91999653141382e-09	PT	ILF2
IFT27	1.84409672860556e-13	0.43349	0.366	0.291	8.9353862887854e-09	PT	IFT27
MKKS	1.88983057485214e-13	0.324646	0.303	0.226	9.15698506738854e-09	PT	MKKS
BMS1	2.21929251225898e-13	0.529604	0.293	0.221	1.07533599388997e-08	PT	BMS1
PSMA3	3.01934211090802e-13	0.338776	0.595	0.523	1.46299202641937e-08	PT	PSMA3
CLPX	3.05919496805753e-13	0.449777	0.31	0.237	1.4823023298226e-08	PT	CLPX
THOC7	3.13793490824562e-13	0.36208	0.513	0.437	1.52045498044133e-08	PT	THOC7
ACP1	3.26828038259842e-13	0.317809	0.624	0.565	1.58361257658424e-08	PT	ACP1
DHRS7B	3.3018758906627e-13	0.26075	0.304	0.229	1.5998909440617e-08	PT	DHRS7B
FAM204A	3.38723325460316e-13	0.371015	0.453	0.37	1.64125000118542e-08	PT	FAM204A
RPP30	3.45511420508552e-13	0.374001	0.258	0.189	1.67414103693214e-08	PT	RPP30
BRIX1	3.52776846471515e-13	0.531957	0.314	0.24	1.70934493189308e-08	PT	BRIX1
ZNF330	3.75056108760306e-13	0.364155	0.305	0.23	1.81729686938719e-08	PT	ZNF330
PSMD1	4.05030293501882e-13	0.625288	0.425	0.35	1.96253378413402e-08	PT	PSMD1
UBN1	4.1432867063805e-13	0.30738	0.324	0.245	2.00758814070961e-08	PT	UBN1
MRNIP	4.51164334544682e-13	0.350205	0.252	0.185	2.1860716666028e-08	PT	MRNIP
KIF22	4.86532362027994e-13	0.318295	0.274	0.203	2.35744390697044e-08	PT	KIF22
RBMX2	4.91294492679993e-13	0.516358	0.286	0.218	2.38051833483164e-08	PT	RBMX2
PSMC2	5.12659097945872e-13	0.486383	0.359	0.283	2.48403839318693e-08	PT	PSMC2
CYS1	5.24950121304237e-13	0.277333	0.471	0.418	2.54359331776755e-08	PT	CYS1
SIGMAR1	5.43536509146954e-13	0.510698	0.276	0.207	2.63365180142065e-08	PT	SIGMAR1
NGLY1	5.51479815439275e-13	0.309296	0.27	0.201	2.67214029772946e-08	PT	NGLY1
EIF2S1	5.91255352560622e-13	0.375749	0.354	0.28	2.86486868529724e-08	PT	EIF2S1
CIR1	6.75161193992337e-13	0.46046	0.486	0.404	3.27142604937047e-08	PT	CIR1
TPP1	7.51431950659498e-13	0.548603	0.28	0.213	3.64098837372553e-08	PT	TPP1
TPR	7.84043266174198e-13	0.413397	0.589	0.516	3.79900324192046e-08	PT	TPR
DCP1A	8.08822149242076e-13	0.42407	0.265	0.197	3.91906684193755e-08	PT	DCP1A
MIA3	8.20377314789598e-13	0.529221	0.314	0.242	3.97505624108152e-08	PT	MIA3
XPNPEP1	8.36293790903365e-13	0.346146	0.297	0.226	4.05217793444317e-08	PT	XPNPEP1
FBXO7	8.36672414648245e-13	0.433967	0.455	0.38	4.05401251793661e-08	PT	FBXO7
REXO2	8.67464039772782e-13	0.387859	0.549	0.469	4.20321025831504e-08	PT	REXO2
GMPR2	9.09862059133487e-13	0.33877	0.379	0.305	4.4086456213254e-08	PT	GMPR2
EXOSC8	9.45813091466261e-13	0.530647	0.372	0.298	4.58284275339062e-08	PT	EXOSC8
RPAIN	1.26575877008895e-12	0.311375	0.567	0.494	6.13310754458902e-08	PT	RPAIN
SPATS2	1.46586415618964e-12	0.315094	0.341	0.262	7.1026981824013e-08	PT	SPATS2
COMMD5	1.53521991863122e-12	0.349597	0.297	0.225	7.43875459373572e-08	PT	COMMD5
SF3A3	1.81790109903447e-12	0.267721	0.324	0.249	8.80845798526164e-08	PT	SF3A3
CALCOCO2	1.82375816909909e-12	0.515434	0.378	0.303	8.83683783255273e-08	PT	CALCOCO2
MBIP	1.83373094390191e-12	0.462857	0.336	0.261	8.8851599155823e-08	PT	MBIP
SGCE	2.0972752069869e-12	0.340701	0.342	0.269	1.01621372879343e-07	PT	SGCE
ZNF24	2.24830734725082e-12	0.440983	0.416	0.338	1.08939484203691e-07	PT	ZNF24
TRMT10C	2.70201476714999e-12	0.302283	0.387	0.309	1.30923423527485e-07	PT	TRMT10C
CUEDC2	2.89390164925054e-12	0.326941	0.495	0.426	1.40221110512785e-07	PT	CUEDC2
CCDC66	2.9535310180369e-12	0.314915	0.306	0.234	1.4311039194796e-07	PT	CCDC66
RSPRY1	3.02950744070869e-12	0.503261	0.308	0.238	1.46791753532099e-07	PT	RSPRY1
PHF3	3.59129496197409e-12	0.390546	0.503	0.425	1.74012606087492e-07	PT	PHF3
CSDE1	3.77515318553102e-12	0.318793	0.715	0.657	1.8292127245172e-07	PT	CSDE1
PHACTR4	3.92926866689347e-12	0.377192	0.412	0.335	1.90388783985656e-07	PT	PHACTR4
COPB1	4.02120397601009e-12	0.464747	0.511	0.438	1.94843417453593e-07	PT	COPB1
VCP	4.35068239963638e-12	0.321227	0.571	0.512	2.10807964991981e-07	PT	VCP
LSM5	5.07516299681048e-12	0.316337	0.606	0.542	2.45911947847455e-07	PT	LSM5
NDUFS3	5.10816643649912e-12	0.259146	0.58	0.527	2.47511096514128e-07	PT	NDUFS3
PBDC1	5.11928201228277e-12	0.367605	0.47	0.396	2.4804969062315e-07	PT	PBDC1
ZC2HC1A	5.1952334511632e-12	0.447809	0.306	0.235	2.51729841642662e-07	PT	ZC2HC1A
GTF3A	5.21070417319884e-12	0.320921	0.439	0.359	2.52479460008176e-07	PT	GTF3A
MRPL28	5.22201745465521e-12	0.337308	0.556	0.519	2.53027633747863e-07	PT	MRPL28
SRFBP1	5.39811736920287e-12	0.426955	0.259	0.195	2.61560379007356e-07	PT	SRFBP1
SNAPIN	5.79546101674843e-12	0.360468	0.407	0.334	2.80813268105529e-07	PT	SNAPIN
C5orf24	5.87826397358131e-12	0.516816	0.502	0.428	2.84825402575909e-07	PT	C5orf24
DDX50	5.91871346910768e-12	0.422188	0.31	0.239	2.86785342432143e-07	PT	DDX50
HOOK2	6.36503609253533e-12	0.334538	0.471	0.397	3.08411458827707e-07	PT	HOOK2
RANBP1	6.61529133291032e-12	0.274432	0.609	0.548	3.20537326244837e-07	PT	RANBP1
ARID4A	6.85892795228465e-12	0.537267	0.342	0.273	3.32342495e-07	PT	ARID4A
GRAMD1A	6.89232883623677e-12	0.317483	0.26	0.195	3.33960901431016e-07	PT	GRAMD1A
DUSP23	6.91693559589851e-12	0.589071	0.438	0.366	3.35153197363666e-07	PT	DUSP23
XPA	7.51973384992656e-12	0.285658	0.36	0.284	3.64361183964341e-07	PT	XPA
NCK1	7.73045028222022e-12	0.415492	0.256	0.191	3.74571237974698e-07	PT	NCK1
MGAT4B	7.86836299689607e-12	0.304339	0.445	0.395	3.81253660651602e-07	PT	MGAT4B
PRKAA2	8.71321890151296e-12	0.367907	0.353	0.281	4.22190308653909e-07	PT	PRKAA2
EIF4EBP2	9.12081260846691e-12	0.528515	0.407	0.331	4.41939854130656e-07	PT	EIF4EBP2
SNRPF	9.29054574363496e-12	0.26707	0.633	0.577	4.50164103462088e-07	PT	SNRPF
EDIL3	9.31272693381087e-12	0.252334	0.272	0.2	4.51238870850872e-07	PT	EDIL3
RDH14	9.54042435175805e-12	0.321687	0.319	0.247	4.62271721540084e-07	PT	RDH14
ACTR1B	9.78358857095268e-12	0.34676	0.333	0.263	4.74054000616941e-07	PT	ACTR1B
MITD1	9.90096919563704e-12	0.410031	0.317	0.248	4.79741561405397e-07	PT	MITD1
SDHB	1.03595546389678e-11	0.35113	0.499	0.424	5.01961860476545e-07	PT	SDHB
MICU1	1.12094596374748e-11	0.337453	0.394	0.312	5.43143157274205e-07	PT	MICU1
CCDC43	1.12327033515574e-11	0.531643	0.265	0.203	5.44269408196363e-07	PT	CCDC43
YTHDC1	1.2348803053974e-11	0.449011	0.589	0.518	5.98348903177258e-07	PT	YTHDC1
GON4L	1.26661655865744e-11	0.501984	0.301	0.232	6.13726387331876e-07	PT	GON4L
TRIM27	1.28099146239685e-11	0.383069	0.337	0.264	6.2069160318977e-07	PT	TRIM27
CHD1	1.34128784144176e-11	0.551765	0.403	0.332	6.49907610692191e-07	PT	CHD1
LRRC47	1.38631515919342e-11	0.312846	0.274	0.206	6.71725147235579e-07	PT	LRRC47
IMPDH2	1.51414969678911e-11	0.351283	0.529	0.452	7.33666094082194e-07	PT	IMPDH2
PSMD6	1.52697269176093e-11	0.326988	0.429	0.352	7.3987934806584e-07	PT	PSMD6
SELENOF	1.63259575795373e-11	0.343333	0.49	0.419	7.91057948558902e-07	PT	SELENOF
ABCE1	2.02882425886554e-11	0.320893	0.293	0.223	9.83046506390711e-07	PT	ABCE1
PSEN1	2.13204325201736e-11	0.389688	0.37	0.296	1.03306023733249e-06	PT	PSEN1
METTL5	2.32485297284037e-11	0.308463	0.463	0.392	1.12648425946007e-06	PT	METTL5
ANAPC5	2.44014098038627e-11	0.374176	0.468	0.391	1.18234591063636e-06	PT	ANAPC5
IFT88	2.5687721987386e-11	0.375821	0.357	0.286	1.2446728811768e-06	PT	IFT88
CHCHD3	2.69984868296255e-11	0.275403	0.433	0.354	1.30818468084268e-06	PT	CHCHD3
CTDSPL2	2.71745994836842e-11	0.795894	0.261	0.203	1.31671804338243e-06	PT	CTDSPL2
MCFD2	2.81567585858017e-11	0.601012	0.511	0.439	1.36430758051643e-06	PT	MCFD2
CDC40	2.97911087806901e-11	0.370819	0.354	0.281	1.44349838485956e-06	PT	CDC40
ATIC	3.00228128724718e-11	0.351538	0.353	0.281	1.45472537492275e-06	PT	ATIC
TMEM120A	3.00448402336263e-11	0.372262	0.307	0.24	1.45579268868013e-06	PT	TMEM120A
RPP25L	3.12576380283781e-11	0.382021	0.303	0.234	1.51455759302703e-06	PT	RPP25L
MTERF4	3.17237829686638e-11	0.283798	0.295	0.225	1.53714417996364e-06	PT	MTERF4
TCN2	3.31466518821943e-11	0.400429	0.321	0.253	1.60608787029984e-06	PT	TCN2
MRPS2	3.3995755109285e-11	0.353498	0.409	0.339	1.64723031806529e-06	PT	MRPS2
IDH1	3.48387951733644e-11	0.350915	0.379	0.308	1.6880789813302e-06	PT	IDH1
ZNF622	4.11447642228695e-11	0.37634	0.278	0.212	1.99362840565492e-06	PT	ZNF622
CCDC59	4.11975186594869e-11	0.367181	0.398	0.329	1.99618456912678e-06	PT	CCDC59
FAM114A1	4.28403088017694e-11	0.376401	0.266	0.204	2.07578432268093e-06	PT	FAM114A1
BIRC2	4.79291579230615e-11	0.401422	0.455	0.381	2.32235941800402e-06	PT	BIRC2
TMEM242	4.86419498043617e-11	0.277903	0.361	0.288	2.35689703582054e-06	PT	TMEM242
USP8	5.00696347572527e-11	0.625	0.45	0.377	2.42607408252792e-06	PT	USP8
UGT8	5.64135086097182e-11	0.50671	0.402	0.331	2.73346014617528e-06	PT	UGT8
FNDC3A	5.66350506764058e-11	0.538821	0.457	0.382	2.74419474547456e-06	PT	FNDC3A
HARS	5.94860099448402e-11	0.362188	0.318	0.249	2.88233512586729e-06	PT	HARS
PPP1R7	6.35449070809528e-11	0.425938	0.461	0.394	3.07900492770049e-06	PT	PPP1R7
RBM25	7.17160974368344e-11	0.454727	0.645	0.584	3.47493178520437e-06	PT	RBM25
TMPO	7.23527032057587e-11	0.442365	0.335	0.267	3.50577788113183e-06	PT	TMPO
RAB34	7.27938103176204e-11	0.250916	0.505	0.45	3.52715128512998e-06	PT	RAB34
H2AFY	7.33935903718058e-11	0.309897	0.619	0.555	3.55621302787548e-06	PT	H2AFY
WDR13	7.60769506735489e-11	0.338663	0.444	0.376	3.68623256793614e-06	PT	WDR13
GTF2F1	7.73738060975015e-11	0.596413	0.449	0.376	3.74907040064834e-06	PT	GTF2F1
AMZ2	8.21852846957775e-11	0.328281	0.282	0.216	3.9822057846492e-06	PT	AMZ2
MSH6	8.30413719348197e-11	0.343074	0.255	0.194	4.02368663572975e-06	PT	MSH6
DRG1	8.54690011696341e-11	0.278994	0.311	0.241	4.14131498267345e-06	PT	DRG1
POLR2E	8.56439547845427e-11	0.299163	0.574	0.52	4.14979218513023e-06	PT	POLR2E
IGF2BP2	9.07014553111938e-11	0.276309	0.544	0.464	4.39484831564858e-06	PT	IGF2BP2
EMC8	9.53570147380075e-11	0.265258	0.341	0.272	4.62042879211542e-06	PT	EMC8
STX4	1.0606750806769e-10	0.33476	0.308	0.242	5.13939503591186e-06	PT	STX4
CMTM8	1.11333449560637e-10	0.408706	0.291	0.227	5.39455096501109e-06	PT	CMTM8
TRIOBP	1.14150829596275e-10	0.340289	0.404	0.339	5.53106429725789e-06	PT	TRIOBP
SBDS	1.16955800584334e-10	0.352176	0.567	0.501	5.66697636151332e-06	PT	SBDS
KLF13	1.31996581487816e-10	0.311211	0.29	0.225	6.39576235941062e-06	PT	KLF13
HDDC3	1.38696482511983e-10	0.349338	0.276	0.212	6.72039936363563e-06	PT	HDDC3
TAF9	1.39447951916257e-10	0.291309	0.426	0.354	6.75681106215033e-06	PT	TAF9
TMEM43	1.48223946443855e-10	0.409285	0.255	0.194	7.18204310099054e-06	PT	TMEM43
GBA2	1.55396281391622e-10	0.41488	0.275	0.21	7.52957141854964e-06	PT	GBA2
PKIG	1.61633259562275e-10	0.434582	0.375	0.303	7.83177795883046e-06	PT	PKIG
C16orf91	1.61812888961949e-10	0.267392	0.275	0.21	7.84048172176228e-06	PT	C16orf91
SRSF11	1.69086739524136e-10	0.349579	0.775	0.718	8.19292887690248e-06	PT	SRSF11
RBM7	1.73772261234305e-10	0.320818	0.34	0.27	8.41996114584699e-06	PT	RBM7
CWF19L2	1.84216551445569e-10	0.379947	0.287	0.223	8.92602878374359e-06	PT	CWF19L2
DYNC2LI1	2.05693921668198e-10	0.270566	0.466	0.393	9.96669328051088e-06	PT	DYNC2LI1
PPP2R2D	2.25857679837976e-10	0.319868	0.286	0.222	1.09437080188693e-05	PT	PPP2R2D
TSNAX	2.51970593187506e-10	0.268741	0.344	0.273	1.22089831223074e-05	PT	TSNAX
ACBD6	2.73045977089763e-10	0.512594	0.417	0.345	1.32301697739074e-05	PT	ACBD6
SMAP1	2.79764629960662e-10	0.40529	0.406	0.335	1.35557153801139e-05	PT	SMAP1
TXNRD1	2.84212199061049e-10	0.353925	0.334	0.264	1.37712178933041e-05	PT	TXNRD1
DCAF7	3.00344205836786e-10	0.44918	0.448	0.378	1.45528781496156e-05	PT	DCAF7
VRK3	3.25750605836644e-10	0.307556	0.301	0.235	1.57839198552087e-05	PT	VRK3
EMC4	3.28894551687455e-10	0.310934	0.521	0.454	1.59362566074639e-05	PT	EMC4
TNFRSF1A	3.51811083310434e-10	0.250454	0.405	0.337	1.70466542307238e-05	PT	TNFRSF1A
BSDC1	3.74608396552353e-10	0.349227	0.309	0.244	1.81512752465477e-05	PT	BSDC1
VTA1	3.75143623677202e-10	0.367659	0.308	0.243	1.81772091416552e-05	PT	VTA1
DLGAP4	3.95206690846029e-10	0.310035	0.292	0.225	1.91493449982535e-05	PT	DLGAP4
CCS	3.98805613672842e-10	0.427009	0.391	0.323	1.93237272049039e-05	PT	CCS
NAP1L4	4.36493411283714e-10	0.364828	0.586	0.525	2.11498517503411e-05	PT	NAP1L4
COPS6	5.04150673070397e-10	0.307509	0.553	0.495	2.4428116712953e-05	PT	COPS6
CMSS1	5.32723551760896e-10	0.255799	0.251	0.194	2.58125869770225e-05	PT	CMSS1
PHF14	5.42515792471494e-10	0.297194	0.408	0.334	2.62870602084138e-05	PT	PHF14
SDF4	5.72087443186044e-10	0.331322	0.573	0.514	2.77199249721366e-05	PT	SDF4
DMAP1	5.79818020449957e-10	0.305908	0.311	0.245	2.80945023628822e-05	PT	DMAP1
MORF4L2	6.05536300487446e-10	0.3151	0.701	0.653	2.93406559038187e-05	PT	MORF4L2
GINM1	6.09707365207499e-10	0.356314	0.53	0.469	2.95427606737642e-05	PT	GINM1
SIKE1	6.18441980036479e-10	0.38044	0.308	0.244	2.99659877006876e-05	PT	SIKE1
PPP4R2	6.3186057222873e-10	0.293689	0.447	0.372	3.06161721667709e-05	PT	PPP4R2
CFAP36	6.5161427193855e-10	0.26598	0.439	0.373	3.15733179325105e-05	PT	CFAP36
CCDC186	6.57538455594882e-10	0.433469	0.392	0.322	3.18603683273944e-05	PT	CCDC186
CADM1	6.81488286988e-10	0.34358	0.41	0.339	3.30208334577166e-05	PT	CADM1
PGM3	7.7988102252466e-10	0.291865	0.273	0.213	3.77883550654099e-05	PT	PGM3
VMP1	7.94640051724275e-10	0.30945	0.588	0.528	3.8503489066248e-05	PT	VMP1
TMEM18	8.33093898567507e-10	0.29848	0.416	0.345	4.036673176119e-05	PT	TMEM18
PCCB	8.70602246396778e-10	0.481567	0.277	0.217	4.21841612469095e-05	PT	PCCB
MRFAP1L1	8.96125365496766e-10	0.51566	0.304	0.245	4.34208584597803e-05	PT	MRFAP1L1
CINP	9.3099022017808e-10	0.364808	0.318	0.254	4.51102001285087e-05	PT	CINP
ATP6V1C1	9.58874181511324e-10	0.585989	0.267	0.211	4.64612895909497e-05	PT	ATP6V1C1
PDPK1	1.15477985494625e-09	0.4849	0.268	0.21	5.59537030915655e-05	PT	PDPK1
TMED1	1.25639508427108e-09	0.285355	0.456	0.393	6.08773674132708e-05	PT	TMED1
SCFD1	1.2817071441083e-09	0.34869	0.358	0.291	6.21038379606238e-05	PT	SCFD1
SLC25A11	1.33911549598368e-09	0.261393	0.493	0.428	6.48855022423933e-05	PT	SLC25A11
SMAD5	1.41938026827168e-09	0.43308	0.36	0.293	6.87746515188362e-05	PT	SMAD5
RCHY1	1.49696031202405e-09	0.279	0.26	0.199	7.25337149588135e-05	PT	RCHY1
FXR1	1.54699571132858e-09	0.353842	0.575	0.502	7.49581301967151e-05	PT	FXR1
NOB1	1.56940919932092e-09	0.358741	0.297	0.233	7.6044153343896e-05	PT	NOB1
PRPSAP1	1.58498317401621e-09	0.26331	0.337	0.269	7.67987747137812e-05	PT	PRPSAP1
FAM50A	1.58655972914204e-09	0.369032	0.469	0.406	7.68751651158482e-05	PT	FAM50A
COPS5	1.69115962169725e-09	0.261676	0.446	0.381	8.19434483097185e-05	PT	COPS5
TFG	1.78220275197322e-09	0.2834	0.558	0.504	8.63548521441103e-05	PT	TFG
TCTN1	1.99358228562252e-09	0.37634	0.34	0.277	9.65970360675535e-05	PT	TCTN1
ACIN1	2.31937313165931e-09	0.563281	0.446	0.385	0.000112383	PT	ACIN1
R3HDM2	2.38218905160947e-09	0.415389	0.383	0.317	0.000115427	PT	R3HDM2
DYRK4	2.72089988473331e-09	0.361064	0.29	0.23	0.000131838	PT	DYRK4
NABP2	2.7779770675746e-09	0.335103	0.267	0.207	0.000134604	PT	NABP2
AKAP9	2.81123080838162e-09	0.408425	0.647	0.606	0.000136215	PT	AKAP9
HNRNPH2	2.94635658693485e-09	0.303904	0.41	0.343	0.000142763	PT	HNRNPH2
MYL6B	3.00652973132493e-09	0.269222	0.607	0.553	0.000145678	PT	MYL6B
PSMD14	3.04915492996252e-09	0.332082	0.436	0.364	0.000147744	PT	PSMD14
CGN	3.27356758073473e-09	0.313751	0.269	0.209	0.000158617	PT	CGN
PDCL3	3.31289942345193e-09	0.317136	0.347	0.281	0.000160523	PT	PDCL3
FAF2	3.37938610740229e-09	0.608558	0.287	0.23	0.000163745	PT	FAF2
CDC123	3.78665579154925e-09	0.279311	0.421	0.355	0.000183479	PT	CDC123
THYN1	4.07212187834024e-09	0.273799	0.371	0.305	0.000197311	PT	THYN1
SARS	4.16485127717285e-09	0.251276	0.483	0.414	0.000201804	PT	SARS
CCDC34	4.44586553824024e-09	0.340853	0.255	0.199	0.00021542	PT	CCDC34
FIBP	4.47939528938042e-09	0.319609	0.466	0.408	0.000217045	PT	FIBP
PSMD7	4.52366555632706e-09	0.310273	0.521	0.451	0.00021919	PT	PSMD7
DCTN6	4.53390930656173e-09	0.321649	0.435	0.363	0.000219686	PT	DCTN6
TSG101	4.58975009178013e-09	0.327226	0.511	0.455	0.000222392	PT	TSG101
MED6	4.82435445810127e-09	0.364375	0.281	0.222	0.000233759	PT	MED6
POLE3	5.00655908058425e-09	0.342137	0.307	0.246	0.000242588	PT	POLE3
PSMF1	5.01272523311658e-09	0.33519	0.406	0.341	0.000242887	PT	PSMF1
HADH	5.81736121013437e-09	0.330252	0.36	0.298	0.000281874	PT	HADH
ZMAT2	6.0628749156468e-09	0.409929	0.454	0.389	0.000293771	PT	ZMAT2
PDHX	6.40718512392386e-09	0.412971	0.251	0.195	0.000310454	PT	PDHX
SNX9	6.42606381237007e-09	0.470685	0.419	0.352	0.000311368	PT	SNX9
TRUB2	6.56415683218537e-09	0.384661	0.305	0.242	0.00031806	PT	TRUB2
CNOT4	7.12968029752462e-09	0.401332	0.357	0.292	0.000345462	PT	CNOT4
IP6K2	7.52087655907379e-09	0.309383	0.518	0.455	0.000364417	PT	IP6K2
LMAN2	8.22074203649563e-09	0.253791	0.615	0.635	0.000398328	PT	LMAN2
NDUFV3	8.42887756510328e-09	0.30565	0.571	0.506	0.000408413	PT	NDUFV3
STK4	8.45339962180325e-09	0.453985	0.26	0.205	0.000409601	PT	STK4
ECHDC2	8.85448152451366e-09	0.327906	0.529	0.466	0.000429035	PT	ECHDC2
SMIM20	8.94521701602901e-09	0.286508	0.443	0.37	0.000433432	PT	SMIM20
MITF	9.20952591742291e-09	0.395133	0.415	0.364	0.000446238	PT	MITF
STXBP3	9.5284051482941e-09	0.260653	0.339	0.274	0.000461689	PT	STXBP3
SRSF4	9.53556445700418e-09	0.411673	0.568	0.505	0.000462036	PT	SRSF4
PBRM1	1.10520329461892e-08	0.375262	0.36	0.296	0.000535515	PT	PBRM1
BCCIP	1.11851541748209e-08	0.510617	0.355	0.295	0.000541965	PT	BCCIP
EAPP	1.14539244277537e-08	0.336956	0.478	0.407	0.000554988	PT	EAPP
ATP5C1	1.18192761123297e-08	0.49939	0.299	0.26	0.000572691	PT	ATP5C1
DARS	1.18906268624843e-08	0.341807	0.488	0.422	0.000576148	PT	DARS
DDX56	1.34494181710563e-08	0.276521	0.302	0.242	0.000651678	PT	DDX56
MRPL15	1.37532111235159e-08	0.354055	0.436	0.374	0.000666398	PT	MRPL15
TSFM	1.40122079840592e-08	0.379368	0.355	0.291	0.000678948	PT	TSFM
NOP58	1.44312676802408e-08	0.465797	0.373	0.312	0.000699253	PT	NOP58
NDUFS2	1.61978176429417e-08	0.264225	0.591	0.548	0.000784849	PT	NDUFS2
ANKRD26	1.63846080986377e-08	0.516075	0.264	0.213	0.0007939	PT	ANKRD26
KATNBL1	1.79220290423108e-08	0.270452	0.402	0.336	0.000868394	PT	KATNBL1
YEATS4	1.79983765810873e-08	0.309529	0.256	0.2	0.000872093	PT	YEATS4
KIN	1.93475458850547e-08	0.303496	0.273	0.215	0.000937466	PT	KIN
SESTD1	1.94289596368588e-08	0.383635	0.39	0.335	0.000941411	PT	SESTD1
C11orf74	1.98613990147577e-08	0.467315	0.328	0.266	0.000962364	PT	C11orf74
GLRX	2.03930791902406e-08	0.255706	0.536	0.465	0.000988126	PT	GLRX
ZFAND6	2.21564858242742e-08	0.386208	0.577	0.508	0.00107357	PT	ZFAND6
SMC1A	2.61459195883119e-08	0.359121	0.308	0.252	0.00126687	PT	SMC1A
ATE1	2.6657693872641e-08	0.433817	0.281	0.228	0.00129167	PT	ATE1
BABAM1	2.69012567261557e-08	0.263809	0.396	0.332	0.00130347	PT	BABAM1
PRRC1	2.72629314481889e-08	0.401167	0.251	0.198	0.001321	PT	PRRC1
G3BP2	2.83983993217842e-08	0.342348	0.515	0.445	0.00137602	PT	G3BP2
TUBA1A	2.96151251511845e-08	0.434208	0.49	0.446	0.00143497	PT	TUBA1A
CETN3	3.04948338761151e-08	0.328216	0.286	0.229	0.0014776	PT	CETN3
TOB2	3.08315482457667e-08	0.664285	0.315	0.264	0.00149391	PT	TOB2
SCAPER	3.13498386709005e-08	0.404621	0.276	0.22	0.00151903	PT	SCAPER
IFT57	3.21137826740373e-08	0.325376	0.468	0.402	0.00155604	PT	IFT57
KIF1B	3.22151420205558e-08	0.473784	0.324	0.267	0.00156095	PT	KIF1B
ELMOD2	3.36270929861873e-08	0.259278	0.277	0.221	0.00162937	PT	ELMOD2
GDE1	3.43896712717079e-08	0.36605	0.357	0.293	0.00166632	PT	GDE1
RDH11	3.51701891037517e-08	0.264543	0.521	0.454	0.00170414	PT	RDH11
THOC2	3.58110925064049e-08	0.591967	0.508	0.449	0.00173519	PT	THOC2
PAIP2	3.72704384240777e-08	0.272413	0.556	0.503	0.0018059	PT	PAIP2
RAD23B	3.99878602583398e-08	0.382735	0.49	0.424	0.00193757	PT	RAD23B
SNAPC5	4.90762596837937e-08	0.260152	0.282	0.226	0.00237794	PT	SNAPC5
GIGYF2	5.08316265445209e-08	0.597082	0.349	0.293	0.002463	PT	GIGYF2
NCBP2	5.38916154065267e-08	0.335009	0.448	0.382	0.00261126	PT	NCBP2
MGST1	5.53379040291342e-08	0.352483	0.302	0.367	0.00268134	PT	MGST1
CTCF	5.80941969402376e-08	0.395657	0.299	0.242	0.0028149	PT	CTCF
M6PR	6.23965299394955e-08	0.35655	0.47	0.408	0.00302336	PT	M6PR
TIA1	6.5133575527466e-08	0.50686	0.416	0.358	0.00315598	PT	TIA1
HDHD2	7.032296622177e-08	0.292762	0.267	0.212	0.00340743	PT	HDHD2
LTA4H	7.04111139372536e-08	0.318052	0.413	0.347	0.0034117	PT	LTA4H
LASP1	7.53297583938815e-08	0.409461	0.381	0.32	0.00365003	PT	LASP1
GOLGB1	7.89858314774728e-08	0.431487	0.625	0.561	0.00382718	PT	GOLGB1
RALY	7.91237722966535e-08	0.259762	0.508	0.468	0.00383386	PT	RALY
ERLEC1	8.34323029822271e-08	0.395992	0.448	0.385	0.00404263	PT	ERLEC1
JAG1	8.55522322425438e-08	0.425419	0.418	0.356	0.00414535	PT	JAG1
FERMT2	8.57370396833344e-08	0.44498	0.331	0.271	0.0041543	PT	FERMT2
DTD1	9.16274296726526e-08	0.444095	0.323	0.269	0.00443972	PT	DTD1
AGPAT2	9.38866358524497e-08	0.320384	0.548	0.574	0.00454918	PT	AGPAT2
UPF3A	9.59439044961052e-08	0.28925	0.51	0.455	0.00464887	PT	UPF3A
WDR45	9.85775916358184e-08	0.293964	0.32	0.263	0.00477648	PT	WDR45
PPP1R9A	1.03997641582738e-07	0.42291	0.413	0.347	0.0050391	PT	PPP1R9A
SMU1	1.05870805274789e-07	0.275362	0.349	0.288	0.00512986	PT	SMU1
SNRPB2	1.06454956994456e-07	0.2716	0.595	0.534	0.00515817	PT	SNRPB2
DCAF5	1.12324260650071e-07	0.474067	0.313	0.259	0.00544256	PT	DCAF5
TTC1	1.12753481274206e-07	0.395975	0.448	0.382	0.00546336	PT	TTC1
IWS1	1.18899610619563e-07	0.404076	0.377	0.317	0.00576116	PT	IWS1
MRPL46	1.21375448356671e-07	0.378112	0.333	0.278	0.00588113	PT	MRPL46
CIAO1	1.22602401364402e-07	0.433065	0.365	0.302	0.00594058	PT	CIAO1
PARD3	1.26488005427533e-07	0.274892	0.326	0.269	0.00612885	PT	PARD3
ALAS1	1.41137889897583e-07	0.316527	0.29	0.233	0.0068387	PT	ALAS1
U2SURP	1.43565008081316e-07	0.403191	0.553	0.498	0.0069563	PT	U2SURP
TOX4	1.45264475239689e-07	0.520583	0.397	0.339	0.00703864	PT	TOX4
MTIF3	1.49306167828854e-07	0.386079	0.539	0.477	0.00723448	PT	MTIF3
MORN2	1.65393844333238e-07	0.340927	0.47	0.403	0.00801399	PT	MORN2
MRPL45	1.87752422169923e-07	0.313462	0.344	0.285	0.00909736	PT	MRPL45
RMDN1	1.95997302381455e-07	0.377342	0.349	0.29	0.00949685	PT	RMDN1
NUB1	1.97357227670468e-07	0.493931	0.335	0.28	0.00956275	PT	NUB1
C12orf65	2.1107137736806e-07	0.473391	0.285	0.233	0.0102273	PT	C12orf65
TTC37	2.40257406965266e-07	0.488361	0.425	0.367	0.0116414	PT	TTC37
MALSU1	2.75447700968662e-07	0.293666	0.4	0.338	0.0133465	PT	MALSU1
RABEP1	2.93263556617433e-07	0.554575	0.283	0.235	0.0142098	PT	RABEP1
AKAP11	2.96048039745935e-07	0.700859	0.297	0.252	0.0143447	PT	AKAP11
CUL5	3.16810993610432e-07	0.371772	0.408	0.345	0.0153508	PT	CUL5
SRRM2	3.20287640856384e-07	0.339891	0.788	0.741	0.0155192	PT	SRRM2
SEC63	3.35358218974359e-07	0.456799	0.415	0.359	0.0162494	PT	SEC63
COPS8	3.60002031607984e-07	0.259219	0.388	0.329	0.0174435	PT	COPS8
PINK1	3.65948182103065e-07	0.271092	0.348	0.289	0.0177317	PT	PINK1
LMO4	3.72262789193303e-07	0.328568	0.485	0.447	0.0180376	PT	LMO4
EIF5B	3.77742699561738e-07	0.387183	0.638	0.576	0.0183031	PT	EIF5B
WASF2	3.81528526266139e-07	0.349548	0.513	0.465	0.0184866	PT	WASF2
BET1	3.86916913762433e-07	0.261097	0.335	0.278	0.0187477	PT	BET1
IFT74	4.0058552973963e-07	0.493924	0.26	0.211	0.01941	PT	IFT74
CRIPT	4.19419193281929e-07	0.35645	0.374	0.318	0.0203225	PT	CRIPT
NOLC1	4.34787121328602e-07	0.584436	0.275	0.229	0.0210672	PT	NOLC1
UBXN2A	4.5294094445702e-07	0.348909	0.28	0.23	0.0219468	PT	UBXN2A
RAD21	4.55093923595886e-07	0.572743	0.547	0.495	0.0220511	PT	RAD21
DPH3	4.92528084255078e-07	0.298313	0.35	0.293	0.023865	PT	DPH3
HDAC2	5.29123282606261e-07	0.343283	0.564	0.506	0.0256381	PT	HDAC2
ECHDC1	5.86276855949843e-07	0.280725	0.41	0.347	0.0284075	PT	ECHDC1
SEC13	6.11065701344029e-07	0.381855	0.442	0.382	0.0296086	PT	SEC13
STAMBP	7.28040425256381e-07	0.461806	0.315	0.262	0.0352765	PT	STAMBP
ARL14EP	7.80464862599732e-07	0.274534	0.275	0.224	0.0378166	PT	ARL14EP
RBM3	8.25858723881939e-07	0.29019	0.606	0.56	0.0400162	PT	RBM3
USMG5	8.74602651269264e-07	0.324799	0.333	0.296	0.042378	PT	USMG5
FBXO34	9.02651104182268e-07	0.271289	0.332	0.275	0.0437371	PT	FBXO34
TBC1D1	9.04934223305487e-07	0.432621	0.378	0.321	0.0438477	PT	TBC1D1
RARS	9.46282366181506e-07	0.471334	0.338	0.283	0.0458512	PT	RARS
PLAGL1	9.88018189736258e-07	0.360178	0.374	0.32	0.0478734	PT	PLAGL1
ALG5	1.03001835869952e-06	0.250794	0.447	0.383	0.0499085	PT	ALG5
MRPL1	1.11492089560054e-06	0.35768	0.392	0.334	0.0540224	PT	MRPL1
PDIA4	1.16680037371225e-06	0.348371	0.493	0.431	0.0565361	PT	PDIA4
KRIT1	1.2445434432458e-06	0.392548	0.296	0.244	0.0603031	PT	KRIT1
SMNDC1	1.26146363347426e-06	0.278653	0.34	0.283	0.061123	PT	SMNDC1
CCDC50	1.51298404150303e-06	0.315476	0.406	0.348	0.0733101	PT	CCDC50
ZC3H13	1.87718693250406e-06	0.403687	0.463	0.408	0.0909572	PT	ZC3H13
MYEF2	1.92749746034834e-06	0.320036	0.411	0.357	0.093395	PT	MYEF2
SF3B1	1.97479006368562e-06	0.318293	0.68	0.629	0.0956865	PT	SF3B1
PARL	2.23796833040469e-06	0.363826	0.347	0.291	0.108439	PT	PARL
ITSN1	2.39117617838675e-06	0.59964	0.285	0.241	0.115862	PT	ITSN1
ZRANB2	2.4014336252595e-06	0.384812	0.559	0.502	0.116359	PT	ZRANB2
CYP20A1	2.53343820610225e-06	0.47745	0.268	0.224	0.122755	PT	CYP20A1
ZNF148	2.70677574442781e-06	0.328443	0.421	0.366	0.131154	PT	ZNF148
NR3C1	2.78676457279568e-06	0.549676	0.27	0.227	0.13503	PT	NR3C1
MRPS14	3.12598493531769e-06	0.305463	0.379	0.319	0.151466	PT	MRPS14
WAPL	3.20362628689367e-06	0.294063	0.315	0.262	0.155229	PT	WAPL
HES1	3.28272310987881e-06	0.284986	0.672	0.629	0.159061	PT	HES1
WDR43	3.40800057369314e-06	0.465559	0.273	0.228	0.165131	PT	WDR43
OARD1	3.79400129805401e-06	0.337924	0.413	0.357	0.183835	PT	OARD1
GNPTG	3.87125087696206e-06	0.40311	0.395	0.339	0.187578	PT	GNPTG
STRN3	3.92209530184366e-06	0.431927	0.333	0.281	0.190041	PT	STRN3
PCYOX1	4.2582504538313e-06	0.40201	0.446	0.389	0.206329	PT	PCYOX1
USP14	4.30309618295697e-06	0.350726	0.468	0.413	0.208502	PT	USP14
LYPLAL1	4.51601702133334e-06	0.271478	0.419	0.359	0.218819	PT	LYPLAL1
PRPF38B	4.92599888819623e-06	0.359742	0.451	0.397	0.238684	PT	PRPF38B
CAT	5.48627761251063e-06	0.253577	0.456	0.396	0.265832	PT	CAT
APPL1	5.78722332032601e-06	0.284735	0.435	0.38	0.280414	PT	APPL1
GALNT2	5.79452896100368e-06	0.394911	0.286	0.236	0.280768	PT	GALNT2
PPA2	5.86997032673289e-06	0.314507	0.47	0.409	0.284424	PT	PPA2
RPP38	5.94820354985609e-06	0.343779	0.262	0.214	0.288214	PT	RPP38
GLG1	6.26212086608189e-06	0.3083	0.497	0.445	0.303425	PT	GLG1
WDR60	6.49645532205839e-06	0.542123	0.449	0.397	0.314779	PT	WDR60
SUGT1	7.24881370180701e-06	0.250815	0.484	0.431	0.351234	PT	SUGT1
NDUFA10	8.02838065561896e-06	0.264612	0.613	0.58	0.389007	PT	NDUFA10
PNPLA8	8.72172155239298e-06	0.370741	0.377	0.321	0.422602	PT	PNPLA8
TMEM87A	8.78167324433854e-06	0.300695	0.421	0.366	0.425507	PT	TMEM87A
FGD5-AS1	9.7553802955267e-06	0.363081	0.443	0.389	0.472687	PT	FGD5-AS1
HP1BP3	1.08242704401312e-05	0.445186	0.62	0.576	0.524479	PT	HP1BP3
DESI2	1.15625118059265e-05	0.494429	0.277	0.232	0.56025	PT	DESI2
EPM2AIP1	1.16783205324767e-05	0.324475	0.267	0.219	0.565861	PT	EPM2AIP1
C14orf2	1.3165101507962e-05	0.36723	0.323	0.296	0.637902	PT	C14orf2
DPCD	1.34177730176654e-05	0.323051	0.401	0.352	0.650145	PT	DPCD
PPP3CA	1.38583503308268e-05	0.305666	0.329	0.279	0.671493	PT	PPP3CA
HBP1	1.47595819232882e-05	0.289188	0.395	0.339	0.715161	PT	HBP1
MAP4	1.68255279851424e-05	0.44396	0.525	0.477	0.815264	PT	MAP4
ADD1	1.72105664219567e-05	0.326344	0.431	0.378	0.833921	PT	ADD1
TAOK1	1.75254763246693e-05	0.460918	0.313	0.347	0.849179	PT	TAOK1
C15orf40	2.17513921216957e-05	0.442878	0.334	0.285	1	PT	C15orf40
KDSR	2.3444047279684e-05	0.334657	0.377	0.326	1	PT	KDSR
VPS4A	2.35599441479275e-05	0.312385	0.324	0.276	1	PT	VPS4A
ACTR6	2.36939972459825e-05	0.287884	0.328	0.272	1	PT	ACTR6
UBE3A	2.38544781558369e-05	0.334078	0.454	0.401	1	PT	UBE3A
ZCCHC17	2.65799322157429e-05	0.320082	0.371	0.32	1	PT	ZCCHC17
THUMPD3	2.80019810678585e-05	0.370815	0.253	0.212	1	PT	THUMPD3
IMMT	2.80417305567305e-05	0.340867	0.465	0.41	1	PT	IMMT
TM9SF4	3.44766641168462e-05	0.377282	0.279	0.234	1	PT	TM9SF4
NOSIP	3.47812045697186e-05	0.254636	0.498	0.448	1	PT	NOSIP
CDK5RAP3	3.88506544199324e-05	0.274943	0.389	0.336	1	PT	CDK5RAP3
ESCO1	3.94329886556862e-05	0.293073	0.254	0.211	1	PT	ESCO1
ABCF1	4.22475930391778e-05	0.373172	0.415	0.364	1	PT	ABCF1
TOPORS	4.24730434449112e-05	0.300705	0.277	0.233	1	PT	TOPORS
TBRG1	4.25405626846504e-05	0.399753	0.291	0.25	1	PT	TBRG1
RHOU	4.3737358750157e-05	0.339709	0.258	0.216	1	PT	RHOU
PSMC3	4.54889038065524e-05	0.26585	0.47	0.42	1	PT	PSMC3
TMX1	4.85266555132486e-05	0.310617	0.339	0.291	1	PT	TMX1
MAPK6	4.87635640160605e-05	0.284796	0.287	0.242	1	PT	MAPK6
ATXN2	4.92098408881235e-05	0.34604	0.376	0.328	1	PT	ATXN2
KIFAP3	5.04639643866755e-05	0.458648	0.291	0.248	1	PT	KIFAP3
DHX36	6.82788000078469e-05	0.364163	0.468	0.419	1	PT	DHX36
ZNF33A	7.65592607750868e-05	0.399021	0.356	0.311	1	PT	ZNF33A
CWC25	7.77794087259544e-05	0.386485	0.278	0.236	1	PT	CWC25
ALCAM	7.79433885721681e-05	0.368731	0.312	0.266	1	PT	ALCAM
REST	8.30256818318848e-05	0.314617	0.411	0.359	1	PT	REST
NRIP1	8.52589433019046e-05	0.41053	0.416	0.371	1	PT	NRIP1
UBA3	8.65129296963794e-05	0.34713	0.272	0.232	1	PT	UBA3
AKAP8L	8.84315031834924e-05	0.26121	0.432	0.377	1	PT	AKAP8L
EEA1	9.72658708871634e-05	0.351162	0.321	0.277	1	PT	EEA1
RNF8	0.000107336	0.318897	0.285	0.243	1	PT	RNF8
IGF2BP3	0.000118142	0.343053	0.386	0.335	1	PT	IGF2BP3
RBBP6	0.000121127	0.303354	0.42	0.371	1	PT	RBBP6
DENR	0.000122034	0.280641	0.464	0.411	1	PT	DENR
PMPCB	0.000130637	0.269526	0.42	0.375	1	PT	PMPCB
UBA5	0.000140149	0.305242	0.264	0.222	1	PT	UBA5
RB1CC1	0.000143923	0.486265	0.364	0.321	1	PT	RB1CC1
PARP4	0.000149655	0.435251	0.264	0.225	1	PT	PARP4
ILF3	0.000156113	0.287765	0.523	0.475	1	PT	ILF3
SMARCAD1	0.000157566	0.4031	0.254	0.218	1	PT	SMARCAD1
CROT	0.000158509	0.250753	0.294	0.251	1	PT	CROT
PSMD10	0.000160275	0.331788	0.267	0.226	1	PT	PSMD10
PRPF6	0.000180764	0.330564	0.446	0.401	1	PT	PRPF6
LTN1	0.000194299	0.360038	0.276	0.235	1	PT	LTN1
XRN2	0.000196337	0.383914	0.527	0.477	1	PT	XRN2
EPRS	0.0002227	0.315162	0.397	0.352	1	PT	EPRS
GRPEL1	0.000241133	0.348337	0.349	0.302	1	PT	GRPEL1
DNAJC7	0.000241257	0.273453	0.459	0.412	1	PT	DNAJC7
PSMD12	0.000255725	0.309593	0.398	0.349	1	PT	PSMD12
MLLT10	0.00025799	0.458007	0.324	0.281	1	PT	MLLT10
SULT1C2	0.000264923	0.309079	0.278	0.24	1	PT	SULT1C2
AFTPH	0.000301327	0.532885	0.314	0.277	1	PT	AFTPH
CYB5D2	0.00034315	0.252478	0.27	0.228	1	PT	CYB5D2
CCDC47	0.000366799	0.298197	0.47	0.418	1	PT	CCDC47
ZNF638	0.000377892	0.281103	0.475	0.43	1	PT	ZNF638
NCOR1	0.000381128	0.324416	0.593	0.548	1	PT	NCOR1
TMEM14A	0.000391171	0.254369	0.388	0.342	1	PT	TMEM14A
NANS	0.000421609	0.294627	0.334	0.288	1	PT	NANS
YWHAH	0.000458789	0.267801	0.525	0.514	1	PT	YWHAH
GSN	0.000498404	0.397618	0.427	0.407	1	PT	GSN
PPCS	0.000525824	0.295585	0.533	0.485	1	PT	PPCS
NCBP3	0.000544409	0.320326	0.317	0.275	1	PT	NCBP3
CTR9	0.000562824	0.431267	0.269	0.232	1	PT	CTR9
STIP1	0.000627909	0.261859	0.386	0.339	1	PT	STIP1
TSR2	0.000727661	0.279951	0.328	0.285	1	PT	TSR2
AFF4	0.000733124	0.392441	0.522	0.477	1	PT	AFF4
MAP3K1	0.000810694	0.334243	0.302	0.268	1	PT	MAP3K1
STT3A	0.00108094	0.267624	0.252	0.217	1	PT	STT3A
PRKRIP1	0.0011868	0.357494	0.27	0.237	1	PT	PRKRIP1
PARP1	0.00131953	0.347029	0.395	0.353	1	PT	PARP1
ZNF33B	0.00141344	0.330089	0.297	0.261	1	PT	ZNF33B
SLTM	0.0014344	0.370134	0.556	0.516	1	PT	SLTM
SDC2	0.00162157	0.291262	0.424	0.381	1	PT	SDC2
UCHL5	0.00162633	0.272084	0.274	0.238	1	PT	UCHL5
VPS36	0.00188249	0.296874	0.393	0.35	1	PT	VPS36
SMARCA5	0.00194233	0.331937	0.528	0.489	1	PT	SMARCA5
CAPN7	0.00224638	0.44161	0.282	0.248	1	PT	CAPN7
KIF5B	0.00229817	0.270368	0.627	0.578	1	PT	KIF5B
DCAF6	0.00236577	0.388704	0.392	0.354	1	PT	DCAF6
AIMP1	0.0025464	0.290479	0.488	0.44	1	PT	AIMP1
DDX42	0.00276873	0.360295	0.368	0.331	1	PT	DDX42
MRPS31	0.00277443	0.271429	0.404	0.361	1	PT	MRPS31
STRBP	0.00284128	0.280354	0.285	0.251	1	PT	STRBP
CASP3	0.00304201	0.295057	0.301	0.266	1	PT	CASP3
KDM3B	0.00313551	0.31557	0.262	0.23	1	PT	KDM3B
HSPA4	0.0032477	0.326974	0.415	0.374	1	PT	HSPA4
ALDH4A1	0.00359529	0.314304	0.252	0.217	1	PT	ALDH4A1
RSF1	0.00441856	0.290153	0.507	0.466	1	PT	RSF1
RPRD2	0.00461381	0.331254	0.275	0.244	1	PT	RPRD2
UBE4A	0.00529202	0.417939	0.25	0.223	1	PT	UBE4A
H1F0	0.00557031	0.331259	0.54	0.507	1	PT	H1F0
SAP30BP	0.00913653	0.292389	0.362	0.325	1	PT	SAP30BP
KLF3	0.0093864	0.28264	0.448	0.403	1	PT	KLF3
NDUFA4L2	0	7.60071	0.478	0.008	0	Hypoxic PT	NDUFA4L2
LGI4	0	3.87372	0.463	0.035	0	Hypoxic PT	LGI4
NXPH4	0	5.67521	0.362	0.008	0	Hypoxic PT	NXPH4
CLDN11	0	4.02397	0.303	0.016	0	Hypoxic PT	CLDN11
SLC2A1	8.86743398292799e-285	3.98102	0.779	0.176	4.29662646208793e-280	Hypoxic PT	SLC2A1
ENO2	1.12864326336581e-278	3.26682	0.699	0.126	5.4687280683127e-274	Hypoxic PT	ENO2
BNIP31	1.39127352978216e-225	3.04188	0.941	0.577	6.74127676120646e-221	Hypoxic PT	BNIP3
ENO1	2.68849386272072e-212	2.23663	0.989	0.852	1.3026828162427e-207	Hypoxic PT	ENO1
SYN1	3.67088097738737e-201	3.89369	0.258	0.02	1.77868866878328e-196	Hypoxic PT	SYN1
P4HA1	7.6353022043055e-196	2.6998	0.828	0.311	3.69960933007419e-191	Hypoxic PT	P4HA1
PFKFB4	4.39861409601878e-195	3.07218	0.323	0.033	2.13130447408494e-190	Hypoxic PT	PFKFB4
C1QTNF121	1.68184236864281e-194	2.46389	0.587	0.115	8.14919901302189e-190	Hypoxic PT	C1QTNF12
FXYD1	4.59474201390004e-194	2.6987	0.52	0.095	2.22633629541512e-189	Hypoxic PT	FXYD1
LDHA	5.3036687398431e-179	2.36278	0.917	0.646	2.56983965120358e-174	Hypoxic PT	LDHA
GPR146	3.73173398841966e-171	3.76383	0.341	0.044	1.80817438674886e-166	Hypoxic PT	GPR146
PGK1	1.36202310352999e-167	2.21812	0.919	0.69	6.59954674584422e-163	Hypoxic PT	PGK1
OLFM2	2.2755450772919e-167	2.71012	0.467	0.085	1.10259261175102e-162	Hypoxic PT	OLFM2
CLEC18B1	5.57779792114973e-160	2.44065	0.59	0.143	2.70266620471389e-155	Hypoxic PT	CLEC18B
TPI1	1.35864102413224e-158	1.50131	0.961	0.846	6.58315921833036e-154	Hypoxic PT	TPI1
UNCX	2.79618539613056e-157	2.86013	0.434	0.076	1.3548636718411e-152	Hypoxic PT	UNCX
EMID11	8.00547588210678e-151	2.32127	0.624	0.17	3.87897328391602e-146	Hypoxic PT	EMID1
PURPL	3.45360712832139e-147	2.57033	0.441	0.084	1.67341079795685e-142	Hypoxic PT	PURPL
CLEC18A1	4.97202882128845e-144	2.15641	0.576	0.144	2.4091468450671e-139	Hypoxic PT	CLEC18A
TMEM92	8.3523439104163e-142	3.09273	0.461	0.1	4.04704471835311e-137	Hypoxic PT	TMEM92
PLOD21	3.39802417198091e-141	1.99314	0.852	0.397	1.64647863229163e-136	Hypoxic PT	PLOD2
GAPDH	2.71407133129664e-140	1.3253	0.987	0.944	1.31507612286647e-135	Hypoxic PT	GAPDH
AC087482.1	2.15090079950656e-139	3.27375	0.29	0.039	1.04219747339291e-134	Hypoxic PT	AC087482.1
FUT11	2.51838612209312e-139	2.719	0.415	0.077	1.220258811599e-134	Hypoxic PT	FUT11
FAM162A	2.80757622035404e-136	1.85373	0.891	0.573	1.36038298181035e-131	Hypoxic PT	FAM162A
SERPINE21	1.58187715883889e-133	2.07009	0.646	0.197	7.66482758543794e-129	Hypoxic PT	SERPINE2
RPL35A	5.57565975747982e-133	0.947938	0.993	0.958	2.70163017888927e-128	Hypoxic PT	RPL35A
AP001528.2	1.18559199264144e-131	2.4106	0.421	0.083	5.74466744114481e-127	Hypoxic PT	AP001528.2
FBXO171	3.05784889732055e-129	1.97194	0.76	0.329	1.4816501047077e-124	Hypoxic PT	FBXO17
ZFAS1	2.26936211667401e-128	1.65813	0.908	0.714	1.09959672001322e-123	Hypoxic PT	ZFAS1
ENPP31	3.60177633695705e-128	2.29716	0.489	0.114	1.74520470630917e-123	Hypoxic PT	ENPP3
EFNA3	3.66599956431563e-128	2.50797	0.321	0.051	1.77632342889349e-123	Hypoxic PT	EFNA3
PLPPR3	5.23977550744839e-128	2.71349	0.271	0.036	2.53888082437904e-123	Hypoxic PT	PLPPR3
VIM1	1.15732827951477e-127	1.80186	0.891	0.553	5.60771844556088e-123	Hypoxic PT	VIM
C4orf31	1.65406786228519e-127	1.6143	0.88	0.694	8.01462041991664e-123	Hypoxic PT	C4orf3
RAMMET1	4.49841047742697e-126	1.94748	0.507	0.118	2.17965981273247e-121	Hypoxic PT	RAMMET
FAM69B1	5.64929088869917e-125	2.12327	0.489	0.114	2.73730740721029e-120	Hypoxic PT	FAM69B
RPL37A	1.03175333582133e-123	0.950691	0.976	0.939	4.99925761338866e-119	Hypoxic PT	RPL37A
AXL	1.89092505899367e-122	2.30419	0.48	0.116	9.16228828084794e-118	Hypoxic PT	AXL
HILPDA	5.70300393273968e-121	2.20062	0.548	0.152	2.76333352556968e-116	Hypoxic PT	HILPDA
ELSPBP1	6.51821836871012e-120	2.24609	0.328	0.055	3.1583375283748e-115	Hypoxic PT	ELSPBP1
RPS291	6.78974425306405e-120	1.15654	0.967	0.929	3.28990268037966e-115	Hypoxic PT	RPS29
FMO11	1.31338925625119e-119	1.61491	0.57	0.147	6.36389630223951e-115	Hypoxic PT	FMO1
LINC017811	1.60922589618418e-117	1.55795	0.609	0.172	7.79734315737085e-113	Hypoxic PT	LINC01781
MIR210HG	3.11423644917098e-115	2.0407	0.541	0.155	1.50897212908131e-110	Hypoxic PT	MIR210HG
RPL5	3.38854883464641e-114	0.968345	0.989	0.933	1.64188745233957e-109	Hypoxic PT	RPL5
PNCK	2.1668365215276e-113	2.95811	0.284	0.045	1.04991896814098e-108	Hypoxic PT	PNCK
FSCN11	1.79689739734845e-112	1.83807	0.535	0.146	8.70668664911216e-108	Hypoxic PT	FSCN1
F101	2.22395366349907e-112	1.51011	0.559	0.149	1.07759450811184e-107	Hypoxic PT	F10
CLEC18C1	1.13782491872048e-111	1.75886	0.419	0.092	5.5132168611682e-107	Hypoxic PT	CLEC18C
VEGFA	2.28220874521819e-110	1.99629	0.749	0.308	1.10582142540802e-105	Hypoxic PT	VEGFA
SLC2A3	8.2039189169885e-110	3.59533	0.253	0.036	3.97512687203761e-105	Hypoxic PT	SLC2A3
CIDEB1	1.23397635302142e-109	1.49546	0.511	0.129	5.97910902093001e-105	Hypoxic PT	CIDEB
DDIT4	1.4012905207328e-109	1.90457	0.683	0.245	6.78981308915871e-105	Hypoxic PT	DDIT4
FKBP101	5.2047343073823e-109	1.80102	0.587	0.177	2.52190196129902e-104	Hypoxic PT	FKBP10
AEBP11	8.04507765224744e-108	1.59395	0.491	0.122	3.89816192561998e-103	Hypoxic PT	AEBP1
PTGDS	7.63778044990242e-106	3.18525	0.271	0.043	3.70081013919572e-101	Hypoxic PT	PTGDS
ENTPD21	4.97155310426009e-105	1.93846	0.426	0.1	2.40891634113818e-100	Hypoxic PT	ENTPD2
C4orf47	1.14335974129439e-103	2.05854	0.334	0.065	5.54003529046785e-99	Hypoxic PT	C4orf47
AC097376.2	1.54589079965537e-103	2.2739	0.347	0.07	7.49045928065011e-99	Hypoxic PT	AC097376.2
SLC16A3	1.00958059718812e-102	2.05106	0.642	0.252	4.89182182561529e-98	Hypoxic PT	SLC16A3
CDH21	4.92940890910632e-101	1.43494	0.611	0.191	2.38849579281837e-96	Hypoxic PT	CDH2
AC090204.1	5.55225118230374e-101	2.17835	0.448	0.119	2.69028778787345e-96	Hypoxic PT	AC090204.1
NNAT	1.87394762038661e-100	1.94247	0.33	0.063	9.08002579982127e-96	Hypoxic PT	NNAT
IGFBP2	1.34329176367085e-99	2.69214	0.686	0.351	6.50878591169075e-95	Hypoxic PT	IGFBP2
ANKRD37	1.47104301785079e-99	1.99412	0.594	0.198	7.1277918386942e-95	Hypoxic PT	ANKRD37
RPL38	2.50841840490232e-99	0.928446	0.932	0.879	1.21542905391137e-94	Hypoxic PT	RPL38
DPPA4	2.21840149346449e-97	1.56264	0.443	0.111	1.07490425964328e-92	Hypoxic PT	DPPA4
FJX11	2.18023741600779e-96	1.97482	0.443	0.115	1.05641223755241e-91	Hypoxic PT	FJX1
HTRA11	3.68857823173551e-96	1.89907	0.546	0.175	1.78726369640512e-91	Hypoxic PT	HTRA1
TSPAN41	6.07254544477822e-96	1.81416	0.622	0.233	2.94239116981284e-91	Hypoxic PT	TSPAN4
AC147651.2	9.11864661159159e-96	2.46259	0.301	0.057	4.41834902918059e-91	Hypoxic PT	AC147651.2
NEFM	1.02533502657694e-95	2.44589	0.465	0.124	4.96815833777589e-91	Hypoxic PT	NEFM
SRSF121	1.09279556932069e-95	1.5742	0.48	0.132	5.29503165158647e-91	Hypoxic PT	SRSF12
ALDOC	1.19409876159351e-94	1.84022	0.347	0.074	5.78588613942519e-90	Hypoxic PT	ALDOC
SOX11	1.50307481593801e-94	1.8344	0.419	0.104	7.28299871314606e-90	Hypoxic PT	SOX11
FAM57A	2.71320374498097e-94	2.12518	0.258	0.043	1.31465574259308e-89	Hypoxic PT	FAM57A
ABRAXAS1	5.18773684466667e-94	2.03682	0.439	0.12	2.51366601071479e-89	Hypoxic PT	ABRAXAS1
AL133453.1	1.29592237333348e-93	2.34237	0.367	0.086	6.27926226775007e-89	Hypoxic PT	AL133453.1
RPS8	4.37473206891642e-93	0.759365	0.996	0.978	2.11973267667276e-88	Hypoxic PT	RPS8
FOXC11	5.22792946690421e-93	1.61825	0.585	0.198	2.53314094389377e-88	Hypoxic PT	FOXC1
CDKN1C1	5.92147365733966e-93	2.44336	0.666	0.317	2.86919084592736e-88	Hypoxic PT	CDKN1C
DNM11	6.60996925750157e-93	1.44594	0.555	0.173	3.20279450402981e-88	Hypoxic PT	DNM1
MXRA81	3.14949074986707e-92	1.28941	0.552	0.16	1.52605424794059e-87	Hypoxic PT	MXRA8
HOXA4	7.78088771357423e-92	1.89793	0.352	0.078	3.77015133273526e-87	Hypoxic PT	HOXA4
PDGFA1	8.84336557913909e-92	1.78327	0.666	0.273	4.28496435771606e-87	Hypoxic PT	PDGFA
PKDCC1	1.4449110304037e-91	1.74323	0.461	0.129	7.00117190671807e-87	Hypoxic PT	PKDCC
NPM1	5.35446184586647e-91	1.03493	0.921	0.854	2.59445094279614e-86	Hypoxic PT	NPM1
CCNB1IP11	4.25746353017201e-90	1.66379	0.747	0.415	2.06291137890954e-85	Hypoxic PT	CCNB1IP1
IRX5	5.30317991985805e-90	1.96216	0.378	0.091	2.56960279836802e-85	Hypoxic PT	IRX5
ADAMTS11	7.95716632903556e-90	1.46622	0.631	0.223	3.85556537307089e-85	Hypoxic PT	ADAMTS1
HEY1	4.62576838044462e-89	1.90861	0.391	0.095	2.24136981106063e-84	Hypoxic PT	HEY1
SHC21	3.81176997322406e-88	1.78459	0.478	0.141	1.84695502282599e-83	Hypoxic PT	SHC2
RIT11	1.42906373840001e-87	1.83735	0.664	0.284	6.9243854380434e-83	Hypoxic PT	RIT1
EPB41L4A-AS1	1.87190367127922e-87	1.73935	0.771	0.395	9.07012204881632e-83	Hypoxic PT	EPB41L4A-AS1
RAMP21	5.08317577277798e-87	1.96108	0.417	0.111	2.46300198894184e-82	Hypoxic PT	RAMP2
RPS24	1.85223120260185e-86	0.783071	0.972	0.958	8.97480106908701e-82	Hypoxic PT	RPS24
RPS2	1.96466657575732e-86	0.804942	0.978	0.953	9.51959542617453e-82	Hypoxic PT	RPS2
PANCR	2.05361809819251e-86	2.02852	0.332	0.074	9.95060113298199e-82	Hypoxic PT	PANCR
PCAT6	6.05683443096304e-86	1.9403	0.382	0.096	2.93477855517883e-81	Hypoxic PT	PCAT6
BOD11	7.18149157620978e-86	1.47723	0.734	0.341	3.47971992833669e-81	Hypoxic PT	BOD1
BNIP3L1	7.66550988343848e-86	1.5601	0.81	0.481	3.71424615892128e-81	Hypoxic PT	BNIP3L
TYMS1	9.36243674125452e-86	1.39614	0.443	0.121	4.53647509860747e-81	Hypoxic PT	TYMS
CCDC151	2.20458303474693e-85	1.96079	0.393	0.101	1.06820866365628e-80	Hypoxic PT	CCDC151
MTRNR2L121	2.70429366666473e-85	1.0172	0.609	0.197	1.31033845324573e-80	Hypoxic PT	MTRNR2L12
NACA	5.86582880770402e-85	0.81935	0.95	0.895	2.84222869048491e-80	Hypoxic PT	NACA
BMP41	5.89432752775883e-85	1.64857	0.476	0.139	2.85603746030026e-80	Hypoxic PT	BMP4
PPP1R14C1	1.48902408640867e-83	1.49933	0.563	0.196	7.21491730828455e-79	Hypoxic PT	PPP1R14C
COL6A21	2.91169521851206e-82	1.48417	0.41	0.107	1.41083280117784e-77	Hypoxic PT	COL6A2
POMC1	4.57084571390246e-82	1.83427	0.362	0.089	2.2147575822143e-77	Hypoxic PT	POMC
CD681	4.7789112270554e-82	1.73192	0.509	0.167	2.31557364595742e-77	Hypoxic PT	CD68
SHMT21	5.97570851875165e-82	1.66362	0.57	0.213	2.89546980567593e-77	Hypoxic PT	SHMT2
LGALS21	6.55066824327346e-82	1.08154	0.679	0.253	3.17406079059572e-77	Hypoxic PT	LGALS2
ST8SIA4	1.1286249986938e-81	2.13982	0.275	0.055	5.46863956867092e-77	Hypoxic PT	ST8SIA4
RACK11	4.49994798460345e-81	1.31086	0.775	0.636	2.18040479645975e-76	Hypoxic PT	RACK1
VCAN1	6.15245389846805e-81	1.08175	0.817	0.403	2.98111001196371e-76	Hypoxic PT	VCAN
PALM1	1.3867801513559e-80	1.36666	0.537	0.175	6.71950454537988e-76	Hypoxic PT	PALM
EIF1	2.04912593259076e-80	0.75958	0.974	0.93	9.92883479377528e-76	Hypoxic PT	EIF1
HOMER31	7.37431529408983e-80	1.58185	0.581	0.225	3.57315073259829e-75	Hypoxic PT	HOMER3
RPL30	2.40229758444652e-79	0.840339	0.967	0.943	1.16400927156772e-74	Hypoxic PT	RPL30
CUBN1	4.61120555630853e-79	0.767495	0.55	0.168	2.23431354025373e-74	Hypoxic PT	CUBN
P4HA2	4.85791574757507e-79	1.92014	0.43	0.128	2.35385449633002e-74	Hypoxic PT	P4HA2
ARID3A1	6.87339516515072e-79	1.37918	0.675	0.292	3.33043489332213e-74	Hypoxic PT	ARID3A
[truncated: 12,514 more rows]
