# Supplementary material for: Single-cell transcriptomic comparison of tubular segment maturation in advanced human in vitro kidney models
Source: iScience. 2026 May 22;29(6):116053. doi: 10.1016/j.isci.2026.116053 (PMC13223991; doi:10.1016/j.isci.2026.116053)
Supplement: Data S3. Cell numbers and DEGs per cluster in the subsetted PT population (PT clusters.l3), related to Figure 2 [file mmc4.xlsx]

## Sheet: Cell numbers PT_clusters.l3
Clusters.l3	Cell numbers per sample
	Tubuloids	iPSCod tubuloids	iPSC-derived organoids (T)	iPSC-derived organoids (M)	iPSC-derived organoids (V)	iPSC-derived organoids (U)	Adult Kidney Tissue	Fetal Kidney Tissue
PT-S1/2	0	0	0	2	1	0	83	0
aPT	15	39	415	523	862	154	299	197
TTRhigh aPT	0	191	13	20	14	1	5	5
Stromal-like	0	2	20	20	31	13	1	6

## Sheet: DEGs PT_clusters.l3
	p_val	avg_log2FC	pct.1	pct.2	p_val_adj	cluster	gene
HPD	1.91994086632546e-263	7.5741	0.884	0.032	9.30288147369338e-259	PT-S1/2	HPD
CRYAA	1.08005153426447e-232	8.93635	0.43	0.002	5.23328170412505e-228	PT-S1/2	CRYAA
CALML3	1.06841591427162e-216	9.03431	0.395	0.002	5.17690247101173e-212	PT-S1/2	CALML3
CTXN3	2.7873029613647e-203	7.02441	0.5	0.008	1.35055977689965e-198	PT-S1/2	CTXN3
G6PC	3.17475799628745e-175	6.70958	0.465	0.009	1.53829723952112e-170	PT-S1/2	G6PC
MIOX	7.75661485820893e-163	6.46779	0.965	0.089	3.75839016339656e-158	PT-S1/2	MIOX
ALDOB	2.55426627387151e-158	6.26764	0.942	0.087	1.2376441803417e-153	PT-S1/2	ALDOB
PLG	1.05043046222408e-152	5.94322	0.581	0.024	5.08975576166057e-148	PT-S1/2	PLG
SLC22A6	3.13055180000036e-141	5.36563	0.64	0.035	1.51687756917217e-136	PT-S1/2	SLC22A6
GSTA1	1.20755344090651e-124	4.37306	0.86	0.087	5.85107944256839e-120	PT-S1/2	GSTA1
DAO	1.55187946326763e-123	6.69699	0.337	0.007	7.51947675131696e-119	PT-S1/2	DAO
ALB	2.46857489287517e-116	1.48495	0.756	0.064	1.19612327859374e-111	PT-S1/2	ALB
SLC22A8	4.80246062064446e-115	5.2051	0.698	0.059	2.32698426912707e-110	PT-S1/2	SLC22A8
DNMT3L	1.86837813929819e-114	6.81531	0.244	0.002	9.05303943615544e-110	PT-S1/2	DNMT3L
SLC6A19	2.33356730592506e-114	4.96576	0.535	0.03	1.13070670241293e-109	PT-S1/2	SLC6A19
ASPDH	4.94116010867457e-113	5.71601	0.64	0.049	2.39418971905718e-108	PT-S1/2	ASPDH
AGPAT9	2.92744404862138e-112	5.48692	0.302	0.006	1.418463739319e-107	PT-S1/2	AGPAT9
UQCR11.1	1.97607855790869e-109	5.20925	0.43	0.018	9.57489104449077e-105	PT-S1/2	UQCR11.1
PAH	2.31878355461965e-108	5.17778	0.814	0.098	1.12354338355541e-103	PT-S1/2	PAH
CYP4F3	2.5339320070146e-107	5.68668	0.384	0.014	1.22779141467885e-102	PT-S1/2	CYP4F3
FAM151A	2.53655140369741e-105	4.8245	0.686	0.063	1.22906061714754e-100	PT-S1/2	FAM151A
XPNPEP2	2.78535631693173e-105	5.05976	0.5	0.028	1.3496165498061e-100	PT-S1/2	XPNPEP2
NPL	1.60854658224143e-104	5.07988	0.5	0.029	7.79405160959263e-100	PT-S1/2	NPL
AFM	2.22109773731041e-104	6.5196	0.314	0.008	1.07621069763638e-99	PT-S1/2	AFM
SLC5A12	7.74333204732383e-102	4.06675	0.721	0.071	3.75195411021029e-97	PT-S1/2	SLC5A12
GSTA2	1.05266126264192e-101	5.31847	0.721	0.076	5.10056488200515e-97	PT-S1/2	GSTA2
PDZK1IP1	5.83492263413403e-98	3.49351	0.919	0.135	2.8272534131433e-93	PT-S1/2	PDZK1IP1
SLC36A2	7.05047516392413e-98	5.73899	0.349	0.012	3.4162372359278e-93	PT-S1/2	SLC36A2
AKR7A3	6.3802552234088e-91	5.2591	0.512	0.037	3.0914888659505e-86	PT-S1/2	AKR7A3
CYP4A11	1.34670344354232e-89	4.54712	0.384	0.018	6.52531686533994e-85	PT-S1/2	CYP4A11
SLC16A9	4.25741579934964e-84	3.96501	0.837	0.135	2.06288825141687e-79	PT-S1/2	SLC16A9
G0S2	7.0840319537692e-82	5.15454	0.488	0.038	3.43249684287933e-77	PT-S1/2	G0S2
NDUFB8.1	8.05366015545476e-81	4.60767	0.349	0.017	3.90232049172405e-76	PT-S1/2	NDUFB8.1
PSMA2.1	8.28914581210615e-78	4.63631	0.291	0.011	4.01642271179792e-73	PT-S1/2	PSMA2.1
RBP5	2.51581514067382e-76	4.2506	0.86	0.176	1.21901306826209e-71	PT-S1/2	RBP5
NAPRT1	3.82175665851146e-74	4.88995	0.267	0.009	1.85179397131514e-69	PT-S1/2	NAPRT1
TMEM66	2.73006675513082e-72	3.45381	0.395	0.026	1.32282654553109e-67	PT-S1/2	TMEM66
DAK	2.79708768926845e-72	5.38329	0.209	0.005	1.35530086895813e-67	PT-S1/2	DAK
BHMT2	6.12289309313788e-71	3.75207	0.616	0.075	2.96678661934903e-66	PT-S1/2	BHMT2
NPR3	2.72587982594081e-67	3.74626	0.523	0.054	1.32079781086136e-62	PT-S1/2	NPR3
RNF152	2.66518023956618e-66	4.80157	0.523	0.058	1.2913864332794e-61	PT-S1/2	RNF152
SF3B14	3.15195481020175e-66	3.13513	0.395	0.028	1.52724818373515e-61	PT-S1/2	SF3B14
SLC13A3	5.84442685988258e-66	4.93101	0.628	0.093	2.8318585906875e-61	PT-S1/2	SLC13A3
NAT8	2.40791183149619e-64	2.77507	0.826	0.156	1.16672959883316e-59	PT-S1/2	NAT8
PIPOX	1.15551898274352e-61	5.05303	0.384	0.031	5.59895167898547e-57	PT-S1/2	PIPOX
KL	5.6124730439145e-60	3.99768	0.558	0.072	2.71946768869833e-55	PT-S1/2	KL
UPB1	9.88467752762319e-60	5.07837	0.233	0.009	4.78952164923454e-55	PT-S1/2	UPB1
RP11-119D9.1	1.23989479237312e-58	5.52028	0.209	0.007	6.00778622696473e-54	PT-S1/2	RP11-119D9.1
LSMD1	3.30196576474881e-57	3.3822	0.36	0.028	1.59993449165139e-52	PT-S1/2	LSMD1
FBP1	4.45864248325487e-57	4.11759	0.895	0.302	2.16039062883632e-52	PT-S1/2	FBP1
PRODH2	1.68707916217715e-56	4.11497	0.744	0.169	8.17457337241316e-52	PT-S1/2	PRODH2
SLC22A18AS	2.82240252942906e-56	5.82736	0.256	0.013	1.36756692160956e-51	PT-S1/2	SLC22A18AS
C19orf77	9.38357967484033e-55	3.09717	0.453	0.048	4.54671969564713e-50	PT-S1/2	C19orf77
MRP63	3.09400592656156e-52	3.41603	0.349	0.029	1.49916963165614e-47	PT-S1/2	MRP63
COLEC11	5.07362030413635e-52	5.05264	0.267	0.017	2.45837198216623e-47	PT-S1/2	COLEC11
GPX3	5.49497022094654e-51	4.47571	0.977	0.647	2.66253287085744e-46	PT-S1/2	GPX3
GATM	1.53269856175938e-50	3.61498	0.965	0.613	7.42653761114892e-46	PT-S1/2	GATM
RAB7L1	2.19786720883957e-50	2.98252	0.314	0.024	1.06495457737112e-45	PT-S1/2	RAB7L1
VNN1	2.89818230776089e-50	3.93871	0.244	0.014	1.40428525540246e-45	PT-S1/2	VNN1
TMBIM4.1	6.92447790014195e-50	3.21262	0.256	0.015	3.35518652173478e-45	PT-S1/2	TMBIM4.1
IER3IP1.1	2.82591825027489e-49	4.23897	0.244	0.014	1.3692704289882e-44	PT-S1/2	IER3IP1.1
FABP1	3.74304835793973e-49	2.41424	0.86	0.255	1.81365665135612e-44	PT-S1/2	FABP1
SLC22A12	4.68421746694587e-49	3.88338	0.372	0.037	2.26969073143395e-44	PT-S1/2	SLC22A12
BBOX1	1.90915941007691e-48	2.99231	0.814	0.226	9.25064100558665e-44	PT-S1/2	BBOX1
C21orf33	3.21432284813971e-48	3.23891	0.36	0.034	1.55746799283762e-43	PT-S1/2	C21orf33
ADIRF	1.10635499160919e-47	2.22442	0.616	0.109	5.36073247634316e-43	PT-S1/2	ADIRF
SLC17A3	1.62823573355009e-47	3.27468	0.453	0.058	7.88945342334359e-43	PT-S1/2	SLC17A3
C9orf66	6.02900152797669e-47	3.96415	0.372	0.039	2.92129240036583e-42	PT-S1/2	C9orf66
PDK4	1.94347111439813e-46	4.42329	0.535	0.09	9.41689493770472e-42	PT-S1/2	PDK4
GSTT1	1.81756909404663e-45	4.04939	0.267	0.019	8.80684928829354e-41	PT-S1/2	GSTT1
PCK1	1.16358926136894e-44	4.50704	0.826	0.312	5.63805540703707e-40	PT-S1/2	PCK1
RAB11FIP3	1.29210311478406e-44	3.97335	0.756	0.24	6.26075643237471e-40	PT-S1/2	RAB11FIP3
MT-ND3	2.15232636212452e-44	2.99387	0.988	0.9	1.04288821550381e-39	PT-S1/2	MT-ND3
NUPR1	7.83758171904953e-44	3.06172	0.442	0.059	3.79762184614826e-39	PT-S1/2	NUPR1
FKBP5	3.05472936426401e-43	3.78501	0.372	0.043	1.48013856616048e-38	PT-S1/2	FKBP5
MT-ND2	6.23775553089438e-43	2.43139	1	0.943	3.02244206493956e-38	PT-S1/2	MT-ND2
MT-ND4L	6.36875907630177e-43	2.64032	1	0.824	3.08591852283126e-38	PT-S1/2	MT-ND4L
EHHADH	2.74089957759117e-42	3.87067	0.581	0.123	1.32807548132602e-37	PT-S1/2	EHHADH
NECAB2	4.58845781417039e-42	4.90672	0.233	0.016	2.22329134927812e-37	PT-S1/2	NECAB2
CMBL	1.04032690373419e-41	3.70426	0.802	0.302	5.04079997935363e-37	PT-S1/2	CMBL
MT-ND4	1.04686210313933e-40	2.11341	1	0.981	5.07246563455131e-36	PT-S1/2	MT-ND4
MT-ATP6	1.47992927082032e-40	2.1353	1	0.97	7.17084928883276e-36	PT-S1/2	MT-ATP6
ALDH1L1	1.09642647481362e-39	3.51907	0.64	0.164	5.31262484106193e-35	PT-S1/2	ALDH1L1
UGT2B7	1.40808740814615e-39	3.33248	0.919	0.609	6.82274672743135e-35	PT-S1/2	UGT2B7
KHK	1.45595771391445e-39	3.28828	0.826	0.356	7.05469750700109e-35	PT-S1/2	KHK
CYB5A	2.19306631705881e-39	1.85018	0.988	0.85	1.06262835326768e-34	PT-S1/2	CYB5A
AQP1	3.57789640329652e-39	2.23225	0.616	0.128	1.7336339232533e-34	PT-S1/2	AQP1
C11orf83	7.3933502377741e-39	3.21115	0.209	0.013	3.58237392421106e-34	PT-S1/2	C11orf83
ALDH4A1	6.16444913630727e-38	3.88632	0.709	0.238	2.98692218450633e-33	PT-S1/2	ALDH4A1
ANGPTL3	1.20332987709228e-37	2.96681	0.523	0.103	5.83061458646295e-33	PT-S1/2	ANGPTL3
MT-CO1	3.12437022592322e-37	1.87122	1	0.995	1.51388234926884e-32	PT-S1/2	MT-CO1
SLC5A2	3.50124059788024e-37	3.18651	0.395	0.056	1.69649111929689e-32	PT-S1/2	SLC5A2
ECHS1	3.6675304346785e-37	2.27016	0.965	0.73	1.77706519681912e-32	PT-S1/2	ECHS1
DDC	6.71746741829248e-37	3.08896	0.802	0.319	3.25488166285944e-32	PT-S1/2	DDC
ARG2	2.05527006728094e-36	4.75753	0.395	0.061	9.95860558400308e-32	PT-S1/2	ARG2
MT-CO3	2.15219088339498e-36	1.77308	1	0.995	1.0428225706402e-31	PT-S1/2	MT-CO3
DCXR	4.26358607025015e-36	3.39546	0.86	0.534	2.06587799447901e-31	PT-S1/2	DCXR
MT-CO2	4.73680841630588e-36	1.76361	1	0.993	2.29517315003685e-31	PT-S1/2	MT-CO2
PRAP1	6.26148534258607e-36	3.7329	0.488	0.095	3.03394010789666e-31	PT-S1/2	PRAP1
TMEM27	7.5731700650073e-36	2.57347	0.442	0.069	3.66950382329864e-31	PT-S1/2	TMEM27
ACSL1	1.44321021218272e-35	3.48835	0.512	0.106	6.99293076211016e-31	PT-S1/2	ACSL1
ASS1	2.61545873053405e-35	2.34012	0.919	0.564	1.26729437329297e-30	PT-S1/2	ASS1
TTC36	1.78349439695921e-34	4.71091	0.267	0.027	8.64174375102617e-30	PT-S1/2	TTC36
SORD	2.19859424854147e-34	3.88044	0.64	0.193	1.06530685718828e-29	PT-S1/2	SORD
RNF186	3.85555777154011e-34	4.54793	0.36	0.053	1.86817196262204e-29	PT-S1/2	RNF186
METTL7A	8.69055821114304e-34	2.9949	0.686	0.207	4.21092307562725e-29	PT-S1/2	METTL7A
SLC43A2	1.29751029334616e-33	3.79936	0.326	0.043	6.28695637537948e-29	PT-S1/2	SLC43A2
GGACT	2.53615290604918e-33	4.78105	0.36	0.055	1.22886752909707e-28	PT-S1/2	GGACT
FTL	2.78166162926009e-33	1.44706	1	0.996	1.34782632584169e-28	PT-S1/2	FTL
MT-ND1	1.31185880203385e-32	1.9024	0.977	0.917	6.35648063937482e-28	PT-S1/2	MT-ND1
MSRA	7.0919843934826e-32	3.12418	0.756	0.328	3.43635011801806e-27	PT-S1/2	MSRA
MGST1	9.68326796732098e-32	1.98336	0.791	0.287	4.69193066088571e-27	PT-S1/2	MGST1
SHMT1	4.68427985925063e-31	3.22028	0.686	0.252	2.2697209630013e-26	PT-S1/2	SHMT1
AOC1	6.73919025021065e-31	3.79863	0.547	0.147	3.26540724383707e-26	PT-S1/2	AOC1
SEPP1	7.54269078779825e-31	3.49833	0.512	0.125	3.65473539431976e-26	PT-S1/2	SEPP1
ADI1	8.0633586128416e-31	2.72186	0.837	0.538	3.90701978226627e-26	PT-S1/2	ADI1
GLYAT	5.24681412242572e-30	2.85697	0.733	0.306	2.54229131488016e-25	PT-S1/2	GLYAT
FXYD2	4.0837964971482e-29	2.31677	0.907	0.702	1.97876275472819e-24	PT-S1/2	FXYD2
PEPD	1.77076633987926e-28	2.27113	0.872	0.609	8.58007122325096e-24	PT-S1/2	PEPD
MACROD1	2.21981357757816e-28	3.3487	0.64	0.241	1.07558847087972e-23	PT-S1/2	MACROD1
AOX1	3.02689136464559e-28	4.09639	0.244	0.028	1.46664994182538e-23	PT-S1/2	AOX1
SLC7A8	3.63879248738517e-28	3.66799	0.628	0.227	1.76314051183761e-23	PT-S1/2	SLC7A8
CXCL14	8.85635821815283e-28	2.05789	0.814	0.364	4.29125981102377e-23	PT-S1/2	CXCL14
EAF2	1.16954046644402e-27	3.50824	0.442	0.099	5.66689137610786e-23	PT-S1/2	EAF2
MT-CYB	2.14849968418657e-27	1.24919	1	0.982	1.04103403697576e-22	PT-S1/2	MT-CYB
C11orf54	1.65895959165011e-26	1.60628	0.942	0.798	8.03832280538147e-22	PT-S1/2	C11orf54
COTL1	2.97248875514908e-26	2.33551	0.814	0.466	1.44028970141993e-21	PT-S1/2	COTL1
ERRFI1	4.81960807495178e-26	3.45282	0.453	0.111	2.33529289663713e-21	PT-S1/2	ERRFI1
CUBN	1.04184403941632e-25	2.11757	0.872	0.578	5.04815110858783e-21	PT-S1/2	CUBN
ISOC2	7.52178139456242e-25	2.53027	0.756	0.443	3.64460395692127e-20	PT-S1/2	ISOC2
DPYS	1.50579505687136e-24	2.3847	0.756	0.407	7.2961793685645e-20	PT-S1/2	DPYS
DMGDH	1.52727891313637e-24	3.17294	0.349	0.067	7.40027724571096e-20	PT-S1/2	DMGDH
KMO	1.7316804141104e-24	3.25045	0.244	0.032	8.39068427853055e-20	PT-S1/2	KMO
DNAJC12	1.75024583426344e-24	2.63045	0.36	0.07	8.48064116534008e-20	PT-S1/2	DNAJC12
MT-ND5	2.30359495122277e-24	1.33062	0.977	0.97	1.11618389766548e-19	PT-S1/2	MT-ND5
NOX4	2.94861035423257e-24	3.12464	0.523	0.157	1.42871966103985e-19	PT-S1/2	NOX4
ALDH6A1	3.06622018686744e-24	2.27133	0.849	0.587	1.48570632934475e-19	PT-S1/2	ALDH6A1
DPEP1	5.43894873815563e-24	2.94175	0.744	0.439	2.63538822158593e-19	PT-S1/2	DPEP1
PTH1R	8.40157254178648e-24	2.35706	0.767	0.431	4.07089795939722e-19	PT-S1/2	PTH1R
MAOA	1.1932344351576e-23	3.03832	0.5	0.148	5.78169813211262e-19	PT-S1/2	MAOA
HAO2	2.0990589069469e-23	2.63884	0.5	0.139	1.01707800277205e-18	PT-S1/2	HAO2
USP2	2.86839136509923e-23	4.42794	0.326	0.062	1.38985035204518e-18	PT-S1/2	USP2
TST	4.14368190757364e-23	2.25618	0.779	0.482	2.00777963149573e-18	PT-S1/2	TST
AGXT2	4.82545187418334e-23	2.75767	0.605	0.23	2.3381244511168e-18	PT-S1/2	AGXT2
AK4	4.98264646408871e-23	2.57814	0.767	0.495	2.41429151770954e-18	PT-S1/2	AK4
GLRX	7.04591797158312e-23	2.32642	0.802	0.528	3.41402909395088e-18	PT-S1/2	GLRX
GDA	1.18382277658713e-22	3.13858	0.337	0.067	5.73609488167527e-18	PT-S1/2	GDA
KLF9	9.12080884556388e-22	3.41938	0.419	0.11	4.41939671802953e-17	PT-S1/2	KLF9
ACAA1	9.35529583503397e-22	2.00619	0.837	0.6	4.53301504390736e-17	PT-S1/2	ACAA1
SLC7A9	1.21657648732011e-21	3.37623	0.407	0.103	5.89479971166085e-17	PT-S1/2	SLC7A9
ETNK2	1.67087442459218e-21	3.48082	0.5	0.169	8.09605493691893e-17	PT-S1/2	ETNK2
SUSD2	1.91473184909789e-21	4.39062	0.291	0.054	9.2776417016189e-17	PT-S1/2	SUSD2
FUOM	2.82412327725112e-21	2.55294	0.698	0.388	1.36840069275926e-16	PT-S1/2	FUOM
AKR1A1	4.61728693277294e-21	1.56943	0.86	0.688	2.2372602104058e-16	PT-S1/2	AKR1A1
FIS1	1.75368299021114e-20	1.59722	0.826	0.639	8.49729556076904e-16	PT-S1/2	FIS1
CGNL1	2.11080651522937e-20	2.95447	0.372	0.087	1.02277018888924e-15	PT-S1/2	CGNL1
ANK2	5.64003676704263e-20	2.76276	0.558	0.215	2.73282341510283e-15	PT-S1/2	ANK2
WDR72	1.75863568467434e-19	2.15881	0.605	0.245	8.52129334652106e-15	PT-S1/2	WDR72
PCK2	1.89066864647945e-19	2.7561	0.64	0.314	9.16104585965154e-15	PT-S1/2	PCK2
LRP2	2.0045197668311e-19	1.74369	0.837	0.501	9.71270007820343e-15	PT-S1/2	LRP2
DDT	2.00910308794136e-19	1.79497	0.826	0.632	9.73490810231109e-15	PT-S1/2	DDT
SOD1	2.90163916419102e-19	1.37415	0.895	0.774	1.40596024061712e-14	PT-S1/2	SOD1
DHRS4L2	4.13839976088581e-19	2.48736	0.686	0.428	2.00522022013961e-14	PT-S1/2	DHRS4L2
ACO1	8.61921886144738e-19	2.43943	0.663	0.356	4.17635630712571e-14	PT-S1/2	ACO1
TXN	9.13944023832584e-19	1.14289	0.953	0.882	4.4284243730784e-14	PT-S1/2	TXN
MT-ATP8	1.069264062347e-18	1.32265	0.93	0.667	5.18101208769615e-14	PT-S1/2	MT-ATP8
AGMAT	1.547515156719e-18	2.34303	0.628	0.299	7.49832994036622e-14	PT-S1/2	AGMAT
NQO2	2.67378805710361e-18	2.28066	0.721	0.47	1.29555726518898e-13	PT-S1/2	NQO2
SLC22A2	4.37573005218888e-18	1.96012	0.442	0.123	2.1202162394876e-13	PT-S1/2	SLC22A2
PCSK1N	5.849655127856e-18	1.53099	0.86	0.545	2.83439189565135e-13	PT-S1/2	PCSK1N
POLR2L	5.97017479343153e-18	1.43447	0.837	0.687	2.89278849440931e-13	PT-S1/2	POLR2L
ANPEP	1.14676866877175e-17	1.5476	0.721	0.395	5.55655290766664e-13	PT-S1/2	ANPEP
COX8A	1.41352177989203e-17	1.22149	0.919	0.804	6.84907843228884e-13	PT-S1/2	COX8A
GCSH	2.26694640244263e-17	2.22791	0.721	0.515	1.09842620983955e-12	PT-S1/2	GCSH
TFCP2L1	2.89320256314605e-17	2.90979	0.209	0.033	1.40187236994679e-12	PT-S1/2	TFCP2L1
SAT2	3.41747522369514e-17	1.49304	0.814	0.661	1.65590344488924e-12	PT-S1/2	SAT2
ABAT	3.77077430653743e-17	2.40017	0.453	0.152	1.82709098248965e-12	PT-S1/2	ABAT
MAPT	4.38563659342986e-17	3.56951	0.233	0.043	2.12501635498051e-12	PT-S1/2	MAPT
FTCD	6.38049436766947e-17	2.22124	0.686	0.429	3.09160474091056e-12	PT-S1/2	FTCD
SLC13A1	1.53228007885823e-16	1.95392	0.593	0.26	7.42450989409968e-12	PT-S1/2	SLC13A1
SLC7A7	1.8139194801966e-16	2.0498	0.674	0.383	8.78916544934462e-12	PT-S1/2	SLC7A7
ACADSB	2.03817404701908e-16	2.72793	0.453	0.163	9.87576852742625e-12	PT-S1/2	ACADSB
APOE	3.26263667642856e-16	1.21705	0.977	0.881	1.5808779751967e-11	PT-S1/2	APOE
C17orf89	3.36626297064666e-16	2.13837	0.337	0.085	1.63108905979713e-11	PT-S1/2	C17orf89
PRNP	4.06492580717026e-16	2.70056	0.5	0.202	1.96961915060628e-11	PT-S1/2	PRNP
NDUFA3	5.12839558789467e-16	1.33591	0.837	0.689	2.48491279815848e-11	PT-S1/2	NDUFA3
RPS27L	5.14943936246418e-16	1.18733	0.895	0.771	2.49510934868839e-11	PT-S1/2	RPS27L
HRSP12	1.27582190969702e-15	2.10893	0.465	0.165	6.18186748124596e-11	PT-S1/2	HRSP12
CISD3	1.40136764632221e-15	2.55668	0.547	0.26	6.79018679348964e-11	PT-S1/2	CISD3
SUCLG1	2.03272453092712e-15	1.46967	0.884	0.777	9.84936344215428e-11	PT-S1/2	SUCLG1
SDHD	2.39316877581087e-15	1.62018	0.756	0.568	1.1595859986314e-10	PT-S1/2	SDHD
ACADM	2.39773907737013e-15	1.73827	0.756	0.534	1.16180049254892e-10	PT-S1/2	ACADM
SLC34A3	2.49176376020792e-15	3.42076	0.36	0.111	1.20735921237115e-10	PT-S1/2	SLC34A3
THY1	3.18828697044533e-15	1.88299	0.372	0.103	1.54485256865958e-10	PT-S1/2	THY1
MME	4.79129849829386e-15	1.90502	0.709	0.456	2.32157577436331e-10	PT-S1/2	MME
PEBP1	5.33681891450579e-15	0.851789	0.977	0.923	2.58590223683463e-10	PT-S1/2	PEBP1
SLC2A2	5.5673875948602e-15	2.53555	0.302	0.077	2.69762198521356e-10	PT-S1/2	SLC2A2
ATOX1	6.03090158177458e-15	1.14231	0.86	0.762	2.92221305243305e-10	PT-S1/2	ATOX1
BLOC1S1	6.74328281411209e-15	1.55809	0.767	0.588	3.26739025474987e-10	PT-S1/2	BLOC1S1
CA12	1.3413727451848e-14	1.85663	0.442	0.148	6.49948749951843e-10	PT-S1/2	CA12
CAT	1.35976534201774e-14	1.80295	0.686	0.449	6.58860698821277e-10	PT-S1/2	CAT
GGT6	1.6318248315651e-14	2.97597	0.256	0.058	7.90684403886553e-10	PT-S1/2	GGT6
FTH1	1.70875016886071e-14	0.749175	1	0.986	8.2795780681977e-10	PT-S1/2	FTH1
COX7B	2.77067748117652e-14	1.07013	0.884	0.762	1.34250406672927e-09	PT-S1/2	COX7B
GPD1	2.79874473923554e-14	1.89315	0.651	0.396	1.35610377594919e-09	PT-S1/2	GPD1
SLC4A4	3.05529269213467e-14	2.13434	0.663	0.428	1.48041152104693e-09	PT-S1/2	SLC4A4
METRN	5.51072134548665e-14	2.92075	0.523	0.267	2.6701649207421e-09	PT-S1/2	METRN
GDPD3	6.31918312767054e-14	3.77677	0.233	0.051	3.06189699268148e-09	PT-S1/2	GDPD3
SUCNR1	6.39183494746608e-14	1.97025	0.209	0.04	3.09709970544521e-09	PT-S1/2	SUCNR1
CRYAB	1.06172784940209e-13	1.7574	0.698	0.441	5.1444961214929e-09	PT-S1/2	CRYAB
SCP2	1.38424175111291e-13	1.08329	0.826	0.667	6.70720498084251e-09	PT-S1/2	SCP2
AZGP1	1.57807107502744e-13	2.10964	0.488	0.209	7.64638558693797e-09	PT-S1/2	AZGP1
SDC1	1.73543038816565e-13	3.02851	0.442	0.185	8.40885440281784e-09	PT-S1/2	SDC1
UQCRQ	1.87947708807466e-13	0.998664	0.872	0.835	9.10681828255695e-09	PT-S1/2	UQCRQ
TPMT	2.22248556020899e-13	2.24815	0.593	0.338	1.07688315334366e-08	PT-S1/2	TPMT
CHCHD10	4.60334097122816e-13	1.08352	0.86	0.713	2.23050283419889e-08	PT-S1/2	CHCHD10
DIO1	5.09064666209599e-13	2.92925	0.407	0.157	2.46662193365199e-08	PT-S1/2	DIO1
ALDH8A1	5.69370577395038e-13	2.15294	0.407	0.146	2.75882819570992e-08	PT-S1/2	ALDH8A1
FAM134B	7.56352464502802e-13	1.4594	0.209	0.041	3.66483023150187e-08	PT-S1/2	FAM134B
PRUNE2	1.05259506417089e-12	2.23235	0.256	0.062	5.10024412393361e-08	PT-S1/2	PRUNE2
ATP6V0E2	1.74041484400584e-12	2.88134	0.465	0.218	8.43300608514592e-08	PT-S1/2	ATP6V0E2
ALDH1B1	1.81668280037521e-12	2.71235	0.36	0.128	8.80255484093805e-08	PT-S1/2	ALDH1B1
ENPEP	2.37430641162167e-12	2.00804	0.535	0.261	1.15044642868716e-07	PT-S1/2	ENPEP
SLC13A2	2.41171476942625e-12	3.33939	0.279	0.08	1.16857227437779e-07	PT-S1/2	SLC13A2
FAM195A	2.49948658079511e-12	2.48402	0.256	0.064	1.21110122785846e-07	PT-S1/2	FAM195A
ACSF2	3.28298861326211e-12	2.30802	0.5	0.246	1.59073930267002e-07	PT-S1/2	ACSF2
ACOX1	5.96425594105223e-12	2.45275	0.465	0.22	2.88992057367745e-07	PT-S1/2	ACOX1
PBLD	6.29708825334075e-12	1.25102	0.744	0.574	3.05119114227373e-07	PT-S1/2	PBLD
CHDH	6.9280425548064e-12	2.67983	0.395	0.156	3.35691373950589e-07	PT-S1/2	CHDH
HNMT	8.75035400423035e-12	2.07029	0.547	0.309	4.23989652920977e-07	PT-S1/2	HNMT
LYRM5	9.40431425617293e-12	2.10393	0.209	0.046	4.55676642968603e-07	PT-S1/2	LYRM5
BHMT	1.28919495935886e-11	1.2191	0.791	0.533	6.24666525607741e-07	PT-S1/2	BHMT
NFIA	1.5296325650441e-11	2.14953	0.372	0.135	7.41168163066468e-07	PT-S1/2	NFIA
GPX1	1.59775335670603e-11	1.70887	0.477	0.206	7.7417541145834e-07	PT-S1/2	GPX1
TNS1	1.69863664746787e-11	2.41792	0.337	0.114	8.23057401164079e-07	PT-S1/2	TNS1
ACP5	2.5934462917634e-11	2.46201	0.442	0.205	1.25662846621104e-06	PT-S1/2	ACP5
HIBCH	2.79222358411197e-11	1.79354	0.651	0.464	1.35294401544561e-06	PT-S1/2	HIBCH
GLDC	3.3676287908928e-11	2.86271	0.267	0.078	1.63175085433919e-06	PT-S1/2	GLDC
GLS	3.85418225214891e-11	1.12876	0.791	0.652	1.86750546845623e-06	PT-S1/2	GLS
TM4SF5	4.48634552416465e-11	2.55479	0.267	0.078	2.17381386027874e-06	PT-S1/2	TM4SF5
QDPR	4.64710106614763e-11	2.0076	0.605	0.448	2.25170635059117e-06	PT-S1/2	QDPR
GUK1	5.38324051237941e-11	1.07887	0.791	0.642	2.60839535786832e-06	PT-S1/2	GUK1
TGFBR3	5.61180412024601e-11	2.58979	0.233	0.061	2.719143568424e-06	PT-S1/2	TGFBR3
OGDHL	5.91936785784253e-11	2.56825	0.488	0.259	2.86817050183902e-06	PT-S1/2	OGDHL
NDUFB1	7.16904661715782e-11	1.12537	0.779	0.686	3.47368984787765e-06	PT-S1/2	NDUFB1
SFXN2	8.17307998175829e-11	2.33181	0.302	0.1	3.96018417436116e-06	PT-S1/2	SFXN2
LDHD	9.01425140952126e-11	3.66882	0.279	0.091	4.36776537796943e-06	PT-S1/2	LDHD
MAOB	1.05855582436061e-10	2.13498	0.477	0.239	5.12912639135689e-06	PT-S1/2	MAOB
PHYH	1.14827212889263e-10	2.12335	0.581	0.393	5.56383777333637e-06	PT-S1/2	PHYH
LINC00116	1.25776969859421e-10	1.84775	0.267	0.075	6.09439729756839e-06	PT-S1/2	LINC00116
NDUFB7	1.31979911784831e-10	0.897948	0.837	0.727	6.39495464562219e-06	PT-S1/2	NDUFB7
RARRES3	1.35111541622307e-10	1.67939	0.302	0.096	6.54669463776729e-06	PT-S1/2	RARRES3
APOM	1.62289449390152e-10	1.21795	0.709	0.503	7.86357298075042e-06	PT-S1/2	APOM
TMEM174	2.62112928449004e-10	2.91347	0.221	0.059	1.2700419835068e-05	PT-S1/2	TMEM174
ATP5D	2.79399747756159e-10	1.65267	0.5	0.249	1.35380353777769e-05	PT-S1/2	ATP5D
MMP24-AS1	3.83640566673149e-10	1.86467	0.326	0.109	1.85889200175807e-05	PT-S1/2	MMP24-AS1
MRPL41	4.1388056267926e-10	1.23448	0.744	0.615	2.00541687840609e-05	PT-S1/2	MRPL41
CYFIP2	5.02160402697653e-10	2.40196	0.384	0.164	2.43316801523121e-05	PT-S1/2	CYFIP2
LGALS2	5.08226342985438e-10	1.02485	0.826	0.726	2.46255992230164e-05	PT-S1/2	LGALS2
KIAA1191	6.53725019896777e-10	1.72939	0.593	0.391	3.16755921140784e-05	PT-S1/2	KIAA1191
HAGH	8.80258057385698e-10	1.69936	0.64	0.487	4.26520239125666e-05	PT-S1/2	HAGH
PRDX3	9.60420378696139e-10	1.06236	0.791	0.689	4.65362090293427e-05	PT-S1/2	PRDX3
CYSTM1	2.00957946622811e-09	0.866014	0.791	0.709	9.7372163456617e-05	PT-S1/2	CYSTM1
MCCD1	2.17741961483589e-09	2.42369	0.465	0.248	0.000105505	PT-S1/2	MCCD1
SDSL	3.28711491921806e-09	2.39675	0.43	0.225	0.000159274	PT-S1/2	SDSL
HPGD	3.51664392788922e-09	1.65721	0.442	0.225	0.000170395	PT-S1/2	HPGD
PLA2G16	4.4901201407171e-09	1.74232	0.477	0.264	0.000217564	PT-S1/2	PLA2G16
CTD-2336O2.1	4.76708940998943e-09	1.64623	0.244	0.073	0.000230985	PT-S1/2	CTD-2336O2.1
BRI3	5.54020828541906e-09	0.841411	0.837	0.636	0.000268445	PT-S1/2	BRI3
FDX1	6.39220683905961e-09	1.6826	0.593	0.452	0.000309728	PT-S1/2	FDX1
PFKFB2	6.6063206968753e-09	2.50364	0.209	0.059	0.000320103	PT-S1/2	PFKFB2
CA2	7.01402806755519e-09	1.13433	0.698	0.512	0.000339858	PT-S1/2	CA2
SNTA1	8.23494235705932e-09	3.57449	0.221	0.069	0.000399016	PT-S1/2	SNTA1
DNPH1	8.9143719794677e-09	1.0338	0.791	0.726	0.000431937	PT-S1/2	DNPH1
HSPE1	8.94459331921613e-09	0.741257	0.884	0.834	0.000433401	PT-S1/2	HSPE1
ISCU	9.21120026267526e-09	1.05698	0.744	0.662	0.000446319	PT-S1/2	ISCU
MCCC2	9.61722584363728e-09	1.97967	0.384	0.175	0.000465993	PT-S1/2	MCCC2
FBXO21	1.04094518097146e-08	1.82437	0.523	0.323	0.00050438	PT-S1/2	FBXO21
ALDH3A2	1.23576553414337e-08	1.38555	0.628	0.458	0.000598778	PT-S1/2	ALDH3A2
BDH2	1.54923070711126e-08	1.00177	0.733	0.629	0.000750664	PT-S1/2	BDH2
IYD	1.55871278989983e-08	2.09297	0.267	0.095	0.000755259	PT-S1/2	IYD
PRDX1	1.59565615454781e-08	0.677693	0.93	0.812	0.000773159	PT-S1/2	PRDX1
GPR155	1.79277802642749e-08	2.89564	0.244	0.084	0.000868673	PT-S1/2	GPR155
CTSH	1.80569322741785e-08	1.74566	0.593	0.434	0.000874931	PT-S1/2	CTSH
ATP5J2	1.9194024550199e-08	1.51449	0.453	0.225	0.000930027	PT-S1/2	ATP5J2
ALDH2	2.13629470067594e-08	1.48741	0.663	0.569	0.00103512	PT-S1/2	ALDH2
TCEB2	2.3158804167437e-08	1.22736	0.465	0.22	0.00112214	PT-S1/2	TCEB2
ACY3	3.0584587567403e-08	2.36195	0.453	0.27	0.00148195	PT-S1/2	ACY3
ACSM2B	3.35367158208823e-08	1.56032	0.57	0.372	0.00162499	PT-S1/2	ACSM2B
CNDP2	3.45454247162968e-08	1.25912	0.663	0.541	0.00167386	PT-S1/2	CNDP2
ARL2	4.34166310588435e-08	1.61853	0.616	0.493	0.00210371	PT-S1/2	ARL2
NAPSA	4.43831425846359e-08	1.79702	0.36	0.167	0.00215054	PT-S1/2	NAPSA
POLD4	4.95189101604438e-08	2.18128	0.36	0.167	0.00239939	PT-S1/2	POLD4
COX14	5.30635076823447e-08	1.20338	0.698	0.621	0.00257114	PT-S1/2	COX14
C7orf55	5.73890479259808e-08	1.5296	0.291	0.105	0.00278073	PT-S1/2	C7orf55
EPHX1	7.9496359797981e-08	2.52941	0.419	0.243	0.00385192	PT-S1/2	EPHX1
SH3YL1	1.18007158623055e-07	1.76148	0.593	0.479	0.00571792	PT-S1/2	SH3YL1
SOD2	1.23120188698276e-07	1.01396	0.558	0.368	0.00596567	PT-S1/2	SOD2
SLC47A1	1.34106872032495e-07	2.02109	0.407	0.214	0.00649801	PT-S1/2	SLC47A1
IGFBP4	2.09453377125145e-07	1.28801	0.605	0.46	0.0101489	PT-S1/2	IGFBP4
EPB41L3	2.27512945949732e-07	2.17102	0.326	0.151	0.0110239	PT-S1/2	EPB41L3
SEPW1	2.74377127810439e-07	1.02834	0.337	0.135	0.0132947	PT-S1/2	SEPW1
SERF2	2.78702464005695e-07	0.536757	0.988	0.935	0.0135042	PT-S1/2	SERF2
FBXL5	3.01356995191441e-07	1.28961	0.64	0.503	0.014602	PT-S1/2	FBXL5
ETFB	3.1626222170053e-07	0.643163	0.826	0.765	0.0153242	PT-S1/2	ETFB
MINOS1	3.2115707414719e-07	1.27462	0.663	0.545	0.0155613	PT-S1/2	MINOS1
SOD3	3.354752175619e-07	2.01624	0.267	0.107	0.0162551	PT-S1/2	SOD3
TNFRSF21	4.16019342549219e-07	2.17472	0.314	0.142	0.0201578	PT-S1/2	TNFRSF21
LYPLAL1	5.58755452346006e-07	1.55224	0.547	0.415	0.0270739	PT-S1/2	LYPLAL1
ACOT7	5.89340262444161e-07	1.68367	0.43	0.252	0.0285559	PT-S1/2	ACOT7
GHITM	6.18749227980112e-07	0.883216	0.698	0.651	0.0299809	PT-S1/2	GHITM
LAMTOR4	7.82006015576694e-07	0.895184	0.744	0.626	0.0378913	PT-S1/2	LAMTOR4
MYEOV2	8.14280859186458e-07	1.23084	0.349	0.158	0.0394552	PT-S1/2	MYEOV2
MAF	8.34400062465204e-07	1.42502	0.581	0.449	0.04043	PT-S1/2	MAF
AP1M2	9.30619222425343e-07	1.92227	0.488	0.34	0.0450922	PT-S1/2	AP1M2
GPX4	9.59629160820482e-07	0.554	0.907	0.823	0.0464979	PT-S1/2	GPX4
MT1X	9.63658029600771e-07	0.689986	0.907	0.662	0.0466931	PT-S1/2	MT1X
HADH	1.02954853498566e-06	1.74008	0.5	0.356	0.0498857	PT-S1/2	HADH
NDUFB2	1.08136122159948e-06	0.649687	0.849	0.829	0.0523963	PT-S1/2	NDUFB2
SNX30	1.10166125838407e-06	2.61345	0.279	0.122	0.0533799	PT-S1/2	SNX30
SELT	1.10571996756683e-06	1.59929	0.209	0.07	0.0535766	PT-S1/2	SELT
ANXA7	1.18605674214567e-06	1.20041	0.581	0.455	0.0574692	PT-S1/2	ANXA7
SLC2A4RG	1.30681952051844e-06	1.08336	0.663	0.49	0.0633206	PT-S1/2	SLC2A4RG
NDUFS8	1.44506585795797e-06	1.02021	0.744	0.648	0.0700192	PT-S1/2	NDUFS8
ATP6V1B2	2.12219671659069e-06	1.77024	0.488	0.351	0.102829	PT-S1/2	ATP6V1B2
MGAT4A	2.28491296998967e-06	1.94841	0.314	0.151	0.110713	PT-S1/2	MGAT4A
HOGA1	2.30901861452274e-06	1.6046	0.395	0.225	0.111881	PT-S1/2	HOGA1
SLC34A1	2.56206798098205e-06	0.698307	0.465	0.259	0.124142	PT-S1/2	SLC34A1
UQCRB	2.7760839301994e-06	0.534261	0.895	0.841	0.134512	PT-S1/2	UQCRB
TTC38	3.34618594029446e-06	1.55548	0.5	0.359	0.162136	PT-S1/2	TTC38
ST3GAL1	3.44560907082075e-06	2.41522	0.221	0.086	0.166954	PT-S1/2	ST3GAL1
TCN2	3.92003495740779e-06	1.66719	0.465	0.316	0.189941	PT-S1/2	TCN2
C19orf70	4.01454013111459e-06	0.837195	0.686	0.559	0.194521	PT-S1/2	C19orf70
SLC16A12	4.32572143871167e-06	1.93771	0.36	0.202	0.209599	PT-S1/2	SLC16A12
ECI2	4.45209485898631e-06	0.744084	0.686	0.598	0.215722	PT-S1/2	ECI2
FAH	4.54181041178762e-06	1.89855	0.442	0.299	0.220069	PT-S1/2	FAH
IQGAP2	4.65303572647077e-06	1.24985	0.337	0.164	0.225458	PT-S1/2	IQGAP2
GLUD1	5.49027262469738e-06	1.60135	0.535	0.43	0.266026	PT-S1/2	GLUD1
MFAP3L	5.55962469424042e-06	1.65152	0.209	0.079	0.269386	PT-S1/2	MFAP3L
STRA13	6.47372473198724e-06	1.01988	0.221	0.079	0.313678	PT-S1/2	STRA13
OGDH	9.31637547621355e-06	2.17359	0.372	0.226	0.451416	PT-S1/2	OGDH
RAB11FIP5	1.01894850130696e-05	2.35547	0.291	0.146	0.493721	PT-S1/2	RAB11FIP5
TSKU	1.15212588781848e-05	2.88137	0.291	0.15	0.558251	PT-S1/2	TSKU
CLTC	1.20378442521063e-05	1.28142	0.581	0.492	0.583282	PT-S1/2	CLTC
IVD	1.30593211082322e-05	1.68713	0.372	0.219	0.632776	PT-S1/2	IVD
SAT1	1.32161912656179e-05	0.884321	0.721	0.687	0.640377	PT-S1/2	SAT1
RPS28	2.04647156440354e-05	0.379109	0.988	0.91	0.991597	PT-S1/2	RPS28
HIPK3	2.15548425935526e-05	1.84342	0.349	0.202	1	PT-S1/2	HIPK3
FAM173A	2.20303881411766e-05	1.71975	0.465	0.342	1	PT-S1/2	FAM173A
NDUFV1	2.25438265320819e-05	0.929623	0.663	0.575	1	PT-S1/2	NDUFV1
MARC2	2.37893998310217e-05	2.47504	0.36	0.223	1	PT-S1/2	MARC2
PDZK1	2.3856964752809e-05	0.734515	0.802	0.723	1	PT-S1/2	PDZK1
AURKAIP1	2.6470297275763e-05	0.890258	0.698	0.679	1	PT-S1/2	AURKAIP1
NENF	2.72363521776073e-05	1.43566	0.5	0.385	1	PT-S1/2	NENF
ATP5I	2.89457491768154e-05	1.06345	0.512	0.354	1	PT-S1/2	ATP5I
DDAH1	2.91228372275505e-05	1.9454	0.442	0.325	1	PT-S1/2	DDAH1
MTHFS	3.12657001764919e-05	1.92683	0.477	0.373	1	PT-S1/2	MTHFS
GK	3.98716365405361e-05	1.18385	0.535	0.436	1	PT-S1/2	GK
NDUFA13	4.35900715435429e-05	0.649271	0.744	0.676	1	PT-S1/2	NDUFA13
TPCN1	4.7600662266071e-05	1.90922	0.291	0.155	1	PT-S1/2	TPCN1
GAMT	5.50538209305828e-05	1.38948	0.558	0.475	1	PT-S1/2	GAMT
ASL	5.67243817708296e-05	1.89931	0.395	0.265	1	PT-S1/2	ASL
FUT6	6.59593576359778e-05	2.28829	0.221	0.102	1	PT-S1/2	FUT6
SLC6A13	7.03366504308015e-05	1.24007	0.512	0.384	1	PT-S1/2	SLC6A13
TOMM7	7.09025446778074e-05	0.530512	0.744	0.738	1	PT-S1/2	TOMM7
HINT2	7.68298133356636e-05	0.922963	0.605	0.559	1	PT-S1/2	HINT2
OCIAD2	8.37869679115474e-05	0.617297	0.767	0.759	1	PT-S1/2	OCIAD2
PAQR5	9.04813107941161e-05	1.91952	0.244	0.12	1	PT-S1/2	PAQR5
CLTRN	9.22732504869171e-05	2.03354	0.291	0.16	1	PT-S1/2	CLTRN
C14orf2	0.00011821	0.859515	0.512	0.318	1	PT-S1/2	C14orf2
ATP5L	0.000124824	0.824692	0.523	0.364	1	PT-S1/2	ATP5L
SFXN1	0.000128348	1.81006	0.395	0.276	1	PT-S1/2	SFXN1
KCNJ15	0.000156957	0.853499	0.651	0.55	1	PT-S1/2	KCNJ15
TSPYL1	0.00016594	1.61175	0.465	0.37	1	PT-S1/2	TSPYL1
CTSD	0.000176846	0.844495	0.64	0.596	1	PT-S1/2	CTSD
RCC1L	0.000196665	0.520297	0.035	0.202	1	PT-S1/2	RCC1L
PLCXD2	0.00019939	2.10237	0.302	0.182	1	PT-S1/2	PLCXD2
MT-ND6	0.000203266	0.706981	0.674	0.582	1	PT-S1/2	MT-ND6
ECHDC3	0.000220977	2.13103	0.36	0.244	1	PT-S1/2	ECHDC3
ALAD	0.00022652	1.50621	0.314	0.185	1	PT-S1/2	ALAD
PCBP2	0.000228842	0.702268	0.767	0.742	1	PT-S1/2	PCBP2
ATP5G1	0.000264006	0.957976	0.407	0.244	1	PT-S1/2	ATP5G1
HNF4A	0.000348752	1.41749	0.43	0.338	1	PT-S1/2	HNF4A
ZNHIT1	0.000356625	0.631133	0.698	0.727	1	PT-S1/2	ZNHIT1
SUGCT	0.000362529	2.06327	0.291	0.176	1	PT-S1/2	SUGCT
NDUFC1	0.000382226	0.546893	0.767	0.764	1	PT-S1/2	NDUFC1
NDUFB3	0.000397714	0.838889	0.663	0.634	1	PT-S1/2	NDUFB3
DHDH	0.000398624	2.16092	0.314	0.201	1	PT-S1/2	DHDH
RCAN1	0.000405673	1.66536	0.279	0.158	1	PT-S1/2	RCAN1
DHRS4	0.000438281	1.45102	0.372	0.253	1	PT-S1/2	DHRS4
ATP6V1E1	0.000439818	1.40515	0.5	0.416	1	PT-S1/2	ATP6V1E1
TRPM3	0.000448627	1.55052	0.221	0.109	1	PT-S1/2	TRPM3
TMEM161A	0.00045082	0.356313	0.151	0.37	1	PT-S1/2	TMEM161A
FMO4	0.000471296	1.9262	0.233	0.123	1	PT-S1/2	FMO4
ACMSD	0.000476752	1.12948	0.465	0.351	1	PT-S1/2	ACMSD
ECHDC2	0.000478329	1.16422	0.558	0.528	1	PT-S1/2	ECHDC2
NDUFS6	0.000490903	0.61629	0.686	0.694	1	PT-S1/2	NDUFS6
TIPARP	0.000490947	2.34415	0.244	0.134	1	PT-S1/2	TIPARP
CIB1	0.000530035	0.70295	0.663	0.597	1	PT-S1/2	CIB1
LARP6	0.000537488	1.92754	0.221	0.114	1	PT-S1/2	LARP6
NDRG1	0.000560416	1.38466	0.488	0.415	1	PT-S1/2	NDRG1
EIF4EBP2	0.000568672	1.04149	0.488	0.404	1	PT-S1/2	EIF4EBP2
C19orf24	0.000579385	1.56855	0.407	0.309	1	PT-S1/2	C19orf24
CTSA	0.000581976	1.1997	0.512	0.456	1	PT-S1/2	CTSA
TCEB1	0.000617146	0.892634	0.256	0.128	1	PT-S1/2	TCEB1
TXNRD2	0.000641831	2.5327	0.233	0.129	1	PT-S1/2	TXNRD2
ST13	0.000652271	0.447566	0.814	0.757	1	PT-S1/2	ST13
RABGGTB	0.000658878	1.6236	0.419	0.335	1	PT-S1/2	RABGGTB
PYROXD1	0.000681654	2.14268	0.221	0.117	1	PT-S1/2	PYROXD1
SLC22A11	0.000683318	2.1129	0.267	0.158	1	PT-S1/2	SLC22A11
GLRX3	0.000707487	0.535996	0.186	0.421	1	PT-S1/2	GLRX3
C19orf60	0.000732216	0.56719	0.279	0.139	1	PT-S1/2	C19orf60
PSAT1	0.000749597	0.91607	0.558	0.486	1	PT-S1/2	PSAT1
NDUFV2	0.000781732	0.804145	0.686	0.591	1	PT-S1/2	NDUFV2
MSRB2	0.000792028	0.842624	0.64	0.6	1	PT-S1/2	MSRB2
FAM120A	0.000805776	1.4748	0.337	0.224	1	PT-S1/2	FAM120A
SUCLG2	0.000814751	1.31927	0.477	0.408	1	PT-S1/2	SUCLG2
HMOX1	0.000819951	2.30681	0.279	0.172	1	PT-S1/2	HMOX1
GPT2	0.000837149	1.9428	0.221	0.117	1	PT-S1/2	GPT2
GLRX5	0.000910719	0.98929	0.581	0.561	1	PT-S1/2	GLRX5
PCYOX1	0.000956741	1.12871	0.512	0.444	1	PT-S1/2	PCYOX1
CLIC4	0.000957476	0.83804	0.581	0.5	1	PT-S1/2	CLIC4
BLVRB	0.000958461	0.947148	0.57	0.541	1	PT-S1/2	BLVRB
FCGRT	0.000960239	0.96026	0.605	0.566	1	PT-S1/2	FCGRT
RPS19BP1	0.000964284	1.10688	0.547	0.523	1	PT-S1/2	RPS19BP1
CPEB4	0.00096713	1.69175	0.419	0.33	1	PT-S1/2	CPEB4
ARL6IP4	0.00108443	0.519875	0.698	0.617	1	PT-S1/2	ARL6IP4
SLC25A39	0.00109866	1.19821	0.512	0.46	1	PT-S1/2	SLC25A39
FAM96B	0.00118566	0.517877	0.651	0.589	1	PT-S1/2	FAM96B
CHCHD5	0.00120625	1.13983	0.512	0.467	1	PT-S1/2	CHCHD5
C11orf31	0.00124386	0.460744	0.314	0.166	1	PT-S1/2	C11orf31
TPRN	0.0012576	0.543347	0.058	0.209	1	PT-S1/2	TPRN
GRHPR	0.00125955	0.839563	0.628	0.597	1	PT-S1/2	GRHPR
AC100810.1	0.00130865	0.437329	0.093	0.273	1	PT-S1/2	AC100810.1
USMG5	0.00137679	1.13421	0.43	0.33	1	PT-S1/2	USMG5
TPT1	0.00140161	0.286683	0.988	0.956	1	PT-S1/2	TPT1
AKR1C3	0.00141819	0.670952	0.616	0.552	1	PT-S1/2	AKR1C3
SGK1	0.00143192	1.92985	0.326	0.23	1	PT-S1/2	SGK1
CTSB	0.00147255	0.75985	0.686	0.72	1	PT-S1/2	CTSB
COX7C	0.00152174	0.269966	0.965	0.942	1	PT-S1/2	COX7C
PTPRD	0.00157673	0.975156	0.291	0.169	1	PT-S1/2	PTPRD
MCRIP2	0.00158487	0.335264	0.105	0.284	1	PT-S1/2	MCRIP2
CDK14	0.00174063	1.78137	0.267	0.167	1	PT-S1/2	CDK14
MOB1A	0.00176043	1.17732	0.488	0.417	1	PT-S1/2	MOB1A
PPP1R16A	0.00210842	0.732602	0.686	0.628	1	PT-S1/2	PPP1R16A
PKLR	0.00211461	2.44303	0.233	0.141	1	PT-S1/2	PKLR
C16orf13	0.00215902	0.964722	0.221	0.113	1	PT-S1/2	C16orf13
PRLR	0.00218498	0.974721	0.43	0.337	1	PT-S1/2	PRLR
MSH3	0.00256159	1.43621	0.279	0.18	1	PT-S1/2	MSH3
FMC1	0.0026415	0.469191	0.163	0.371	1	PT-S1/2	FMC1
TM7SF3	0.00265448	1.57774	0.442	0.399	1	PT-S1/2	TM7SF3
SELENOO	0.00275355	0.31237	0.081	0.235	1	PT-S1/2	SELENOO
AKR7A2	0.00289218	0.918481	0.57	0.579	1	PT-S1/2	AKR7A2
ENPP2	0.00298027	2.35274	0.233	0.143	1	PT-S1/2	ENPP2
NUDT22	0.00311044	1.80458	0.36	0.283	1	PT-S1/2	NUDT22
PXMP2	0.003189	1.12836	0.523	0.475	1	PT-S1/2	PXMP2
NFIB	0.00344613	1.02099	0.43	0.346	1	PT-S1/2	NFIB
CAMTA1	0.00352453	0.703143	0.651	0.674	1	PT-S1/2	CAMTA1
BAG4	0.00357708	0.282307	0.07	0.208	1	PT-S1/2	BAG4
NDUFA2	0.00359704	0.562958	0.709	0.707	1	PT-S1/2	NDUFA2
GLYATL1	0.0036612	0.739592	0.605	0.541	1	PT-S1/2	GLYATL1
DLST	0.00412204	0.271321	0.128	0.296	1	PT-S1/2	DLST
SLC16A4	0.00413593	0.68359	0.628	0.575	1	PT-S1/2	SLC16A4
UBXN6	0.00423351	1.6142	0.384	0.319	1	PT-S1/2	UBXN6
EFHD1	0.00446873	1.32858	0.349	0.267	1	PT-S1/2	EFHD1
MRPL20	0.00459447	0.689974	0.605	0.583	1	PT-S1/2	MRPL20
USF2	0.00470103	0.275125	0.151	0.335	1	PT-S1/2	USF2
ACOX2	0.0047267	1.647	0.221	0.134	1	PT-S1/2	ACOX2
MARCH9	0.0051269	0.479111	0.14	0.313	1	PT-S1/2	MARCH9
SPART	0.00516992	0.842565	0.128	0.304	1	PT-S1/2	SPART
CDH16	0.00548116	0.958483	0.442	0.38	1	PT-S1/2	CDH16
CCDC28A	0.00551807	1.43407	0.302	0.215	1	PT-S1/2	CCDC28A
SLC22A17	0.00552635	0.401863	0.163	0.332	1	PT-S1/2	SLC22A17
IDH1	0.00577829	1.26164	0.43	0.377	1	PT-S1/2	IDH1
HSD17B14	0.00606426	1.59074	0.407	0.365	1	PT-S1/2	HSD17B14
HSD17B10	0.00654279	0.823844	0.547	0.531	1	PT-S1/2	HSD17B10
ABHD14B	0.00678401	1.28925	0.442	0.388	1	PT-S1/2	ABHD14B
SNRPG	0.00689103	0.67622	0.593	0.616	1	PT-S1/2	SNRPG
STXBP2	0.00720315	0.632921	0.186	0.38	1	PT-S1/2	STXBP2
MPDZ	0.00792274	1.23333	0.221	0.135	1	PT-S1/2	MPDZ
OGA	0.00795991	0.497686	0.105	0.254	1	PT-S1/2	OGA
ATP5E	0.00800643	0.685415	0.535	0.41	1	PT-S1/2	ATP5E
APRT	0.00805262	0.579072	0.663	0.664	1	PT-S1/2	APRT
NDUFA4	0.00841448	0.285497	0.895	0.904	1	PT-S1/2	NDUFA4
GSTO1	0.00879973	0.574458	0.605	0.576	1	PT-S1/2	GSTO1
CNOT6L	0.00933768	0.294738	0.081	0.207	1	PT-S1/2	CNOT6L
CRYZ	0.00942937	1.19437	0.465	0.44	1	PT-S1/2	CRYZ
CLPTM1	0.00992238	1.28684	0.419	0.37	1	PT-S1/2	CLPTM1
VIM	1.55963081826992e-68	1.20911	0.847	0.364	7.55703516684506e-64	aPT	VIM
IGFBP7	1.2884496816048e-61	1.3914	0.858	0.46	6.24305408724789e-57	aPT	IGFBP7
SPARC	4.32142260009512e-52	1.46986	0.762	0.383	2.09390210665009e-47	aPT	SPARC
LDHB	1.0057036246357e-51	0.796851	0.976	0.977	4.87303634280984e-47	aPT	LDHB
SMIM24	6.26569362693454e-46	1.19055	0.801	0.495	3.03597918999486e-41	aPT	SMIM24
ITM2B	2.97151010473017e-44	0.730866	0.96	0.949	1.43981550614596e-39	aPT	ITM2B
FLRT3	3.44904235189899e-44	0.960819	0.85	0.673	1.67119898118913e-39	aPT	FLRT3
CD24	5.81718872126506e-42	1.17807	0.801	0.706	2.81866062300177e-37	aPT	CD24
LAPTM4A	6.63305716911805e-41	0.841826	0.853	0.836	3.21398152072446e-36	aPT	LAPTM4A
ITM2C	1.39506015925228e-39	0.868022	0.883	0.766	6.75962449564101e-35	aPT	ITM2C
PAX8	2.8895433231853e-39	1.22705	0.694	0.334	1.40009932181621e-34	aPT	PAX8
SEPT7	3.96100242898809e-39	1.24844	0.675	0.283	1.91926411694189e-34	aPT	SEPT7
ACTG1	4.52379924323712e-39	0.728713	0.96	0.923	2.19196168531811e-34	aPT	ACTG1
VCAN	1.81341992461429e-38	0.833117	0.75	0.343	8.78674490272606e-34	aPT	VCAN
HLA-A	2.89255352398369e-37	1.30535	0.778	0.64	1.40155788451106e-32	aPT	HLA-A
GNG11	3.30148250472025e-37	1.39547	0.669	0.341	1.59970033283715e-32	aPT	GNG11
C6orf48	5.24747781838129e-36	1.29174	0.616	0.25	2.54261290211847e-31	aPT	C6orf48
CXXC5	1.44369407949744e-33	1.05489	0.754	0.57	6.99527529279689e-29	aPT	CXXC5
ATP1B1	1.57776198464588e-33	0.785347	0.872	0.806	7.64488792040317e-29	aPT	ATP1B1
CITED2	2.75735221673417e-33	1.20671	0.748	0.57	1.33604744309637e-28	aPT	CITED2
TMSB4X	1.17056184865217e-32	0.872779	0.932	0.804	5.67184038145924e-28	aPT	TMSB4X
STMN1	1.68246093885806e-32	0.911816	0.831	0.696	8.15219623314282e-28	aPT	STMN1
RPL4	4.10280064072791e-32	0.674439	0.915	0.886	1.9879710224583e-27	aPT	RPL4
EMX2	2.12004603104182e-31	0.916284	0.704	0.348	1.027247103881e-26	aPT	EMX2
RGS9	3.79737972361636e-30	1.7119	0.443	0.145	1.83998237128107e-25	aPT	RGS9
SPP1	1.85973374227903e-29	1.18781	0.796	0.53	9.01115387483882e-25	aPT	SPP1
SEPT2	2.17087277452376e-29	0.842313	0.676	0.325	1.05187469416774e-24	aPT	SEPT2
MDK	2.5098637956458e-29	0.97193	0.794	0.65	1.21612940354221e-24	aPT	MDK
HNRNPDL	4.63299297671566e-29	0.810756	0.858	0.783	2.2448704169378e-24	aPT	HNRNPDL
TSPAN1	6.93086750335733e-29	1.46295	0.576	0.318	3.35828254007676e-24	aPT	TSPAN1
SERPINE2	2.23800689260595e-27	1.2348	0.567	0.292	1.08440385974329e-22	aPT	SERPINE2
TUBA1B	2.83438529211298e-27	1.07289	0.725	0.624	1.37337304944042e-22	aPT	TUBA1B
MXRA8	5.66220814335705e-27	1.4981	0.458	0.168	2.74356633378222e-22	aPT	MXRA8
CLEC18B	8.25348059939848e-27	1.41876	0.46	0.173	3.99914148963254e-22	aPT	CLEC18B
CD63	8.32754114967501e-27	0.52758	0.942	0.888	4.03502678866353e-22	aPT	CD63
ATP6V1G1	8.49267740835859e-27	0.581158	0.871	0.89	4.11504191144607e-22	aPT	ATP6V1G1
DAB2	1.23952770377012e-26	0.575343	0.849	0.624	6.00600753584773e-22	aPT	DAB2
CDKN1C	2.00309521822359e-26	1.48307	0.507	0.234	9.70579757038056e-22	aPT	CDKN1C
C8orf59	7.88924872491498e-26	1.23333	0.544	0.252	3.8226565771703e-21	aPT	C8orf59
YWHAE	1.05045151306343e-25	0.671778	0.833	0.818	5.08985776139757e-21	aPT	YWHAE
WRB	1.11839020285588e-25	1.64067	0.421	0.15	5.41904788891787e-21	aPT	WRB
TUBA1A	1.24429834826645e-25	1.23982	0.532	0.241	6.02912321669028e-21	aPT	TUBA1A
CLEC18A	8.95257556790401e-25	1.41013	0.473	0.208	4.33788096567221e-20	aPT	CLEC18A
ENO1	1.09109775473468e-24	0.681429	0.859	0.864	5.28680506079142e-20	aPT	ENO1
TMSB10	1.11094685144714e-24	0.541447	0.981	0.916	5.38298187400199e-20	aPT	TMSB10
CYS1	1.97422621535159e-24	1.27184	0.508	0.252	9.5659157038646e-20	aPT	CYS1
ATP6V1F	2.02875650829154e-24	0.740848	0.817	0.815	9.83013678527585e-20	aPT	ATP6V1F
PTMA	2.5265780315561e-24	0.488308	0.933	0.949	1.22422811941019e-19	aPT	PTMA
H3F3B	3.88163110169406e-24	0.520279	0.956	0.911	1.88080553401484e-19	aPT	H3F3B
SOX4	6.984911450532e-24	0.964488	0.795	0.687	3.38446899424077e-19	aPT	SOX4
BIN1	1.08623265401234e-23	1.23569	0.608	0.453	5.2632317017514e-19	aPT	BIN1
FAM213A	1.74320956163122e-23	0.861301	0.597	0.297	8.44654760992789e-19	aPT	FAM213A
YBX1	2.19095501471055e-23	0.539325	0.898	0.862	1.06160534282785e-18	aPT	YBX1
JUN	4.96051136101607e-23	0.906058	0.793	0.687	2.40356617486673e-18	aPT	JUN
CALR	5.10555797624623e-23	0.664591	0.809	0.769	2.47384706181035e-18	aPT	CALR
HSP90B1	5.22499563188161e-23	0.769912	0.908	0.857	2.53171938347192e-18	aPT	HSP90B1
MT1E	5.40617683337816e-23	1.13859	0.707	0.565	2.61950892284505e-18	aPT	MT1E
FKBP2	1.26843642515991e-22	0.823551	0.691	0.463	6.14608185446981e-18	aPT	FKBP2
RHOA	1.39377671357711e-22	0.720534	0.785	0.75	6.75340568796652e-18	aPT	RHOA
CCND2	1.6060788375568e-22	1.34944	0.46	0.196	7.78209439949771e-18	aPT	CCND2
LHX1	1.62308286186995e-22	1.26423	0.442	0.185	7.86448569890465e-18	aPT	LHX1
SEPT11	6.59057809473683e-22	0.814707	0.498	0.22	3.19339871002378e-17	aPT	SEPT11
RPL3	1.357143187244e-21	0.345401	0.985	0.984	6.5759015994721e-17	aPT	RPL3
NPC2	1.39162787856628e-21	0.5968	0.835	0.797	6.74299372280503e-17	aPT	NPC2
CDH6	1.46076132315735e-21	1.17187	0.562	0.311	7.07797291522661e-17	aPT	CDH6
TMEM176A	1.98009961882831e-21	0.693576	0.783	0.745	9.59437469307067e-17	aPT	TMEM176A
PPFIBP1	2.48047464535907e-21	1.01691	0.596	0.407	1.20188918466228e-16	aPT	PPFIBP1
PNISR	2.69578407828179e-21	0.763271	0.791	0.694	1.30621521729066e-16	aPT	PNISR
KIF12	2.7348846028936e-21	1.08271	0.606	0.423	1.32516098548607e-16	aPT	KIF12
MPC2	2.84066494189047e-21	0.551892	0.88	0.869	1.37641579094361e-16	aPT	MPC2
METTL9	3.0639835459281e-21	0.755816	0.767	0.687	1.484622587344e-16	aPT	METTL9
AEBP1	3.55283805918635e-21	1.3809	0.391	0.147	1.72149215319815e-16	aPT	AEBP1
PGRMC1	4.07878659682829e-21	0.727519	0.794	0.757	1.97633525762718e-16	aPT	PGRMC1
RHOB	4.55175855384576e-21	1.22157	0.631	0.495	2.20550908968042e-16	aPT	RHOB
A4GALT	4.57611499110662e-21	1.37057	0.381	0.136	2.2173107577908e-16	aPT	A4GALT
AIF1L	5.70347842505512e-21	1.53514	0.394	0.152	2.76356343607621e-16	aPT	AIF1L
MDH1	8.04139513437565e-21	0.609439	0.821	0.787	3.89637759841038e-16	aPT	MDH1
RHOBTB1	1.20133053068502e-20	1.38354	0.526	0.299	5.8209269533812e-16	aPT	RHOBTB1
SET	1.63054465006376e-20	0.703976	0.792	0.75	7.90064104741894e-16	aPT	SET
LAMTOR5	1.72409841793464e-20	0.534439	0.854	0.853	8.35394647426049e-16	aPT	LAMTOR5
APOPT1	2.06208870979767e-20	1.11815	0.463	0.206	9.99164463445363e-16	aPT	APOPT1
RPL27	3.13986535973748e-20	0.4316	0.929	0.928	1.5213903614072e-15	aPT	RPL27
CYR61	3.36365104636078e-20	1.23984	0.406	0.168	1.62982347800365e-15	aPT	CYR61
PLEKHA1	3.36750957552746e-20	0.975417	0.703	0.549	1.63169308972608e-15	aPT	PLEKHA1
NCBP2-AS2	3.38884374062351e-20	1.04457	0.431	0.175	1.64203034608172e-15	aPT	NCBP2-AS2
UGCG	3.64225323575593e-20	1.02184	0.645	0.502	1.76481738285318e-15	aPT	UGCG
DNM1	5.83697439701577e-20	1.35481	0.415	0.182	2.82824757433002e-15	aPT	DNM1
CETN2	5.92219440260877e-20	1.12819	0.615	0.435	2.86954007584005e-15	aPT	CETN2
FMO1	6.40146139814387e-20	0.906119	0.58	0.332	3.10176410585663e-15	aPT	FMO1
NEFL	6.46203789650242e-20	1.23479	0.376	0.14	3.13111584237128e-15	aPT	NEFL
FAM96B1	6.70753348882858e-20	0.76025	0.634	0.334	3.250068276677e-15	aPT	FAM96B
COL4A3BP	8.52085739475813e-20	0.946086	0.467	0.215	4.1286962420561e-15	aPT	COL4A3BP
KCNJ151	9.21531480001611e-20	0.659202	0.595	0.306	4.46518863319981e-15	aPT	KCNJ15
COL4A1	1.03818793184203e-19	1.10601	0.487	0.25	5.03043580494739e-15	aPT	COL4A1
FAM69B	1.15528611511861e-19	1.65055	0.31	0.093	5.5978233421957e-15	aPT	FAM69B
PCBP1	1.1888926168335e-19	0.592761	0.817	0.799	5.76066028560505e-15	aPT	PCBP1
EMID1	1.27139882676609e-19	1.38574	0.423	0.203	6.16043587521242e-15	aPT	EMID1
TGIF1	2.14118787294235e-19	0.942066	0.532	0.315	1.03749117195549e-14	aPT	TGIF1
COL4A2	2.81207440607619e-19	1.01049	0.541	0.318	1.36256253272016e-14	aPT	COL4A2
FJX1	3.43338111690257e-19	1.6264	0.341	0.119	1.66361048638397e-14	aPT	FJX1
BCL7A	3.77879166647841e-19	1.48126	0.389	0.166	1.83097571407545e-14	aPT	BCL7A
HNRNPA2B1	6.36261863084085e-19	0.608475	0.912	0.867	3.08294323138763e-14	aPT	HNRNPA2B1
HNRNPA1	9.50005172560423e-19	0.481432	0.825	0.832	4.60315506312427e-14	aPT	HNRNPA1
EZR	1.34699011035998e-18	0.759587	0.869	0.794	6.52670588073825e-14	aPT	EZR
TUBB2B	1.3715816659796e-18	1.45626	0.422	0.203	6.64586180433756e-14	aPT	TUBB2B
S100A1	1.42866666411729e-18	1.34054	0.482	0.269	6.92246145431389e-14	aPT	S100A1
KDELR1	1.73251241444001e-18	0.651782	0.772	0.724	8.39471565292761e-14	aPT	KDELR1
ALDH1A1	1.95549561098065e-18	0.832598	0.769	0.734	9.47515843344562e-14	aPT	ALDH1A1
SLC16A41	2.5113610912455e-18	0.870077	0.606	0.404	1.2168549031521e-13	aPT	SLC16A4
YBX3	3.47592244677674e-18	1.07516	0.605	0.465	1.6842234623612e-13	aPT	YBX3
LINC01781	4.93264646893315e-18	1.15939	0.455	0.229	2.39006452005687e-13	aPT	LINC01781
BLVRA	4.97007469079492e-18	0.989785	0.528	0.332	2.40819999067777e-13	aPT	BLVRA
FAM96A	5.88608247501883e-18	0.882172	0.468	0.22	2.85204240244562e-13	aPT	FAM96A
ADAMTS1	7.90469202943609e-18	1.02679	0.444	0.224	3.83013947594296e-13	aPT	ADAMTS1
NDUFB9	1.01058758465387e-17	0.686572	0.784	0.755	4.89670108268187e-13	aPT	NDUFB9
HTRA1	1.12303901155569e-17	1.39596	0.347	0.136	5.44157322659193e-13	aPT	HTRA1
ENTPD2	1.17969959036427e-17	1.41923	0.346	0.136	5.71611639515103e-13	aPT	ENTPD2
PPP1R14C	1.66641269010272e-17	1.26828	0.434	0.231	8.0744360486237e-13	aPT	PPP1R14C
RTN4	1.95391856698652e-17	0.582264	0.858	0.85	9.4675170244765e-13	aPT	RTN4
EIF4A2	2.32131096721204e-17	0.677287	0.801	0.806	1.12476801605292e-12	aPT	EIF4A2
SMTNL2	2.49396829425149e-17	1.26541	0.337	0.129	1.20842739729662e-12	aPT	SMTNL2
FAM45A	2.51938743173182e-17	1.05617	0.38	0.159	1.22074398617134e-12	aPT	FAM45A
RARRES2	2.58395944454789e-17	1.10496	0.487	0.276	1.25203170926123e-12	aPT	RARRES2
RAMMET	2.81828046607183e-17	1.48157	0.314	0.114	1.36556961703044e-12	aPT	RAMMET
TROVE2	3.005103279759e-17	0.82336	0.411	0.18	1.45609274317442e-12	aPT	TROVE2
NAP1L1	3.46515829859687e-17	0.719988	0.783	0.652	1.67900780200213e-12	aPT	NAP1L1
FUS	3.52404574402064e-17	0.723926	0.781	0.657	1.70754112480776e-12	aPT	FUS
C19orf701	3.7749946074526e-17	0.647197	0.603	0.327	1.82913588709508e-12	aPT	C19orf70
TMEM176B	4.7058444619941e-17	0.693325	0.738	0.708	2.28016987561462e-12	aPT	TMEM176B
EID1	5.41454123343688e-17	0.652249	0.817	0.741	2.62356180924951e-12	aPT	EID1
MSN	5.49950604331284e-17	1.24018	0.403	0.185	2.6647306582268e-12	aPT	MSN
ZFP36L1	8.56185816485497e-17	0.781341	0.661	0.484	4.14856275519883e-12	aPT	ZFP36L1
PAX2	1.09402000275742e-16	1.29716	0.344	0.14	5.30096452136081e-12	aPT	PAX2
MT1H	1.17061660023409e-16	1.24079	0.646	0.521	5.67210567477425e-12	aPT	MT1H
SSSCA1	1.35331394134923e-16	1.10113	0.358	0.147	6.55734737141356e-12	aPT	SSSCA1
DUT	1.5129080804368e-16	0.808155	0.576	0.367	7.33064481294845e-12	aPT	DUT
CTXN1	1.66130244072716e-16	1.4752	0.325	0.126	8.04967484629938e-12	aPT	CTXN1
AQP6	1.66740972489242e-16	1.68246	0.284	0.096	8.07926708099374e-12	aPT	AQP6
PGAM2	1.69529703314564e-16	2.32533	0.254	0.077	8.21439224440387e-12	aPT	PGAM2
ACAA2	2.39911541015889e-16	0.568886	0.808	0.799	1.16246738083839e-11	aPT	ACAA2
TIMP1	2.40698878741139e-16	1.13441	0.553	0.386	1.16628234705232e-11	aPT	TIMP1
PPP1R1A	2.88669171141538e-16	1.00578	0.552	0.393	1.39871760184921e-11	aPT	PPP1R1A
C1orf123	3.09391118473266e-16	0.965525	0.39	0.168	1.49912372545036e-11	aPT	C1orf123
C1QTNF12	3.10420832653275e-16	1.39192	0.385	0.199	1.50411310253818e-11	aPT	C1QTNF12
TUBB4B	3.13932055430988e-16	0.840308	0.742	0.776	1.52112638138531e-11	aPT	TUBB4B
KDELC1	3.47543249230432e-16	1.53437	0.276	0.091	1.68398605982113e-11	aPT	KDELC1
ACAT1	3.52806357398362e-16	0.581372	0.711	0.54	1.70948792413802e-11	aPT	ACAT1
MTRNR2L12	3.95897589211725e-16	1.15245	0.409	0.215	1.91828217876649e-11	aPT	MTRNR2L12
NREP	3.96379012283542e-16	0.737273	0.69	0.535	1.92061486611868e-11	aPT	NREP
ARL6IP5	4.03058390387606e-16	0.720426	0.749	0.675	1.95297912478411e-11	aPT	ARL6IP5
SYNE2	7.87778834201533e-16	1.05156	0.641	0.498	3.81710356324011e-11	aPT	SYNE2
BMP4	8.76696490520109e-16	1.18153	0.389	0.185	4.24794517516613e-11	aPT	BMP4
RPS6	9.15255842663559e-16	0.375048	0.993	0.993	4.43478066004201e-11	aPT	RPS6
BSG	1.11652585002911e-15	0.835584	0.709	0.764	5.41001435373103e-11	aPT	BSG
HOXA10	1.17292016464805e-15	1.09465	0.421	0.215	5.68326736578567e-11	aPT	HOXA10
RASL12	1.32006589490215e-15	1.92146	0.284	0.103	6.39624728715889e-11	aPT	RASL12
FSCN1	1.37905741120175e-15	1.33437	0.347	0.145	6.68208478023697e-11	aPT	FSCN1
MORF4L1	1.46388897075052e-15	0.543828	0.832	0.843	7.09312761887458e-11	aPT	MORF4L1
FOXC1	1.61759274818548e-15	0.954824	0.347	0.147	7.8378839020579e-11	aPT	FOXC1
ABHD11	1.8909425326992e-15	1.08892	0.527	0.355	9.16237294794072e-11	aPT	ABHD11
SEPT10	2.10455838203593e-15	1.14813	0.35	0.15	1.01974271843169e-10	aPT	SEPT10
POMC	2.74290881329509e-15	1.32037	0.3	0.11	1.329049036394e-10	aPT	POMC
DCDC2	3.07514404547027e-15	0.857676	0.71	0.579	1.49003029579216e-10	aPT	DCDC2
TMEM150A	3.6019496865445e-15	0.972472	0.516	0.362	1.74528870111827e-10	aPT	TMEM150A
TSPAN4	3.61848432075049e-15	1.2233	0.396	0.208	1.75330039277644e-10	aPT	TSPAN4
SNCA	3.81189282870155e-15	1.76418	0.382	0.201	1.84701455121905e-10	aPT	SNCA
CREB5	5.51461294918857e-15	1.56342	0.345	0.157	2.67205055839983e-10	aPT	CREB5
ACTB	5.55676683493239e-15	0.544364	0.902	0.9	2.69247580219814e-10	aPT	ACTB
ODC1	5.99362379745179e-15	0.916612	0.621	0.512	2.90415047481729e-10	aPT	ODC1
AKAP12	6.0286497011916e-15	1.68378	0.366	0.185	2.92112192621538e-10	aPT	AKAP12
BEX2	6.3593367010905e-15	0.974048	0.603	0.463	3.08135300514639e-10	aPT	BEX2
SRSF3	6.51528466759975e-15	0.717046	0.725	0.673	3.15691603283878e-10	aPT	SRSF3
TUBB	8.51021674754386e-15	0.629913	0.73	0.689	4.1235404228549e-10	aPT	TUBB
H2AFY2	8.95807353521107e-15	1.23794	0.362	0.173	4.34054495075117e-10	aPT	H2AFY2
SRSF2	9.78291302082221e-15	0.83768	0.622	0.505	4.74021267510919e-10	aPT	SRSF2
RBM3	1.18763872334297e-14	0.86095	0.629	0.472	5.75458467008603e-10	aPT	RBM3
ANP32E	1.22976000989279e-14	1.05659	0.473	0.29	5.95867915193453e-10	aPT	ANP32E
SLC44A4	1.32272445982882e-14	1.08184	0.542	0.407	6.40912909765456e-10	aPT	SLC44A4
SRSF5	1.3815945670961e-14	0.612685	0.764	0.736	6.69437831540747e-10	aPT	SRSF5
DDAH2	1.55066829190742e-14	0.766448	0.649	0.577	7.51360814160819e-10	aPT	DDAH2
CALM3	1.62214568748914e-14	0.627976	0.747	0.769	7.85994471415989e-10	aPT	CALM3
SLC39A4	1.9875102375467e-14	0.930068	0.545	0.386	9.63028210500876e-10	aPT	SLC39A4
TMBIM6	2.00888858758807e-14	0.385611	0.952	0.942	9.73386876229925e-10	aPT	TMBIM6
HMGN2	2.02485984846527e-14	0.688441	0.698	0.607	9.81125590975362e-10	aPT	HMGN2
LRRK2	2.12239464151761e-14	1.33411	0.32	0.133	1.02838509960094e-09	aPT	LRRK2
SLC25A6	2.24593483896881e-14	0.464436	0.867	0.853	1.08824526687395e-09	aPT	SLC25A6
MYL6	2.26916455202105e-14	0.315429	0.955	0.946	1.09950099203628e-09	aPT	MYL6
MINOS11	2.28622424534563e-14	0.424423	0.587	0.325	1.10776709583977e-09	aPT	MINOS1
ACSM2A	2.43615264089538e-14	0.81149	0.484	0.262	1.18041340061945e-09	aPT	ACSM2A
PODXL2	2.48214415834847e-14	1.18691	0.31	0.131	1.20269813048617e-09	aPT	PODXL2
ZNF704	2.76266675051063e-14	0.815628	0.435	0.227	1.33862254729242e-09	aPT	ZNF704
ERICH5	2.86567643121073e-14	1.37033	0.403	0.215	1.38853485797885e-09	aPT	ERICH5
HNRNPK	2.89125127377335e-14	0.592478	0.775	0.776	1.40092689219414e-09	aPT	HNRNPK
HNRNPU	3.12414350115677e-14	0.670402	0.821	0.745	1.5137724920505e-09	aPT	HNRNPU
MSLN	3.31788244267326e-14	2.14363	0.243	0.082	1.6076467587729e-09	aPT	MSLN
EMX2OS	4.68262455250901e-14	1.08319	0.383	0.182	2.26891890067272e-09	aPT	EMX2OS
ENPP3	5.09277971805058e-14	1.11152	0.325	0.145	2.46765548458423e-09	aPT	ENPP3
AC004540.2	5.37862016015848e-14	1.57935	0.255	0.089	2.60615661240319e-09	aPT	AC004540.2
IRX3	5.53595997615079e-14	1.49168	0.274	0.103	2.6823940468441e-09	aPT	IRX3
DYNLL1	5.80740373073973e-14	0.443721	0.83	0.855	2.81391940369263e-09	aPT	DYNLL1
SERBP1	5.97167610028591e-14	0.608469	0.778	0.748	2.89351593763253e-09	aPT	SERBP1
CFL1	6.36157970386254e-14	0.462272	0.801	0.843	3.08243982970956e-09	aPT	CFL1
AP001528.2	6.46208938282001e-14	1.37304	0.268	0.098	3.1311407895516e-09	aPT	AP001528.2
GUCY1B1	8.13760764811363e-14	2.00812	0.224	0.07	3.94299640981698e-09	aPT	GUCY1B1
COL6A2	8.21777482514124e-14	1.15882	0.301	0.121	3.98184061377394e-09	aPT	COL6A2
APLP2	8.9705673740104e-14	0.639769	0.853	0.801	4.346598715403e-09	aPT	APLP2
TSPAN12	9.09495836791224e-14	0.888618	0.562	0.421	4.40687112758820e-09	aPT	TSPAN12
MYL9	1.11155421907658e-13	1.13314	0.363	0.175	5.38592481311366e-09	aPT	MYL9
SLC3A1	1.56482696933478e-13	0.587926	0.715	0.584	7.58221259721474e-09	aPT	SLC3A1
CRIP2	1.61484040593615e-13	1.93083	0.26	0.1	7.82454770292304e-09	aPT	CRIP2
FHOD3	1.64772411525344e-13	1.07655	0.309	0.133	7.98388242804904e-09	aPT	FHOD3
MNS1	1.66524797740913e-13	1.42874	0.293	0.124	8.06879254973821e-09	aPT	MNS1
CLDN19	1.86607939158618e-13	1.18399	0.292	0.121	9.04190108399168e-09	aPT	CLDN19
EIF1	2.23532484051948e-13	0.305925	0.928	0.939	1.08310429822531e-08	aPT	EIF1
SEPT6	2.3262950168637e-13	1.5269	0.274	0.11	1.12718298747114e-08	aPT	SEPT6
JAG1	2.34297465908809e-13	1.21403	0.445	0.262	1.13526494131454e-08	aPT	JAG1
SLC5A8	2.79353280485254e-13	1.47079	0.283	0.114	1.35357838526325e-08	aPT	SLC5A8
ATPIF1	2.98200216656104e-13	0.836985	0.485	0.308	1.44489932978549e-08	aPT	ATPIF1
MUT	3.13073528832991e-13	1.30012	0.283	0.112	1.51696647660737e-08	aPT	MUT
NCL	3.39096407912774e-13	0.65379	0.846	0.776	1.64305773490056e-08	aPT	NCL
LRRTM1	3.94958503715951e-13	1.38395	0.297	0.126	1.91373193390527e-08	aPT	LRRTM1
COL18A1	4.06522689617285e-13	1.08844	0.52	0.381	1.96976504027159e-08	aPT	COL18A1
EIF3D	4.26380636605025e-13	0.883983	0.613	0.54	2.06598473660599e-08	aPT	EIF3D
MT1F	4.53095686553857e-13	0.79547	0.734	0.731	2.19542983962806e-08	aPT	MT1F
HIST1H4C	4.58566889918628e-13	0.62033	0.742	0.654	2.22194000841172e-08	aPT	HIST1H4C
FABP3	4.68019229238765e-13	0.933977	0.419	0.229	2.26774037335351e-08	aPT	FABP3
CTSL	4.89072158111651e-13	0.932836	0.585	0.465	2.36975023491419e-08	aPT	CTSL
PNMA1	5.3156679276376e-13	1.2283	0.332	0.164	2.57565373765752e-08	aPT	PNMA1
DMTN	5.31836389114902e-13	1.33331	0.354	0.187	2.57696003981735e-08	aPT	DMTN
NUCKS1	5.32348648260588e-13	0.547857	0.863	0.822	2.57944214028185e-08	aPT	NUCKS1
SERPINI1	5.33488807202279e-13	1.10399	0.379	0.201	2.58496666641792e-08	aPT	SERPINI1
SEMA5A	5.47419318245036e-13	1.16014	0.366	0.182	2.6524655646245e-08	aPT	SEMA5A
RAMP2	5.67217411920771e-13	1.14045	0.287	0.121	2.7483952477209e-08	aPT	RAMP2
SEPT8	5.6820955525692e-13	1.82572	0.257	0.1	2.75320257904188e-08	aPT	SEPT8
SEPT9	5.90080536318209e-13	1.2131	0.281	0.112	2.85917623067625e-08	aPT	SEPT9
ASAH1	6.28644019731204e-13	0.644702	0.732	0.694	3.04603173320558e-08	aPT	ASAH1
HOXD8	6.94563008906215e-13	1.22658	0.296	0.131	3.36543560335417e-08	aPT	HOXD8
EVA1B	7.51927265827637e-13	1.40049	0.38	0.227	3.64338837384123e-08	aPT	EVA1B
SLC6A131	7.8291087625139e-13	0.653773	0.417	0.217	3.79351635978848e-08	aPT	SLC6A13
ASNA1	8.08402409597483e-13	0.623546	0.394	0.196	3.91703303546365e-08	aPT	ASNA1
CLEC18C	9.20163154487799e-13	1.0425	0.321	0.145	4.45855854875518e-08	aPT	CLEC18C
CHD4	1.00532445116862e-12	0.781318	0.685	0.558	4.87119909569241e-08	aPT	CHD4
NDUFA5	1.14536205598458e-12	0.58358	0.741	0.727	5.54973730606768e-08	aPT	NDUFA5
HSPD1	1.19571673359609e-12	0.397723	0.896	0.907	5.79372586096649e-08	aPT	HSPD1
LAMB1	1.23007250764013e-12	0.868779	0.639	0.505	5.9601933285195e-08	aPT	LAMB1
ARID5B	1.31320334261897e-12	0.766122	0.648	0.554	6.36299547632595e-08	aPT	ARID5B
RAB30-AS1	1.3213600580364e-12	1.46367	0.27	0.11	6.40251802520958e-08	aPT	RAB30-AS1
BHMT1	1.35880409117352e-12	0.481459	0.573	0.35	6.58394934337216e-08	aPT	BHMT
CDH2	1.4516412620703e-12	0.685385	0.553	0.374	7.03378257123543e-08	aPT	CDH2
MITF	1.65054153285515e-12	0.718339	0.441	0.259	7.99753394329632e-08	aPT	MITF
KLHDC8B	1.68994685732322e-12	1.07269	0.423	0.266	8.18846850247394e-08	aPT	KLHDC8B
IER2	1.71284872586373e-12	0.796498	0.691	0.654	8.29943721630011e-08	aPT	IER2
HMGB2	1.80322760954791e-12	1.21395	0.397	0.222	8.73735905930343e-08	aPT	HMGB2
AXL	2.00956313715789e-12	1.70216	0.263	0.105	9.73713722478483e-08	aPT	AXL
TPM3	2.08538186633538e-12	0.679646	0.761	0.682	1.01045092951415e-07	aPT	TPM3
HES4	2.11988259208104e-12	1.07203	0.529	0.43	1.02716791116694e-07	aPT	HES4
IK	2.27677829937483e-12	0.89378	0.586	0.453	1.10319015717908e-07	aPT	IK
MAGEH1	2.3282758830152e-12	1.15478	0.347	0.185	1.12814279635619e-07	aPT	MAGEH1
YWHAB	2.38939663586388e-12	0.691429	0.786	0.706	1.15775824594149e-07	aPT	YWHAB
HNF1B	2.59685151299586e-12	0.793314	0.48	0.318	1.25827843210701e-07	aPT	HNF1B
NUPL2	2.65442318530006e-12	1.10409	0.298	0.131	1.28617421020529e-07	aPT	NUPL2
MUM1	2.83570964308958e-12	0.873456	0.261	0.1	1.37401475046263e-07	aPT	MUM1
NR2F2	2.8378788175313e-12	0.946083	0.565	0.456	1.37506580224662e-07	aPT	NR2F2
MT1G	2.96716649852327e-12	0.830172	0.733	0.701	1.43771085519447e-07	aPT	MT1G
CLDN3	3.08951053769263e-12	0.743693	0.661	0.612	1.49699143593359e-07	aPT	CLDN3
FAM84B	3.31033451097339e-12	1.01205	0.307	0.138	1.60398948394705e-07	aPT	FAM84B
PDLIM7	3.35867122242534e-12	1.10633	0.388	0.224	1.62741055411397e-07	aPT	PDLIM7
BCAP31	3.6327977234999e-12	0.649843	0.664	0.598	1.76023580894464e-07	aPT	BCAP31
DPPA4	4.58662647090272e-12	1.23488	0.248	0.096	2.22240399021121e-07	aPT	DPPA4
MT2A	5.50217187816317e-12	0.78677	0.712	0.647	2.66602236184518e-07	aPT	MT2A
TMEM98	5.87626620330238e-12	0.760184	0.551	0.43	2.84728602614813e-07	aPT	TMEM98
LTBP3	6.28874348159966e-12	1.15298	0.377	0.213	3.0471477665743e-07	aPT	LTBP3
UNCX	6.49327289113707e-12	1.68169	0.2	0.063	3.14625044667156e-07	aPT	UNCX
PLBD1	6.68097142079236e-12	1.08784	0.331	0.164	3.23719789223073e-07	aPT	PLBD1
LEPROT	7.44836894090794e-12	0.766547	0.682	0.589	3.60903268662753e-07	aPT	LEPROT
MAP9	1.01830477600435e-11	1.10253	0.405	0.245	4.93409396165147e-07	aPT	MAP9
RBBP7	1.03651091584986e-11	0.836934	0.547	0.435	5.02230999165893e-07	aPT	RBBP7
RBPMS	1.04087767002502e-11	0.603821	0.709	0.675	5.04346866233925e-07	aPT	RBPMS
AES	1.07727422919078e-11	0.57859	0.371	0.182	5.21982455012102e-07	aPT	AES
FZD1	1.10878917322705e-11	1.16336	0.238	0.089	5.37252705995437e-07	aPT	FZD1
BEND5	1.28902151875303e-11	1.18735	0.291	0.133	6.24582486696595e-07	aPT	BEND5
ATRAID	1.32195224628239e-11	0.703472	0.639	0.636	6.40538741413672e-07	aPT	ATRAID
UGT3A1	1.36010296423643e-11	0.95419	0.502	0.334	6.59024290291121e-07	aPT	UGT3A1
ATP5J	1.5786117953838e-11	0.908528	0.45	0.287	7.64900559335265e-07	aPT	ATP5J
LHX1-DT	1.62311540683689e-11	1.52843	0.224	0.084	7.86464339228746e-07	aPT	LHX1-DT
PRKAB1	1.68266550388972e-11	1.16591	0.37	0.22	8.15318743254723e-07	aPT	PRKAB1
SLC22A171	1.88689934422507e-11	0.749055	0.351	0.187	9.14278208250815e-07	aPT	SLC22A17
AGTRAP	2.06587295509153e-11	0.744341	0.504	0.362	1.00099808166005e-06	aPT	AGTRAP
CLPTM1L	2.10110046560277e-11	0.769803	0.515	0.376	1.01806721960317e-06	aPT	CLPTM1L
HNRNPM	2.33333509110185e-11	0.685271	0.692	0.582	1.13059418504249e-06	aPT	HNRNPM
PLAGL1	2.51684651819603e-11	1.05902	0.398	0.234	1.2195128119267e-06	aPT	PLAGL1
ADH6	2.52555891686224e-11	0.863898	0.371	0.194	1.22373431757643e-06	aPT	ADH6
ZEB2	2.56854008294823e-11	0.916793	0.256	0.105	1.24456041179173e-06	aPT	ZEB2
SLC37A4	2.75055575071723e-11	0.800866	0.563	0.451	1.33275428345252e-06	aPT	SLC37A4
SSTR2	3.11471000627339e-11	1.03664	0.301	0.145	1.50920158643971e-06	aPT	SSTR2
KLF6	3.16488376060575e-11	0.821667	0.701	0.636	1.53351277736391e-06	aPT	KLF6
PDIA6	3.23083032504497e-11	0.504157	0.791	0.759	1.56546652569729e-06	aPT	PDIA6
CD81	3.26669517511478e-11	1.05199	0.538	0.493	1.58284448015011e-06	aPT	CD81
ACSM3	3.31654586360244e-11	0.946395	0.406	0.234	1.60699913274993e-06	aPT	ACSM3
ADAMTS9-AS1	3.32051369109448e-11	1.18839	0.298	0.145	1.60892170388292e-06	aPT	ADAMTS9-AS1
XIST	3.39554527758301e-11	1.47326	0.212	0.075	1.64527750880007e-06	aPT	XIST
HOXB8	3.4907829427982e-11	1.26751	0.255	0.107	1.69142396710344e-06	aPT	HOXB8
PNMA6A	3.72351332938294e-11	1.38639	0.218	0.082	1.80419114861921e-06	aPT	PNMA6A
COL1A2	3.72925865711083e-11	0.858938	0.288	0.124	1.80697498971648e-06	aPT	COL1A2
C11orf58	4.32708518706938e-11	0.624202	0.778	0.755	2.0966458565426e-06	aPT	C11orf58
ADAMTS9	4.87689794812148e-11	0.93882	0.4	0.231	2.36305213178278e-06	aPT	ADAMTS9
DPP4	4.87815315218195e-11	0.672575	0.695	0.575	2.36366032835824e-06	aPT	DPP4
LMAN2	5.14811765971593e-11	0.754726	0.62	0.586	2.49446893083876e-06	aPT	LMAN2
C6orf203	5.65414807555006e-11	0.755886	0.309	0.143	2.73966090852703e-06	aPT	C6orf203
VAMP2	6.86121278904454e-11	0.845535	0.481	0.348	3.32453204480364e-06	aPT	VAMP2
BOD1	6.97359526291973e-11	0.913368	0.535	0.425	3.37898584869513e-06	aPT	BOD1
C17orf97	7.68256075363743e-11	1.02003	0.238	0.096	3.72250798756748e-06	aPT	C17orf97
TSC22D1	8.10716827881615e-11	0.686546	0.671	0.614	3.92824731781758e-06	aPT	TSC22D1
PDGFA	8.5760562787269e-11	0.924953	0.483	0.357	4.15544230929433e-06	aPT	PDGFA
NIT2	8.79803462231429e-11	0.663798	0.667	0.638	4.26299969589617e-06	aPT	NIT2
ATP6AP2	8.88685635616311e-11	0.73576	0.629	0.544	4.30603737881527e-06	aPT	ATP6AP2
CLTA	9.26845390804281e-11	0.434735	0.771	0.778	4.49093665660307e-06	aPT	CLTA
GAL3ST1	9.47274066148256e-11	1.08012	0.399	0.269	4.58992176011476e-06	aPT	GAL3ST1
C21orf2	1.00260480146867e-10	0.887633	0.27	0.117	4.8580213050363e-06	aPT	C21orf2
IFT22	1.03844136326134e-10	0.984767	0.457	0.311	5.03166378154648e-06	aPT	IFT22
SSFA2	1.05222451989451e-10	0.573412	0.413	0.224	5.09844868869688e-06	aPT	SSFA2
TMEM43	1.17326698345103e-10	1.81943	0.276	0.136	5.68494784161363e-06	aPT	TMEM43
CIRBP	1.24100241535667e-10	0.481621	0.771	0.792	6.01315310336922e-06	aPT	CIRBP
ARF1	1.24191340484855e-10	0.524117	0.736	0.783	6.01756721185316e-06	aPT	ARF1
TBCB	1.29565369052974e-10	0.719682	0.576	0.453	6.27796039209279e-06	aPT	TBCB
HOMER3	1.36700385401664e-10	0.734646	0.39	0.229	6.62368047425224e-06	aPT	HOMER3
KLHDC9	1.38332195977274e-10	2.0677	0.234	0.105	6.70274822388282e-06	aPT	KLHDC9
EFEMP2	1.83120652002465e-10	1.16282	0.357	0.21	8.87292807212742e-06	aPT	EFEMP2
LINC02001	1.90302477896874e-10	1.35069	0.23	0.096	9.22091626401512e-06	aPT	LINC02001
CD9	1.91762730235576e-10	0.924969	0.564	0.519	9.29167133083462e-06	aPT	CD9
KLK1	1.9633114572344e-10	1.42698	0.226	0.093	9.51302933488356e-06	aPT	KLK1
METTL27	1.98078831381e-10	1.29369	0.245	0.107	9.59771169573499e-06	aPT	METTL27
MTMR11	2.04708495529199e-10	1.14086	0.258	0.114	9.91894544237181e-06	aPT	MTMR11
SPEF2	2.12320244816359e-10	0.620487	0.345	0.192	1.02877651423319e-05	aPT	SPEF2
AC245595.1	2.16680044376459e-10	1.38319	0.219	0.086	1.0499014870217e-05	aPT	AC245595.1
NEFM	2.48773501200169e-10	1.04168	0.232	0.096	1.2054071227153e-05	aPT	NEFM
MST1	2.57928385565613e-10	1.02647	0.435	0.318	1.24976619941962e-05	aPT	MST1
TXNIP	3.01393112971978e-10	0.668886	0.701	0.689	1.46037018959442e-05	aPT	TXNIP
CX3CL1	3.35290464228963e-10	1.93158	0.21	0.082	1.62461641537502e-05	aPT	CX3CL1
BEX4	3.56462767661947e-10	0.646728	0.62	0.554	1.7272046944292e-05	aPT	BEX4
CAP1	3.72738249926986e-10	0.758844	0.59	0.493	1.80606591619622e-05	aPT	CAP1
UTP4	3.80005546707537e-10	0.896086	0.359	0.206	1.8412788760167e-05	aPT	UTP4
RNF181	3.95709842011319e-10	0.552236	0.751	0.769	1.91737246848164e-05	aPT	RNF181
SEPT1	4.00072154196151e-10	0.868681	0.234	0.098	1.93850961594203e-05	aPT	SEPT1
SSRP1	4.02455020952029e-10	0.883733	0.447	0.29	1.95005555852096e-05	aPT	SSRP1
ZNF22	4.15600601763631e-10	1.05472	0.511	0.388	2.0137511557855e-05	aPT	ZNF22
LRRC75B	4.23526020934763e-10	1.03424	0.298	0.154	2.0521529818373e-05	aPT	LRRC75B
C11orf68	4.34000124801318e-10	1.01579	0.292	0.15	2.10290420471231e-05	aPT	C11orf68
DBN1	4.39523800674489e-10	1.07524	0.387	0.245	2.12966862378817e-05	aPT	DBN1
HEXDC	4.42171871876184e-10	0.680093	0.218	0.084	2.14249958798886e-05	aPT	HEXDC
TRIOBP	4.59748124240107e-10	1.01491	0.425	0.283	2.22766356119301e-05	aPT	TRIOBP
CD164	4.69743830912583e-10	0.515811	0.796	0.773	2.27609675830383e-05	aPT	CD164
USP11	5.25677349965265e-10	0.96032	0.37	0.224	2.5471170315217e-05	aPT	USP11
SORBS3	5.3530926735705e-10	1.06628	0.416	0.285	2.59378752405185e-05	aPT	SORBS3
KHDRBS3	5.89092228824286e-10	0.875156	0.237	0.103	2.85438748554519e-05	aPT	KHDRBS3
SMARCB1	6.34282756119034e-10	0.923747	0.511	0.435	3.07335366649917e-05	aPT	SMARCB1
PHYHD1	6.62348161821829e-10	0.553533	0.371	0.21	3.20934178329149e-05	aPT	PHYHD1
CTSF	6.639760039398e-10	0.926953	0.291	0.147	3.21722932948991e-05	aPT	CTSF
TMEM14C	6.67787228677093e-10	0.616669	0.673	0.661	3.23569623783199e-05	aPT	TMEM14C
IFITM3	6.80955110590271e-10	1.25542	0.498	0.374	3.2994998928541e-05	aPT	IFITM3
TCEA2	7.10940206789324e-10	0.74809	0.496	0.379	3.44478967797699e-05	aPT	TCEA2
GGT1	7.14841371618098e-10	0.707627	0.306	0.152	3.46369238203833e-05	aPT	GGT1
JUNB	7.34054740874071e-10	1.07983	0.534	0.47	3.55678884143122e-05	aPT	JUNB
TMED4	7.51007454522467e-10	0.637299	0.71	0.661	3.63893152014316e-05	aPT	TMED4
RPL38	7.52759661045949e-10	0.277626	0.859	0.909	3.64742166163204e-05	aPT	RPL38
PALLD	7.85543318480367e-10	0.847314	0.378	0.231	3.80627159536477e-05	aPT	PALLD
CLDN10	7.93925246339007e-10	0.582423	0.409	0.241	3.84688538861102e-05	aPT	CLDN10
ARL3	7.9677021042862e-10	0.781457	0.625	0.544	3.86067037761084e-05	aPT	ARL3
BPGM	8.78919112695399e-10	0.697224	0.354	0.208	4.25871466865429e-05	aPT	BPGM
CMTM3	8.79128482088063e-10	1.06992	0.335	0.192	4.2597291471095e-05	aPT	CMTM3
CDH161	8.97048878124347e-10	0.734939	0.406	0.243	4.34656063406371e-05	aPT	CDH16
RRAGD	9.25190355391984e-10	1.06285	0.282	0.14	4.48291734801632e-05	aPT	RRAGD
HSPA8	1.04909205669548e-09	0.515302	0.732	0.783	5.08327065151227e-05	aPT	HSPA8
HNRNPH3	1.1951097699535e-09	0.751273	0.6	0.509	5.79078487933269e-05	aPT	HNRNPH3
C9orf3	1.24326055251848e-09	1.46181	0.216	0.089	6.02409468117302e-05	aPT	C9orf3
MAP1B	1.30502603073487e-09	1.05008	0.24	0.105	6.32337312932273e-05	aPT	MAP1B
MRFAP1	1.31255034225512e-09	0.651662	0.643	0.591	6.35983142836296e-05	aPT	MRFAP1
PRRC2C	1.32733435521092e-09	0.746683	0.702	0.636	6.43146588473901e-05	aPT	PRRC2C
HEY1	1.35896587167387e-09	1.10563	0.239	0.11	6.58473323460857e-05	aPT	HEY1
CANX	1.49495654190255e-09	0.675289	0.793	0.752	7.24366242813461e-05	aPT	CANX
HOXA9	1.50265233604877e-09	0.971421	0.397	0.248	7.28095162909071e-05	aPT	HOXA9
YWHAH	1.51618544207243e-09	1.04047	0.533	0.477	7.34652494101775e-05	aPT	YWHAH
TCEAL4	1.53583299051653e-09	0.735853	0.677	0.589	7.4417251722488e-05	aPT	TCEAL4
POU3F3	1.57523189040513e-09	0.860823	0.328	0.18	7.63262860176902e-05	aPT	POU3F3
SYAP1	1.59511721573431e-09	0.705388	0.649	0.591	7.72898095711905e-05	aPT	SYAP1
GABPB1-AS1	1.65372210980067e-09	0.704829	0.452	0.308	8.01294511082817e-05	aPT	GABPB1-AS1
AC011043.1	1.73020718471199e-09	1.21305	0.327	0.199	8.38354589280346e-05	aPT	AC011043.1
HMGB3	1.75602661014973e-09	0.623303	0.43	0.285	8.50865133681948e-05	aPT	HMGB3
STARD3NL	1.83290938654461e-09	0.978676	0.471	0.353	8.88117914156327e-05	aPT	STARD3NL
ZNF667-AS1	1.96553527506916e-09	0.670142	0.357	0.213	9.52380462182009e-05	aPT	ZNF667-AS1
CD151	2.07967927490699e-09	0.672531	0.629	0.631	0.000100769	aPT	CD151
RPL15	2.22135275184537e-09	0.268337	0.938	0.946	0.000107633	aPT	RPL15
PDIA3	2.64233277443753e-09	0.597633	0.841	0.764	0.000128032	aPT	PDIA3
SF3A2	2.6510122058073e-09	0.871093	0.341	0.196	0.000128452	aPT	SF3A2
PABPN1	2.73432213006759e-09	0.839378	0.536	0.435	0.000132489	aPT	PABPN1
HEXB	2.74973782907504e-09	0.913705	0.519	0.439	0.000133236	aPT	HEXB
SRSF12	2.82614911163774e-09	1.3472	0.317	0.185	0.000136938	aPT	SRSF12
AC097376.2	2.97022910154819e-09	1.54446	0.2	0.082	0.000143919	aPT	AC097376.2
ERI3	3.12193422067593e-09	0.838654	0.499	0.418	0.00015127	aPT	ERI3
BBS12	3.19997658828071e-09	1.43771	0.235	0.11	0.000155052	aPT	BBS12
TINAG	3.2726221964453e-09	0.733559	0.515	0.369	0.000158572	aPT	TINAG
SMARCA4	3.28802054164172e-09	0.972115	0.432	0.292	0.000159318	aPT	SMARCA4
IGFBP41	3.33909863865775e-09	0.399282	0.491	0.308	0.000161793	aPT	IGFBP4
EIF3I	3.37608725168871e-09	0.741825	0.626	0.575	0.000163585	aPT	EIF3I
PPIA	3.4712604333551e-09	0.365544	0.768	0.855	0.000168196	aPT	PPIA
GRAMD1A	3.75153296810461e-09	1.21838	0.279	0.147	0.000181777	aPT	GRAMD1A
ZNF385B	3.76659227612941e-09	0.833638	0.237	0.107	0.000182506	aPT	ZNF385B
HADHA	3.88867248862094e-09	0.596339	0.747	0.678	0.000188422	aPT	HADHA
MEST	4.22822505382733e-09	0.845467	0.378	0.229	0.000204874	aPT	MEST
ING4	4.55773986174044e-09	0.971328	0.385	0.248	0.000220841	aPT	ING4
YAE1D1	4.64464751957103e-09	0.918745	0.203	0.082	0.000225052	aPT	YAE1D1
BCL11A	4.7495040863374e-09	0.877117	0.225	0.1	0.000230132	aPT	BCL11A
ARMCX1	4.93365076646083e-09	1.3048	0.29	0.157	0.000239055	aPT	ARMCX1
ARHGAP24	5.02401243336479e-09	0.782637	0.521	0.381	0.000243433	aPT	ARHGAP24
SOX12	5.04199957021707e-09	1.18814	0.224	0.1	0.000244305	aPT	SOX12
CIDEB	5.48087057719387e-09	0.820186	0.457	0.348	0.00026557	aPT	CIDEB
CCT2	5.54200733214955e-09	0.644268	0.633	0.579	0.000268532	aPT	CCT2
RGS14	5.76953116570951e-09	0.854438	0.463	0.353	0.000279557	aPT	RGS14
NARS	6.34177982518431e-09	0.674505	0.633	0.549	0.000307285	aPT	NARS
RNF219	6.42315596834531e-09	0.751775	0.201	0.082	0.000311228	aPT	RNF219
PCSK1N1	6.99883594048171e-09	0.269309	0.58	0.4	0.000339122	aPT	PCSK1N
ATP5A1	7.03053233989309e-09	0.770015	0.373	0.236	0.000340657	aPT	ATP5A1
PHF23	7.12241442324224e-09	1.06695	0.333	0.203	0.000345109	aPT	PHF23
MLEC	7.25597128928594e-09	0.703505	0.677	0.617	0.000351581	aPT	MLEC
NR2F1	7.43863086234152e-09	0.831956	0.39	0.25	0.000360431	aPT	NR2F1
TPT1-AS1	8.46824980442042e-09	0.410631	0.14	0.273	0.000410321	aPT	TPT1-AS1
KLF7	8.56894051348627e-09	1.61408	0.226	0.107	0.000415199	aPT	KLF7
TMEM200A	8.85466444173915e-09	1.23353	0.218	0.1	0.000429044	aPT	TMEM200A
MYEF2	8.87443159373634e-09	0.912513	0.432	0.292	0.000430002	aPT	MYEF2
BX284668.5	8.95787691995705e-09	1.03439	0.231	0.107	0.000434045	aPT	BX284668.5
EIF5	9.91270262886612e-09	0.621487	0.754	0.724	0.00048031	aPT	EIF5
SRSF6	1.01683722890526e-08	0.727951	0.488	0.362	0.000492698	aPT	SRSF6
FLNA	1.0667177075689e-08	1.59678	0.293	0.171	0.000516867	aPT	FLNA
CALD1	1.12726737723717e-08	0.722898	0.673	0.561	0.000546206	aPT	CALD1
ID4	1.14161847369098e-08	0.857493	0.546	0.442	0.00055316	aPT	ID4
VPS37D	1.2293907193983e-08	1.2105	0.252	0.129	0.000595689	aPT	VPS37D
SLC39A13	1.24021033568718e-08	1.42749	0.249	0.126	0.000600932	aPT	SLC39A13
MAGED2	1.36301548212866e-08	0.588787	0.65	0.645	0.000660436	aPT	MAGED2
HOOK1	1.38236060314896e-08	0.920519	0.572	0.488	0.000669809	aPT	HOOK1
MIR503HG	1.42705404476998e-08	0.822882	0.336	0.203	0.000691465	aPT	MIR503HG
PAIP2B	1.4306732870499e-08	0.600639	0.347	0.203	0.000693218	aPT	PAIP2B
ITGB1BP1	1.49856697513623e-08	1.06774	0.402	0.283	0.000726116	aPT	ITGB1BP1
NOP56	1.52450318571442e-08	0.949335	0.467	0.341	0.000738683	aPT	NOP56
NME5	1.57277345033802e-08	0.804254	0.245	0.119	0.000762072	aPT	NME5
GNAS	1.58807401656742e-08	0.437058	0.824	0.853	0.000769485	aPT	GNAS
UBE2I	1.6256652284121e-08	0.642557	0.638	0.638	0.0007877	aPT	UBE2I
LGMN	1.68099456126315e-08	0.613378	0.596	0.516	0.000814509	aPT	LGMN
TSPAN33	1.8074439195087e-08	0.556877	0.379	0.231	0.000875779	aPT	TSPAN33
BCL2	1.84822172357299e-08	1.33599	0.221	0.103	0.000895537	aPT	BCL2
DNALI1	1.89341453314268e-08	1.03296	0.383	0.264	0.000917435	aPT	DNALI1
RAB29	1.9033099855056e-08	0.665617	0.488	0.348	0.00092223	aPT	RAB29
TCEA3	1.92735885049438e-08	0.867677	0.488	0.374	0.000933882	aPT	TCEA3
ARPC2	1.93800443308001e-08	0.607481	0.815	0.766	0.000939041	aPT	ARPC2
POLM	1.95631498590771e-08	1.3678	0.209	0.096	0.000947913	aPT	POLM
CHTF8	2.02205378081155e-08	0.493891	0.29	0.154	0.000979766	aPT	CHTF8
BRK1	2.04908948691472e-08	0.502657	0.674	0.692	0.000992866	aPT	BRK1
TMEM261	2.15636356196203e-08	1.31256	0.226	0.11	0.00104484	aPT	TMEM261
DPCD	2.2564201754746e-08	0.6776	0.421	0.287	0.00109333	aPT	DPCD
DBNDD1	2.29443737540191e-08	0.583606	0.312	0.175	0.00111175	aPT	DBNDD1
WASHC1	2.31712857911391e-08	1.33104	0.253	0.136	0.00112274	aPT	WASHC1
MT1X1	2.34212951384892e-08	0.645989	0.679	0.612	0.00113486	aPT	MT1X
ARRDC3	2.35722325897591e-08	0.684125	0.298	0.159	0.00114217	aPT	ARRDC3
GPX7	2.42389811598505e-08	1.1519	0.404	0.287	0.00117448	aPT	GPX7
TMEM50A	2.47215001008894e-08	0.70898	0.636	0.577	0.00119786	aPT	TMEM50A
EMP3	2.59166365715122e-08	1.15418	0.271	0.147	0.00125576	aPT	EMP3
TMX4	2.60052300786162e-08	1.32452	0.315	0.192	0.00126006	aPT	TMX4
SPATA33	2.63010807939334e-08	0.913726	0.329	0.199	0.00127439	aPT	SPATA33
C14orf105	2.71941414584642e-08	0.939799	0.293	0.166	0.00131766	aPT	C14orf105
NEU1	2.91599653439401e-08	0.675971	0.579	0.521	0.00141292	aPT	NEU1
DDX17	2.92760986523779e-08	0.613446	0.76	0.72	0.00141854	aPT	DDX17
CDK2AP2	2.99256991917902e-08	0.837616	0.523	0.43	0.00145002	aPT	CDK2AP2
SVBP	2.99511496710873e-08	0.970157	0.441	0.334	0.00145125	aPT	SVBP
MRPL28	3.10448398650474e-08	0.825238	0.561	0.526	0.00150425	aPT	MRPL28
NRXN2	3.10860384080535e-08	1.39014	0.22	0.105	0.00150624	aPT	NRXN2
CWC15	3.10980807640622e-08	0.70192	0.648	0.586	0.00150683	aPT	CWC15
SUPT16H	3.18330089743991e-08	0.954255	0.488	0.381	0.00154244	aPT	SUPT16H
DEGS1	3.19276847814955e-08	1.1131	0.394	0.29	0.00154702	aPT	DEGS1
STRADB	3.28861609709578e-08	0.811138	0.496	0.409	0.00159347	aPT	STRADB
HSPB1	3.42284146994782e-08	0.588736	0.703	0.722	0.0016585	aPT	HSPB1
FAM173A1	3.54301726892895e-08	0.253797	0.369	0.213	0.00171673	aPT	FAM173A
SGCB	3.72913221446481e-08	0.888121	0.452	0.343	0.00180691	aPT	SGCB
FXYD6	3.76022672654909e-08	1.47141	0.22	0.105	0.00182198	aPT	FXYD6
SLC10A3	3.9077681116931e-08	1.55966	0.211	0.1	0.00189347	aPT	SLC10A3
CRNDE	4.0746246961432e-08	1.13283	0.202	0.091	0.00197432	aPT	CRNDE
G6PC3	4.1319736762459e-08	0.971005	0.353	0.229	0.00200211	aPT	G6PC3
ATP6AP1	4.1593460987286e-08	0.68348	0.536	0.449	0.00201537	aPT	ATP6AP1
KIF9	4.35416672327121e-08	0.784688	0.417	0.28	0.00210977	aPT	KIF9
ARF6	4.55306958349749e-08	0.741667	0.457	0.341	0.00220614	aPT	ARF6
NKAIN4	4.59265915304906e-08	0.999793	0.232	0.114	0.00222533	aPT	NKAIN4
YIPF1	4.89999495391586e-08	1.77626	0.231	0.119	0.00237424	aPT	YIPF1
ATP5G3	4.93520774193038e-08	0.551814	0.46	0.313	0.00239131	aPT	ATP5G3
PSAT11	5.12035026151751e-08	0.484176	0.509	0.367	0.00248101	aPT	PSAT1
ART5	5.13761696925016e-08	1.06781	0.202	0.093	0.00248938	aPT	ART5
PALM	5.16208684692656e-08	0.771824	0.381	0.255	0.00250124	aPT	PALM
IFT52	5.19758070252385e-08	1.23966	0.289	0.171	0.00251844	aPT	IFT52
NGFRAP1	5.26798718290009e-08	1.28011	0.28	0.168	0.00255255	aPT	NGFRAP1
PTMS	5.4116919903997e-08	0.477573	0.673	0.685	0.00262218	aPT	PTMS
HSBP1	5.41524962069767e-08	0.495161	0.794	0.79	0.00262391	aPT	HSBP1
GLOD4	5.52915204047512e-08	0.767502	0.586	0.512	0.0026791	aPT	GLOD4
MRPL32	5.63916310630195e-08	0.664327	0.615	0.537	0.0027324	aPT	MRPL32
HSD3B7	5.69075233730585e-08	1.18102	0.213	0.103	0.0027574	aPT	HSD3B7
PSENEN	5.72605492406704e-08	0.725496	0.535	0.453	0.0027745	aPT	PSENEN
SF3B2	5.8559486400718e-08	0.867103	0.617	0.558	0.00283744	aPT	SF3B2
AP1S2	5.88330224881497e-08	1.09264	0.266	0.147	0.0028507	aPT	AP1S2
PNRC1	5.91496373858637e-08	0.543357	0.682	0.671	0.00286604	aPT	PNRC1
ATP5B	5.95586092711168e-08	0.785654	0.371	0.245	0.00288585	aPT	ATP5B
NCSTN	6.04549625501742e-08	0.940788	0.346	0.222	0.00292928	aPT	NCSTN
DDX5	6.07056731808992e-08	0.491032	0.798	0.818	0.00294143	aPT	DDX5
NIPSNAP3A	6.27507203260123e-08	0.913878	0.322	0.194	0.00304052	aPT	NIPSNAP3A
MT1HL1	6.34079972962112e-08	0.9223	0.204	0.093	0.00307237	aPT	MT1HL1
UNC119	6.34709974064512e-08	0.962945	0.423	0.32	0.00307542	aPT	UNC119
CHD1L	6.42259939171053e-08	1.01118	0.248	0.129	0.00311201	aPT	CHD1L
MT-RNR2	6.43308884908578e-08	0.828743	0.268	0.143	0.00311709	aPT	MT-RNR2
MYL3	6.81905396160803e-08	0.546844	0.234	0.112	0.0033041	aPT	MYL3
LINC00665	7.14370084933205e-08	0.406107	0.306	0.173	0.00346141	aPT	LINC00665
TEX30	7.28932508588369e-08	0.966181	0.332	0.21	0.00353197	aPT	TEX30
ATP5G2	7.54434310894173e-08	0.645643	0.393	0.252	0.00365554	aPT	ATP5G2
RBMX	7.69934646093036e-08	0.573667	0.667	0.607	0.00373064	aPT	RBMX
TMEM159	7.9931287393183e-08	0.665713	0.288	0.164	0.00387299	aPT	TMEM159
SPNS1	8.3942459867416e-08	0.8566	0.341	0.22	0.00406735	aPT	SPNS1
PRPF4	8.53797100063815e-08	0.651195	0.383	0.255	0.00413699	aPT	PRPF4
PABPC1	9.10375022587062e-08	0.697744	0.899	0.855	0.00441113	aPT	PABPC1
RIC8A	9.44888305900637e-08	1.12364	0.329	0.215	0.00457836	aPT	RIC8A
SORBS2	9.51874767604688e-08	0.508179	0.53	0.402	0.00461221	aPT	SORBS2
ZC2HC1A	9.77140213978046e-08	1.22781	0.322	0.208	0.00473464	aPT	ZC2HC1A
HPN	9.88462558608119e-08	0.614107	0.627	0.678	0.0047895	aPT	HPN
HMGN1	9.94632918504686e-08	0.320335	0.804	0.813	0.00481939	aPT	HMGN1
LRPAP1	1.02579291464089e-07	0.516471	0.69	0.701	0.00497038	aPT	LRPAP1
POLD2	1.05431000873218e-07	0.914329	0.434	0.315	0.00510855	aPT	POLD2
RTKN	1.10036118243975e-07	0.79869	0.409	0.29	0.00533169	aPT	RTKN
CRYAB1	1.12522167851724e-07	0.49308	0.473	0.306	0.00545215	aPT	CRYAB
MMP11	1.13561481246449e-07	0.867166	0.253	0.138	0.00550251	aPT	MMP11
RSL1D1	1.22426377465429e-07	0.759206	0.661	0.579	0.00593205	aPT	RSL1D1
RBM25	1.25374110072453e-07	0.733695	0.658	0.568	0.00607488	aPT	RBM25
ZFYVE21	1.34718444702967e-07	0.746431	0.462	0.355	0.00652765	aPT	ZFYVE21
NAT14	1.55866180989687e-07	1.03115	0.381	0.278	0.00755234	aPT	NAT14
BHLHE40	1.63312932362411e-07	0.468302	0.3	0.175	0.00791316	aPT	BHLHE40
GYPC	1.65717785447211e-07	0.602216	0.418	0.285	0.00802969	aPT	GYPC
SARAF	1.68670328802882e-07	0.569791	0.621	0.603	0.00817275	aPT	SARAF
SMARCC2	1.69242654620167e-07	0.833381	0.416	0.299	0.00820048	aPT	SMARCC2
SERPINH1	1.77343702792363e-07	0.76895	0.488	0.379	0.00859301	aPT	SERPINH1
DARS	1.78623870368628e-07	0.948938	0.503	0.4	0.00865504	aPT	DARS
PSMD11	1.80488317821897e-07	0.897084	0.504	0.411	0.00874538	aPT	PSMD11
FAM208A	1.84566673778543e-07	0.632824	0.231	0.117	0.00894299	aPT	FAM208A
MLF1	1.88002894924898e-07	0.945639	0.328	0.21	0.00910949	aPT	MLF1
GINM1	2.05990182918491e-07	0.679037	0.545	0.446	0.00998105	aPT	GINM1
TAF7	2.06023310656179e-07	0.7514	0.602	0.535	0.00998265	aPT	TAF7
PTTG1IP	2.07209489146143e-07	0.583792	0.793	0.72	0.0100401	aPT	PTTG1IP
RPS29	2.09684921399391e-07	0.258474	0.922	0.951	0.0101601	aPT	RPS29
CNOT7	2.10326305727494e-07	0.722292	0.49	0.397	0.0101912	aPT	CNOT7
SNRPD2	2.15972016121559e-07	0.444095	0.833	0.78	0.0104647	aPT	SNRPD2
SPSB3	2.3167948432653e-07	0.836122	0.449	0.35	0.0112258	aPT	SPSB3
MEAF6	2.3233728284093e-07	0.487195	0.513	0.411	0.0112577	aPT	MEAF6
MAGEF1	2.40314575186455e-07	0.796202	0.482	0.386	0.0116442	aPT	MAGEF1
PAFAH1B3	2.4234418799503e-07	0.655964	0.568	0.521	0.0117425	aPT	PAFAH1B3
OS9	2.44278096634408e-07	0.653087	0.55	0.47	0.0118363	aPT	OS9
UCHL1	2.46827311960906e-07	1.14145	0.228	0.119	0.0119598	aPT	UCHL1
ABCD4	2.55346566273707e-07	0.788406	0.451	0.343	0.0123726	aPT	ABCD4
SNHG18	2.57484524210444e-07	0.903386	0.311	0.187	0.0124762	aPT	SNHG18
FKBP10	2.60260009336859e-07	0.871563	0.354	0.245	0.0126106	aPT	FKBP10
SLC2A11	2.69942164598925e-07	0.735034	0.301	0.18	0.0130798	aPT	SLC2A11
TMEM147	2.75922895996601e-07	0.530127	0.656	0.617	0.0133696	aPT	TMEM147
PQLC1	2.8355730718784e-07	0.418058	0.226	0.112	0.0137395	aPT	PQLC1
CIZ1	2.8477219950283e-07	0.805294	0.295	0.175	0.0137984	aPT	CIZ1
DYNLT1	2.90764812107591e-07	0.428132	0.782	0.79	0.0140887	aPT	DYNLT1
HSP90AA1	3.00534617640996e-07	0.379706	0.883	0.881	0.0145621	aPT	HSP90AA1
GRB7	3.02627485177247e-07	0.994597	0.301	0.187	0.0146635	aPT	GRB7
TEAD2	3.20912568224354e-07	1.33543	0.214	0.11	0.0155495	aPT	TEAD2
DCTN2	3.2703628862381e-07	0.692135	0.538	0.479	0.0158462	aPT	DCTN2
NHP2	3.30514070619584e-07	0.606638	0.606	0.537	0.0160147	aPT	NHP2
FAM131C	3.42207143031308e-07	1.13279	0.268	0.157	0.0165813	aPT	FAM131C
FCRLB	3.44730437737525e-07	0.708215	0.236	0.124	0.0167036	aPT	FCRLB
AATF	3.45607892123288e-07	1.1244	0.365	0.25	0.0167461	aPT	AATF
CLEC11A	3.46526042862589e-07	0.938985	0.209	0.105	0.0167906	aPT	CLEC11A
AIFM1	3.59717808091541e-07	0.645818	0.561	0.465	0.0174298	aPT	AIFM1
WDR73	3.68309836664493e-07	1.17641	0.317	0.201	0.0178461	aPT	WDR73
EFNB1	3.87402763857498e-07	1.25174	0.3	0.187	0.0187712	aPT	EFNB1
CCDC160	3.88234355729816e-07	0.693716	0.207	0.103	0.0188115	aPT	CCDC160
MESDC2	3.9014349817044e-07	1.1913	0.227	0.124	0.018904	aPT	MESDC2
C5orf49	3.91206291554493e-07	0.927143	0.214	0.107	0.0189555	aPT	C5orf49
PAAF1	3.95024479579965e-07	0.803553	0.292	0.173	0.0191405	aPT	PAAF1
DCAKD	4.0240452734051e-07	0.871796	0.21	0.105	0.0194981	aPT	DCAKD
BCAT2	4.06289082197947e-07	0.913032	0.4	0.299	0.0196863	aPT	BCAT2
N4BP2L2	4.39495227351223e-07	0.674813	0.668	0.631	0.0212953	aPT	N4BP2L2
GBAS	4.52866453124938e-07	1.13629	0.208	0.105	0.0219432	aPT	GBAS
GNAI2	4.5466554468869e-07	0.819919	0.478	0.423	0.0220304	aPT	GNAI2
HLA-B	4.64070801666036e-07	1.9425	0.251	0.145	0.0224861	aPT	HLA-B
ORAI2	4.64768428807883e-07	1.55237	0.211	0.112	0.0225199	aPT	ORAI2
TBCC	4.65648016570824e-07	0.917883	0.298	0.189	0.0225625	aPT	TBCC
TP53I3	4.7824651008272e-07	0.814387	0.444	0.35	0.023173	aPT	TP53I3
RENBP	4.81299638465547e-07	0.333419	0.277	0.152	0.0233209	aPT	RENBP
GNPTG	4.84905318543862e-07	1.00411	0.412	0.297	0.0234956	aPT	GNPTG
KAT5	4.92995876790007e-07	0.904657	0.26	0.147	0.0238876	aPT	KAT5
SSX2IP	5.0997080536147e-07	1.00058	0.337	0.222	0.0247101	aPT	SSX2IP
SDCBP	5.15692661608495e-07	0.71029	0.565	0.516	0.0249874	aPT	SDCBP
EIF3E	5.27378768803515e-07	0.420216	0.723	0.724	0.0255536	aPT	EIF3E
HOXC10	5.31975278890475e-07	0.451783	0.33	0.206	0.0257763	aPT	HOXC10
CDC5L	5.39111728401861e-07	1.07015	0.449	0.343	0.0261221	aPT	CDC5L
AP4M1	5.42147241410411e-07	1.40176	0.201	0.1	0.0262692	aPT	AP4M1
IDH3B	5.47912131302711e-07	0.699092	0.46	0.341	0.0265485	aPT	IDH3B
SFPQ	5.55802189015883e-07	0.680106	0.684	0.607	0.0269308	aPT	SFPQ
FAM20C	5.61723059509893e-07	0.546603	0.38	0.255	0.0272177	aPT	FAM20C
PDLIM4	5.65475729729593e-07	1.01918	0.277	0.166	0.0273996	aPT	PDLIM4
MORN2	6.00370559093011e-07	0.774812	0.488	0.364	0.0290904	aPT	MORN2
EPS8L2	6.10229200237082e-07	0.66191	0.587	0.57	0.029568	aPT	EPS8L2
ARMCX2	6.10818546114569e-07	1.14311	0.201	0.1	0.0295966	aPT	ARMCX2
EIF3A	6.19023910087529e-07	0.627914	0.681	0.624	0.0299942	aPT	EIF3A
WDR54	6.34599432729953e-07	0.622813	0.264	0.154	0.0307489	aPT	WDR54
NDRG2	6.41178667303388e-07	1.13135	0.234	0.129	0.0310677	aPT	NDRG2
PCBP4	6.47977594435667e-07	1.02931	0.267	0.154	0.0313971	aPT	PCBP4
ATP5H	6.78843378374592e-07	0.780952	0.325	0.21	0.0328927	aPT	ATP5H
RPL31	6.92658110404419e-07	0.47078	0.94	0.9	0.0335621	aPT	RPL31
PCIF1	6.95957861387171e-07	1.23717	0.232	0.131	0.0337219	aPT	PCIF1
CARD19	7.11427434865884e-07	0.766941	0.419	0.315	0.0344715	aPT	CARD19
MOK	7.31471910323028e-07	1.38504	0.232	0.131	0.0354427	aPT	MOK
VPS72	7.52672084224834e-07	1.08076	0.327	0.215	0.03647	aPT	VPS72
IMPA2	7.7010123143787e-07	0.427177	0.61	0.586	0.0373145	aPT	IMPA2
VKORC1	7.9822196884764e-07	0.66676	0.517	0.458	0.038677	aPT	VKORC1
PIFO	8.13056379344493e-07	1.1124	0.24	0.136	0.0393958	aPT	PIFO
EXOSC6	8.7305347194595e-07	0.677921	0.295	0.18	0.0423029	aPT	EXOSC6
YWHAQ	8.94674915561488e-07	0.587508	0.609	0.614	0.0433506	aPT	YWHAQ
EMX1	8.95021828258987e-07	0.764513	0.234	0.131	0.0433674	aPT	EMX1
HNRNPH1	9.10784104860255e-07	0.807137	0.599	0.558	0.0441311	aPT	HNRNPH1
RNPS1	9.37208837222877e-07	0.738407	0.53	0.444	0.0454115	aPT	RNPS1
SHC2	9.45568232403524e-07	1.04218	0.341	0.241	0.0458166	aPT	SHC2
EMC4	9.74841382327146e-07	0.748395	0.534	0.446	0.047235	aPT	EMC4
FBXO17	1.02078142000314e-06	0.702113	0.533	0.453	0.0494609	aPT	FBXO17
SMS	1.03727425493922e-06	0.636323	0.671	0.708	0.0502601	aPT	SMS
CNBP	1.05403653815648e-06	0.493009	0.702	0.724	0.0510723	aPT	CNBP
RIDA	1.05751257621817e-06	0.563063	0.537	0.484	0.0512407	aPT	RIDA
DYNC2LI1	1.10459273081664e-06	0.763919	0.481	0.376	0.0535219	aPT	DYNC2LI1
ATP5S	1.11695156197013e-06	0.517377	0.216	0.11	0.0541208	aPT	ATP5S
DMTF1	1.13086642070536e-06	0.493226	0.196	0.308	0.054795	aPT	DMTF1
PRMT2	1.13107543889671e-06	0.755615	0.574	0.516	0.0548051	aPT	PRMT2
USP18	1.13918639065115e-06	1.12232	0.202	0.105	0.0551981	aPT	USP18
GOLGA8B	1.17398643230624e-06	1.22949	0.333	0.224	0.0568843	aPT	GOLGA8B
BIVM	1.23628193959167e-06	0.799982	0.298	0.189	0.0599028	aPT	BIVM
UFSP2	1.26330058471431e-06	0.700744	0.385	0.266	0.061212	aPT	UFSP2
MAT2A	1.26477014831189e-06	0.624991	0.44	0.322	0.0612832	aPT	MAT2A
PRMT5	1.26842015939696e-06	0.996864	0.256	0.152	0.06146	aPT	PRMT5
OGG1	1.28219281039074e-06	0.462168	0.358	0.238	0.0621274	aPT	OGG1
C1QTNF3	1.29575032702017e-06	1.2343	0.242	0.14	0.0627843	aPT	C1QTNF3
CRTAP	1.29773622391281e-06	0.597901	0.42	0.285	0.0628805	aPT	CRTAP
CLDN7	1.30678244944616e-06	0.590811	0.626	0.631	0.0633188	aPT	CLDN7
CD320	1.30692900603609e-06	0.639866	0.336	0.222	0.0633259	aPT	CD320
SLU7	1.31024343901941e-06	0.437992	0.387	0.271	0.0634865	aPT	SLU7
RECQL	1.33701734575183e-06	1.25744	0.277	0.173	0.0647838	aPT	RECQL
IFIT5	1.36000048498876e-06	1.02596	0.226	0.124	0.0658975	aPT	IFIT5
AMOT	1.38203994645663e-06	0.923354	0.306	0.196	0.0669654	aPT	AMOT
RETREG2	1.38355975204405e-06	0.933718	0.319	0.217	0.067039	aPT	RETREG2
KHDRBS1	1.38803193940284e-06	0.477967	0.68	0.624	0.0672557	aPT	KHDRBS1
SHKBP1	1.39037629059902e-06	1.05133	0.274	0.168	0.0673693	aPT	SHKBP1
NOL11	1.39200052590374e-06	1.06899	0.347	0.234	0.067448	aPT	NOL11
SDC2	1.40036354259854e-06	0.905239	0.439	0.336	0.0678532	aPT	SDC2
CCDC198	1.40107419481864e-06	0.722597	0.377	0.273	0.0678876	aPT	CCDC198
TNFSF12	1.43005389763497e-06	0.679571	0.378	0.273	0.0692918	aPT	TNFSF12
CLUAP1	1.46711066125807e-06	0.646553	0.363	0.25	0.0710874	aPT	CLUAP1
HNRNPA0	1.49370222499461e-06	0.559932	0.584	0.533	0.0723758	aPT	HNRNPA0
TMEM115	1.56896494912619e-06	0.846793	0.353	0.248	0.0760226	aPT	TMEM115
EGR1	1.5736907517548e-06	0.681969	0.606	0.54	0.0762516	aPT	EGR1
HNRNPA3	1.59560677968511e-06	0.582084	0.737	0.701	0.0773135	aPT	HNRNPA3
PRKAR1B	1.68620587110104e-06	0.933247	0.37	0.276	0.0817034	aPT	PRKAR1B
SNX7	1.74177472208972e-06	0.792057	0.444	0.355	0.084396	aPT	SNX7
DAD1	1.74821392212126e-06	0.289386	0.756	0.766	0.084708	aPT	DAD1
ERBB2	1.81352670805219e-06	0.647269	0.424	0.325	0.0878726	aPT	ERBB2
PTH2R	1.88434555458195e-06	0.871012	0.222	0.121	0.0913041	aPT	PTH2R
ABCC6	1.94622045966958e-06	0.824734	0.402	0.299	0.0943022	aPT	ABCC6
UCP2	1.964298427906e-06	1.0036	0.257	0.157	0.0951781	aPT	UCP2
HLA-C	2.02142456160774e-06	0.620976	0.603	0.544	0.0979461	aPT	HLA-C
HTATSF1	2.11650872494792e-06	0.696388	0.479	0.379	0.102553	aPT	HTATSF1
CADM4	2.12119803686559e-06	1.01397	0.322	0.217	0.102781	aPT	CADM4
ARMCX6	2.16043960955162e-06	0.928936	0.367	0.266	0.104682	aPT	ARMCX6
CDK6	2.16745857933938e-06	0.829947	0.2	0.105	0.105022	aPT	CDK6
C20orf96	2.23583915595403e-06	0.893458	0.233	0.131	0.108335	aPT	C20orf96
KIAA0232	2.27196157264639e-06	0.270056	0.302	0.428	0.110086	aPT	KIAA0232
MEX3A	2.27333227529024e-06	1.4796	0.221	0.124	0.110152	aPT	MEX3A
PPDPF	2.33090762325647e-06	0.442254	0.732	0.832	0.112942	aPT	PPDPF
AP002360.1	2.42422962625434e-06	0.834372	0.2	0.105	0.117464	aPT	AP002360.1
DSEL	2.51495674254118e-06	0.634024	0.373	0.269	0.12186	aPT	DSEL
CAPN3	2.5957598345011e-06	0.651364	0.242	0.136	0.125775	aPT	CAPN3
EIF4A3	2.64546290313608e-06	0.856182	0.483	0.421	0.128183	aPT	EIF4A3
SERPINF1	2.65757385088058e-06	0.548896	0.597	0.505	0.12877	aPT	SERPINF1
IER3IP1	2.72581185243855e-06	0.597378	0.576	0.544	0.132076	aPT	IER3IP1
TUBG1	2.76615166651095e-06	0.734124	0.434	0.346	0.134031	aPT	TUBG1
GPANK1	2.84005171490783e-06	0.956977	0.358	0.255	0.137612	aPT	GPANK1
HNRNPC	2.85379914734036e-06	0.519968	0.819	0.813	0.138278	aPT	HNRNPC
SF3B1	2.8586226663324e-06	0.625054	0.687	0.638	0.138512	aPT	SF3B1
PYURF	2.929535428152e-06	0.585571	0.613	0.575	0.141948	aPT	PYURF
HNRNPR	3.04955344701531e-06	0.809862	0.639	0.596	0.147763	aPT	HNRNPR
YPEL2	3.05127183153447e-06	0.685671	0.409	0.311	0.147846	aPT	YPEL2
SYNE4	3.06548291882235e-06	0.76662	0.283	0.182	0.148535	aPT	SYNE4
ARGLU1	3.06934075682469e-06	0.56607	0.75	0.703	0.148722	aPT	ARGLU1
IRF2BPL	3.08653088859688e-06	0.875501	0.276	0.173	0.149555	aPT	IRF2BPL
BCAM	3.09589552814921e-06	0.749766	0.546	0.533	0.150009	aPT	BCAM
SDC4	3.22215029697839e-06	0.679348	0.508	0.456	0.156126	aPT	SDC4
APH1A	3.29053964568914e-06	0.651292	0.486	0.432	0.15944	aPT	APH1A
CBX1	3.31830156104972e-06	0.865802	0.489	0.39	0.160785	aPT	CBX1
MAP2K7	3.39132128316948e-06	1.00773	0.24	0.136	0.164323	aPT	MAP2K7
ATP5E1	3.4595380894988e-06	0.390654	0.433	0.301	0.167628	aPT	ATP5E
RPL7	3.46785274631675e-06	0.451004	0.883	0.918	0.168031	aPT	RPL7
MSRB1	3.49559610418376e-06	0.55925	0.59	0.554	0.169376	aPT	MSRB1
ZNF579	3.54779382449275e-06	0.797492	0.278	0.175	0.171905	aPT	ZNF579
HSP90AB1	3.56773615279173e-06	0.315197	0.936	0.886	0.172871	aPT	HSP90AB1
FAHD1	3.62449632217058e-06	0.532913	0.576	0.491	0.175621	aPT	FAHD1
PSMB6	3.63180136804161e-06	0.477094	0.736	0.736	0.175975	aPT	PSMB6
EPHA7	3.64582264109332e-06	0.830276	0.242	0.14	0.176655	aPT	EPHA7
CLU	3.69765593138334e-06	0.562826	0.823	0.766	0.179166	aPT	CLU
CCDC8	3.92904574660012e-06	0.895053	0.271	0.166	0.190378	aPT	CCDC8
TMEM128	3.94800803279266e-06	0.950703	0.28	0.18	0.191297	aPT	TMEM128
EEF2	4.09736409795362e-06	0.280656	0.808	0.867	0.198534	aPT	EEF2
LACTB2	4.10388419313494e-06	0.699087	0.571	0.479	0.19885	aPT	LACTB2
MATR3	4.23200376719449e-06	0.941583	0.293	0.196	0.205058	aPT	MATR3
RAD21	4.28544540862718e-06	0.73479	0.56	0.472	0.207647	aPT	RAD21
MTCH1	4.4455119005913e-06	0.492914	0.61	0.596	0.215403	aPT	MTCH1
HSPA5	4.44904435283986e-06	0.564647	0.782	0.752	0.215574	aPT	HSPA5
FAM89B	4.45423945337132e-06	0.847288	0.383	0.294	0.215826	aPT	FAM89B
MISP3	4.56608097139371e-06	0.894244	0.259	0.164	0.221245	aPT	MISP3
TSG101	4.57527970883761e-06	0.747855	0.519	0.465	0.221691	aPT	TSG101
SAMM50	4.58367371222771e-06	0.752316	0.44	0.339	0.222097	aPT	SAMM50
GDI1	4.62340047783801e-06	1.25198	0.262	0.166	0.224022	aPT	GDI1
P3H4	4.80936397222373e-06	0.776165	0.362	0.259	0.233033	aPT	P3H4
PSMD2	4.87725698039601e-06	0.640722	0.489	0.411	0.236323	aPT	PSMD2
NDUFB6	4.88999919689718e-06	0.455619	0.677	0.647	0.23694	aPT	NDUFB6
APEX1	5.03892432455601e-06	0.522528	0.666	0.617	0.244156	aPT	APEX1
MARCKSL1	5.11405457692708e-06	0.526024	0.66	0.633	0.247796	aPT	MARCKSL1
SF3B6	5.23211891016232e-06	0.372025	0.692	0.673	0.253517	aPT	SF3B6
GPR89B	5.39403137814399e-06	0.943541	0.292	0.194	0.261362	aPT	GPR89B
GNB2L1	5.48134926761686e-06	0.872618	0.303	0.208	0.265593	aPT	GNB2L1
PFKM	5.50581858328225e-06	0.803815	0.224	0.129	0.266779	aPT	PFKM
RNF130	5.72091654998461e-06	0.595479	0.462	0.357	0.277201	aPT	RNF130
MORF4L2	5.7507930434635e-06	0.545839	0.706	0.671	0.278649	aPT	MORF4L2
CADM1	6.14571947470371e-06	0.711966	0.427	0.313	0.297785	aPT	CADM1
UBTF	6.2677307946515e-06	0.896516	0.357	0.255	0.303697	aPT	UBTF
HOXA-AS2	6.40060955860281e-06	0.867422	0.287	0.185	0.310135	aPT	HOXA-AS2
ATP6V1D	6.46386298094817e-06	0.597255	0.563	0.502	0.3132	aPT	ATP6V1D
VPS26A	6.50892796532251e-06	0.889366	0.488	0.409	0.315384	aPT	VPS26A
PTP4A1	6.57720629021779e-06	0.70492	0.382	0.273	0.318692	aPT	PTP4A1
RBM39	6.68189181183322e-06	0.51236	0.768	0.736	0.323764	aPT	RBM39
DNTTIP1	6.86550192311554e-06	0.939102	0.358	0.259	0.332661	aPT	DNTTIP1
RBM38	6.8845281466619e-06	0.739221	0.23	0.133	0.333583	aPT	RBM38
SETD3	6.93526110341087e-06	0.417515	0.496	0.395	0.336041	aPT	SETD3
HOXB7	7.13577443202129e-06	0.95673	0.449	0.355	0.345757	aPT	HOXB7
CERS4	7.17683995398181e-06	0.620079	0.319	0.213	0.347747	aPT	CERS4
CDK10	7.49961756626357e-06	0.765273	0.411	0.308	0.363386	aPT	CDK10
RDH10	7.58645871109613e-06	0.818365	0.397	0.304	0.367594	aPT	RDH10
MARVELD3	7.92519022200633e-06	0.772475	0.397	0.311	0.384007	aPT	MARVELD3
SLC39A10	8.04785762832732e-06	1.04987	0.285	0.187	0.389951	aPT	SLC39A10
WDR91	8.07042358022562e-06	1.27008	0.222	0.131	0.391044	aPT	WDR91
MRPS18B	8.07520693951748e-06	0.55708	0.542	0.474	0.391276	aPT	MRPS18B
PA2G4	8.5169936779546e-06	0.53642	0.589	0.551	0.412682	aPT	PA2G4
IFITM1	9.02519644141235e-06	1.61147	0.23	0.14	0.437307	aPT	IFITM1
TMEM192	9.24555058972437e-06	0.728892	0.369	0.259	0.447984	aPT	TMEM192
TMEM218	9.52970446754703e-06	0.682247	0.248	0.154	0.461752	aPT	TMEM218
SBNO1	9.73231396554352e-06	0.916389	0.422	0.325	0.47157	aPT	SBNO1
MAP7D1	9.75283828901102e-06	1.31066	0.204	0.114	0.472564	aPT	MAP7D1
GOLGA7	9.84626649642154e-06	0.453931	0.495	0.409	0.477091	aPT	GOLGA7
TMEM11	1.02639203675556e-05	0.841902	0.375	0.283	0.497328	aPT	TMEM11
RUVBL1	1.03669908189135e-05	1.07456	0.389	0.294	0.502322	aPT	RUVBL1
GDF11	1.04159237558819e-05	1.15399	0.282	0.187	0.504693	aPT	GDF11
IER5L	1.04587968024041e-05	0.879868	0.389	0.311	0.506771	aPT	IER5L
DDX1	1.0477966283273e-05	0.703176	0.524	0.437	0.507699	aPT	DDX1
PIGQ	1.0878052945632e-05	0.797202	0.218	0.126	0.527085	aPT	PIGQ
DOK6	1.12490404509206e-05	0.582497	0.337	0.22	0.545061	aPT	DOK6
SYF2	1.13839751625431e-05	0.520121	0.634	0.584	0.551599	aPT	SYF2
SERINC1	1.14462403997369e-05	0.824324	0.548	0.481	0.554616	aPT	SERINC1
WBP11	1.18082382247232e-05	0.983106	0.468	0.39	0.572156	aPT	WBP11
SPSB2	1.19747069691621e-05	1.02621	0.261	0.173	0.580222	aPT	SPSB2
MEX3D	1.20801678794999e-05	1.02903	0.231	0.143	0.585332	aPT	MEX3D
THOC3	1.23129775216832e-05	0.724822	0.291	0.192	0.596613	aPT	THOC3
NSFL1C	1.23579739472751e-05	0.810796	0.372	0.269	0.598793	aPT	NSFL1C
ERBB4	1.24026720336231e-05	1.00849	0.234	0.143	0.600959	aPT	ERBB4
UBB	1.31363624239706e-05	0.328608	0.94	0.949	0.636509	aPT	UBB
MID1IP1	1.31805455655584e-05	0.667324	0.315	0.22	0.63865	aPT	MID1IP1
DNAL4	1.37584009474972e-05	0.578047	0.304	0.206	0.66665	aPT	DNAL4
RRAGC	1.39264782249759e-05	0.659361	0.333	0.236	0.674794	aPT	RRAGC
MT-RNR1	1.3927052503974e-05	0.901381	0.203	0.114	0.674821	aPT	MT-RNR1
CUEDC2	1.4188020071837e-05	0.585172	0.504	0.437	0.687466	aPT	CUEDC2
TERF1	1.44428070334018e-05	0.908076	0.366	0.273	0.699812	aPT	TERF1
MANBAL	1.54741936555191e-05	0.977731	0.383	0.294	0.749787	aPT	MANBAL
ESD	1.56059967618633e-05	0.447335	0.662	0.678	0.756173	aPT	ESD
PDCL3	1.6152291222196e-05	0.760526	0.361	0.264	0.782643	aPT	PDCL3
RAB11B	1.62388489204979e-05	0.696937	0.45	0.376	0.786837	aPT	RAB11B
GRINA	1.62778365752102e-05	0.53153	0.479	0.379	0.788726	aPT	GRINA
CBX3	1.64849566904298e-05	0.434225	0.675	0.668	0.798762	aPT	CBX3
EIF2S3	1.65435412590261e-05	0.53283	0.578	0.547	0.801601	aPT	EIF2S3
SESTD1	1.69776390589327e-05	0.765257	0.404	0.311	0.822635	aPT	SESTD1
RNF5	1.72112556776265e-05	0.497332	0.617	0.617	0.833954	aPT	RNF5
TUSC1	1.74715565227491e-05	0.826093	0.286	0.194	0.846567	aPT	TUSC1
ARL1	1.75535638538952e-05	0.594193	0.571	0.549	0.85054	aPT	ARL1
SMAP2	1.75682239677842e-05	0.275443	0.129	0.21	0.851251	aPT	SMAP2
PPIL6	1.78809332185285e-05	0.931336	0.212	0.124	0.866403	aPT	PPIL6
TRAPPC4	1.91824814613063e-05	0.575177	0.562	0.505	0.929468	aPT	TRAPPC4
SRP72	1.9182737516518e-05	0.819009	0.503	0.414	0.92948	aPT	SRP72
ATP5I1	1.96918710956108e-05	0.330743	0.377	0.25	0.95415	aPT	ATP5I
TPM1	1.98539085796488e-05	0.522722	0.73	0.708	0.962001	aPT	TPM1
TBRG4	2.01979483247193e-05	0.768999	0.311	0.217	0.978671	aPT	TBRG4
PLOD2	2.06061868414473e-05	0.656002	0.533	0.465	0.998452	aPT	PLOD2
DNPEP	2.14304816215609e-05	0.833365	0.394	0.313	1	aPT	DNPEP
OCIAD21	2.1508653599157e-05	0.411843	0.762	0.741	1	aPT	OCIAD2
PTPN13	2.15761641810615e-05	0.65674	0.466	0.369	1	aPT	PTPN13
C9orf116	2.1949289480423e-05	0.859981	0.225	0.138	1	aPT	C9orf116
CAPN12	2.22679646526513e-05	0.905861	0.38	0.28	1	aPT	CAPN12
RALY	2.22974479411869e-05	0.579472	0.517	0.458	1	aPT	RALY
TP53I13	2.32494644725812e-05	0.694288	0.418	0.341	1	aPT	TP53I13
VPS35	2.34731554743547e-05	0.539122	0.667	0.652	1	aPT	VPS35
ZC3H13	2.39660932180771e-05	0.840708	0.476	0.388	1	aPT	ZC3H13
CBX6	2.44649275961842e-05	0.9932	0.286	0.189	1	aPT	CBX6
ERLEC1	2.45321093644693e-05	1.00307	0.46	0.381	1	aPT	ERLEC1
CDK4	2.51341419875579e-05	0.631827	0.525	0.477	1	aPT	CDK4
DERL2	2.53850246376861e-05	0.881147	0.415	0.332	1	aPT	DERL2
NELFCD	2.54353883915575e-05	0.592117	0.431	0.343	1	aPT	NELFCD
PDHB	2.59564609114959e-05	0.631388	0.547	0.507	1	aPT	PDHB
ELAC2	2.60320119449183e-05	0.909451	0.238	0.147	1	aPT	ELAC2
THUMPD1	2.61744063399167e-05	0.741682	0.378	0.292	1	aPT	THUMPD1
LMF2	2.63801134812428e-05	0.750427	0.349	0.262	1	aPT	LMF2
GDI2	2.64006842755373e-05	0.494127	0.653	0.668	1	aPT	GDI2
CCDC59	2.66393392250039e-05	1.05991	0.41	0.327	1	aPT	CCDC59
DTD1	2.86040942238655e-05	1.10319	0.336	0.25	1	aPT	DTD1
CNPPD1	2.91769498479815e-05	0.574699	0.27	0.175	1	aPT	CNPPD1
IQCJ-SCHIP1	2.93842405209531e-05	1.11077	0.288	0.199	1	aPT	IQCJ-SCHIP1
EMC10	2.96986883962881e-05	0.768563	0.436	0.35	1	aPT	EMC10
HOXA3	3.0009610933317e-05	0.728568	0.275	0.182	1	aPT	HOXA3
MAF1	3.02644467865916e-05	0.665266	0.473	0.428	1	aPT	MAF1
TMEM109	3.0921197284627e-05	1.07849	0.282	0.194	1	aPT	TMEM109
GRN	3.1482006377834e-05	0.491692	0.571	0.516	1	aPT	GRN
TMEM42	3.1778874932003e-05	0.954099	0.273	0.185	1	aPT	TMEM42
HYAL2	3.18032350142568e-05	0.691471	0.395	0.313	1	aPT	HYAL2
CCT6A	3.32869982902257e-05	0.625081	0.713	0.71	1	aPT	CCT6A
CRBN	3.34017514449206e-05	0.733755	0.435	0.353	1	aPT	CRBN
AGRN	3.35505364648132e-05	0.82385	0.327	0.236	1	aPT	AGRN
FAM229B	3.35826508963322e-05	0.435638	0.341	0.236	1	aPT	FAM229B
SYPL1	3.3798728682549e-05	0.532031	0.572	0.537	1	aPT	SYPL1
NOP10	3.40142849367171e-05	0.375189	0.741	0.748	1	aPT	NOP10
PJA1	3.41958813619373e-05	0.891759	0.211	0.126	1	aPT	PJA1
SSR2	3.58222269815771e-05	0.351671	0.693	0.706	1	aPT	SSR2
IFT27	3.6001681164616e-05	0.819045	0.38	0.285	1	aPT	IFT27
AP2M1	3.60678344197674e-05	0.482475	0.611	0.614	1	aPT	AP2M1
ATP5O	3.6840051662332e-05	0.592972	0.307	0.21	1	aPT	ATP5O
IGFBP6	3.96066018280613e-05	1.88531	0.222	0.143	1	aPT	IGFBP6
CCDC124	4.15518530774097e-05	0.744743	0.463	0.402	1	aPT	CCDC124
WFDC2	4.22655433859719e-05	1.50766	0.241	0.364	1	aPT	WFDC2
FAM32A	4.26784808826157e-05	0.681486	0.558	0.512	1	aPT	FAM32A
FIBP	4.34215341632685e-05	0.662079	0.475	0.414	1	aPT	FIBP
TMX1	4.5008313270828e-05	0.88313	0.352	0.266	1	aPT	TMX1
NBN	4.53174366820367e-05	0.916712	0.391	0.306	1	aPT	NBN
SCAF1	4.57952135695025e-05	0.555028	0.242	0.154	1	aPT	SCAF1
NSMCE3	4.70026060549339e-05	0.670258	0.261	0.168	1	aPT	NSMCE3
MYOM3	4.73586575691417e-05	0.619536	0.212	0.124	1	aPT	MYOM3
TRIM8	4.82924660565828e-05	0.472993	0.3	0.203	1	aPT	TRIM8
WASF2	4.85733560522087e-05	0.697928	0.521	0.47	1	aPT	WASF2
R3HCC1L	4.93144775809446e-05	0.61208	0.129	0.206	1	aPT	R3HCC1L
GLTSCR2	4.98707792772003e-05	0.734539	0.227	0.14	1	aPT	GLTSCR2
ANP32A	5.32308440473339e-05	0.658511	0.645	0.621	1	aPT	ANP32A
EMC7	5.40688930554035e-05	0.667137	0.499	0.449	1	aPT	EMC7
CEPT1	5.41669597449591e-05	0.799845	0.272	0.185	1	aPT	CEPT1
HOXC9	5.42285305711534e-05	0.68945	0.24	0.152	1	aPT	HOXC9
DDX41	5.4593052924179e-05	1.00754	0.232	0.147	1	aPT	DDX41
HOXB2	5.57286132479189e-05	0.995755	0.238	0.152	1	aPT	HOXB2
THNSL2	5.58382383388732e-05	0.548327	0.292	0.199	1	aPT	THNSL2
PRAF2	5.73135176121364e-05	0.897827	0.208	0.126	1	aPT	PRAF2
TFPI2	5.87051824237628e-05	1.38156	0.213	0.133	1	aPT	TFPI2
CAMLG	5.99968856815545e-05	0.462302	0.579	0.526	1	aPT	CAMLG
RSL24D1	6.05278588956022e-05	0.503617	0.619	0.579	1	aPT	RSL24D1
TINAGL1	6.05433218806896e-05	1.23409	0.203	0.126	1	aPT	TINAGL1
MYSM1	6.09142172943251e-05	0.396053	0.197	0.29	1	aPT	MYSM1
GALNT11	6.2242778896961e-05	0.287707	0.526	0.428	1	aPT	GALNT11
NELFE	6.26189731160331e-05	0.530901	0.48	0.421	1	aPT	NELFE
RASSF4	6.48549224603682e-05	0.618547	0.48	0.402	1	aPT	RASSF4
WIPI2	6.50812389962196e-05	0.476215	0.404	0.32	1	aPT	WIPI2
CRACR2B	6.52095076686565e-05	0.527478	0.206	0.124	1	aPT	CRACR2B
FBXW9	6.74375108904914e-05	0.813773	0.23	0.143	1	aPT	FBXW9
C9orf78	6.77679047742536e-05	0.774251	0.488	0.397	1	aPT	C9orf78
KLHDC3	6.83787338199523e-05	0.693853	0.376	0.294	1	aPT	KLHDC3
SERTAD3	6.84874249039915e-05	0.731941	0.352	0.269	1	aPT	SERTAD3
PMPCA	6.85613802478704e-05	0.826353	0.337	0.255	1	aPT	PMPCA
PRCP	6.91032188454743e-05	0.377033	0.382	0.285	1	aPT	PRCP
H2AFY	6.96638650029652e-05	0.560627	0.625	0.582	1	aPT	H2AFY
MAN1B1	7.14057115011729e-05	0.839344	0.281	0.192	1	aPT	MAN1B1
FAM104B	7.19142317841751e-05	1.04124	0.343	0.262	1	aPT	FAM104B
CERS5	7.22299548727556e-05	1.01237	0.265	0.182	1	aPT	CERS5
RAD23A	7.2840775027881e-05	0.53738	0.562	0.544	1	aPT	RAD23A
FAHD2A	7.33285057438224e-05	0.363348	0.312	0.217	1	aPT	FAHD2A
PNN	7.45740134579021e-05	0.681575	0.693	0.65	1	aPT	PNN
FGFR4	7.46537246996698e-05	0.652162	0.393	0.32	1	aPT	FGFR4
MAP1LC3B	7.58369930049325e-05	0.613329	0.644	0.647	1	aPT	MAP1LC3B
VAV3	7.84450145201302e-05	0.745067	0.431	0.339	1	aPT	VAV3
VARS	8.08741184920881e-05	0.628392	0.224	0.14	1	aPT	VARS
ITGB1	8.09338905177606e-05	0.515238	0.681	0.643	1	aPT	ITGB1
ANKRD54	8.30044250573585e-05	0.814135	0.202	0.124	1	aPT	ANKRD54
DPF2	8.48893766955795e-05	0.628416	0.303	0.21	1	aPT	DPF2
TAF6	8.56767335262237e-05	0.685538	0.282	0.199	1	aPT	TAF6
SNRPC	8.65806006024753e-05	0.561395	0.631	0.598	1	aPT	SNRPC
ZCCHC11	8.70333687534789e-05	0.839757	0.204	0.124	1	aPT	ZCCHC11
HOXA7	8.72386304989722e-05	0.48425	0.249	0.159	1	aPT	HOXA7
UBQLN2	9.01612252799366e-05	1.17314	0.218	0.14	1	aPT	UBQLN2
PCBD1	9.36174891805696e-05	0.284116	0.668	0.736	1	aPT	PCBD1
DZIP3	9.44668798354471e-05	0.639535	0.424	0.339	1	aPT	DZIP3
MRPL15	9.5873684753116e-05	0.560606	0.447	0.367	1	aPT	MRPL15
HSPA9	9.64629090536862e-05	0.574752	0.647	0.614	1	aPT	HSPA9
SF3A1	9.69294784650898e-05	0.775678	0.285	0.199	1	aPT	SF3A1
GALNT7	9.941550622653e-05	0.321455	0.16	0.238	1	aPT	GALNT7
TATDN1	0.000100893	0.756432	0.449	0.379	1	aPT	TATDN1
ATXN7L3B	0.000101399	0.694663	0.609	0.582	1	aPT	ATXN7L3B
TIMMDC1	0.000103139	0.838973	0.446	0.371	1	aPT	TIMMDC1
LZTFL1	0.000104938	1.22923	0.243	0.161	1	aPT	LZTFL1
QTRT1	0.000105181	0.490369	0.224	0.143	1	aPT	QTRT1
GPI	0.000105531	0.386317	0.405	0.318	1	aPT	GPI
DYNC1I2	0.000110745	0.535977	0.599	0.579	1	aPT	DYNC1I2
DCAF7	0.000112644	0.672226	0.461	0.371	1	aPT	DCAF7
C1orf210	0.00011375	0.749152	0.373	0.306	1	aPT	C1orf210
ATP5C1	0.000114975	0.669298	0.312	0.224	1	aPT	ATP5C1
TMEM51	0.00011559	0.715055	0.284	0.201	1	aPT	TMEM51
TMEM107	0.000117488	0.760483	0.342	0.259	1	aPT	TMEM107
INO80E	0.000119813	1.16412	0.216	0.14	1	aPT	INO80E
PITX2	0.000121174	0.506772	0.288	0.199	1	aPT	PITX2
SLK	0.000124986	0.64509	0.423	0.336	1	aPT	SLK
CD68	0.000125981	0.714145	0.38	0.318	1	aPT	CD68
MRPL37	0.000126159	0.393998	0.486	0.416	1	aPT	MRPL37
PSAP	0.000129903	0.400818	0.763	0.766	1	aPT	PSAP
SSB	0.000130811	0.558416	0.656	0.65	1	aPT	SSB
C1GALT1	0.000132681	0.793343	0.444	0.364	1	aPT	C1GALT1
SPG21	0.000133072	0.502198	0.501	0.425	1	aPT	SPG21
POMGNT1	0.000133261	0.794171	0.289	0.21	1	aPT	POMGNT1
ACYP1	0.000134232	1.08776	0.317	0.245	1	aPT	ACYP1
DEDD2	0.000134633	0.59394	0.297	0.21	1	aPT	DEDD2
G3BP1	0.0001368	0.725769	0.48	0.404	1	aPT	G3BP1
CSTB	0.000139122	0.309235	0.752	0.787	1	aPT	CSTB
ALDOA	0.000140244	0.428591	0.481	0.376	1	aPT	ALDOA
BANF1	0.000141994	0.518091	0.559	0.549	1	aPT	BANF1
CLDN2	0.000142376	0.873413	0.316	0.236	1	aPT	CLDN2
SRSF8	0.000146037	0.482725	0.364	0.271	1	aPT	SRSF8
IGSF8	0.000146862	0.634654	0.242	0.161	1	aPT	IGSF8
TBC1D7	0.000152671	0.570049	0.322	0.234	1	aPT	TBC1D7
HDGF	0.000152725	0.510239	0.546	0.505	1	aPT	HDGF
RPAIN	0.00015641	0.613335	0.576	0.516	1	aPT	RPAIN
CCZ1	0.000158287	0.616901	0.304	0.222	1	aPT	CCZ1
VAMP5	0.000159391	0.561218	0.305	0.215	1	aPT	VAMP5
EFHC1	0.000161976	0.640908	0.281	0.199	1	aPT	EFHC1
PLOD3	0.000164329	0.967831	0.272	0.194	1	aPT	PLOD3
UFL1	0.000164542	0.808309	0.476	0.414	1	aPT	UFL1
NDUFS4	0.000165687	0.438674	0.647	0.652	1	aPT	NDUFS4
SNRPD3	0.000168398	0.387228	0.658	0.645	1	aPT	SNRPD3
C7orf73	0.000170906	0.63211	0.238	0.154	1	aPT	C7orf73
COPS8	0.000172459	0.669705	0.399	0.322	1	aPT	COPS8
NOLC1	0.000173231	0.943505	0.287	0.203	1	aPT	NOLC1
DHRS4-AS1	0.000175553	0.733451	0.294	0.208	1	aPT	DHRS4-AS1
C5orf24	0.000180955	0.487794	0.512	0.439	1	aPT	C5orf24
LPCAT3	0.000181039	0.592093	0.432	0.367	1	aPT	LPCAT3
PCF11	0.000184987	1.07376	0.302	0.22	1	aPT	PCF11
SAFB	0.000186258	0.573418	0.439	0.367	1	aPT	SAFB
MRS2	0.000186891	0.6864	0.438	0.357	1	aPT	MRS2
CYTH2	0.000187082	0.674587	0.388	0.308	1	aPT	CYTH2
TRMT112	0.000188329	0.355002	0.722	0.762	1	aPT	TRMT112
ARMT1	0.000192287	0.596319	0.467	0.411	1	aPT	ARMT1
GTF3C5	0.0001926	0.864603	0.215	0.143	1	aPT	GTF3C5
RUSC1	0.000192825	0.482416	0.309	0.222	1	aPT	RUSC1
CERCAM	0.000193926	0.527036	0.207	0.129	1	aPT	CERCAM
SRBD1	0.000195854	0.564344	0.291	0.206	1	aPT	SRBD1
CHMP1B	0.000196999	0.73316	0.435	0.364	1	aPT	CHMP1B
FN3KRP	0.00019773	1.13423	0.273	0.196	1	aPT	FN3KRP
SERINC2	0.000203005	0.610592	0.468	0.421	1	aPT	SERINC2
CRELD1	0.000203151	0.709397	0.363	0.287	1	aPT	CRELD1
HNRNPD	0.000203298	0.634125	0.671	0.638	1	aPT	HNRNPD
RGS12	0.000204982	1.23317	0.212	0.138	1	aPT	RGS12
DVL2	0.000205044	0.903508	0.242	0.161	1	aPT	DVL2
COX20	0.000207671	0.551292	0.583	0.554	1	aPT	COX20
LMAN2L	0.000210844	1.00329	0.253	0.173	1	aPT	LMAN2L
PLPP1	0.00021247	0.797135	0.497	0.437	1	aPT	PLPP1
NT5C3B	0.000213392	0.614784	0.456	0.39	1	aPT	NT5C3B
EIF3L	0.000213618	0.504918	0.581	0.603	1	aPT	EIF3L
ATP5L1	0.00021727	0.350166	0.385	0.276	1	aPT	ATP5L
AQP7	0.000219092	0.639864	0.236	0.159	1	aPT	AQP7
MINCR	0.000219621	0.470982	0.262	0.182	1	aPT	MINCR
DNAJB9	0.000222585	0.48842	0.417	0.334	1	aPT	DNAJB9
CDIPT	0.00022294	0.563282	0.385	0.301	1	aPT	CDIPT
SUPT4H1	0.000225709	0.492213	0.549	0.528	1	aPT	SUPT4H1
DDR1	0.000231329	0.69256	0.361	0.283	1	aPT	DDR1
LMCD1	0.000231872	0.834953	0.214	0.138	1	aPT	LMCD1
ABCB1	0.000240868	0.868378	0.211	0.133	1	aPT	ABCB1
GABARAPL2	0.000243462	0.331305	0.68	0.696	1	aPT	GABARAPL2
LINC01320	0.000247037	0.874383	0.237	0.159	1	aPT	LINC01320
FAM161A	0.000249906	1.16716	0.206	0.133	1	aPT	FAM161A
CYC1	0.000249975	0.521616	0.644	0.645	1	aPT	CYC1
GPS1	0.000255034	0.501117	0.447	0.374	1	aPT	GPS1
PPT1	0.000259492	0.823303	0.233	0.154	1	aPT	PPT1
DNAJA1	0.000260002	0.545138	0.72	0.699	1	aPT	DNAJA1
HHLA2	0.000260374	0.427173	0.295	0.213	1	aPT	HHLA2
TTC14	0.000261338	0.637208	0.332	0.25	1	aPT	TTC14
PPIL4	0.000266585	0.742476	0.431	0.362	1	aPT	PPIL4
PFN2	0.00026856	0.418388	0.481	0.397	1	aPT	PFN2
RIT1	0.000272149	0.607791	0.437	0.383	1	aPT	RIT1
HMG20B	0.000277496	0.63617	0.442	0.383	1	aPT	HMG20B
BNIP3L	0.000281856	0.497058	0.593	0.544	1	aPT	BNIP3L
RNF187	0.000282467	0.320111	0.427	0.346	1	aPT	RNF187
MRPL24	0.000283758	0.796259	0.341	0.264	1	aPT	MRPL24
IP6K2	0.00028665	0.740675	0.526	0.47	1	aPT	IP6K2
PANCR	0.000289598	0.69562	0.23	0.152	1	aPT	PANCR
SLC41A3	0.000290545	0.502268	0.224	0.145	1	aPT	SLC41A3
TACO1	0.000292586	0.787876	0.357	0.287	1	aPT	TACO1
COMMD8	0.000292797	0.534759	0.466	0.39	1	aPT	COMMD8
NUTF2	0.000296737	0.361743	0.524	0.486	1	aPT	NUTF2
PSMB7	0.000297509	0.361622	0.636	0.612	1	aPT	PSMB7
SUSD3	0.000299288	0.718301	0.255	0.178	1	aPT	SUSD3
PTRH1	0.000302522	0.907653	0.218	0.143	1	aPT	PTRH1
EDIL3	0.00030632	0.735763	0.284	0.203	1	aPT	EDIL3
MTDH	0.000313108	0.529216	0.627	0.593	1	aPT	MTDH
LUC7L3	0.000314739	0.705849	0.749	0.72	1	aPT	LUC7L3
ZMYM3	0.000317739	0.894797	0.233	0.157	1	aPT	ZMYM3
PFDN1	0.000317961	0.754453	0.505	0.46	1	aPT	PFDN1
HSD17B101	0.000319083	0.372404	0.54	0.481	1	aPT	HSD17B10
SF3B4	0.000323679	0.708374	0.347	0.273	1	aPT	SF3B4
PRPF40A	0.000328126	0.632035	0.617	0.593	1	aPT	PRPF40A
WIPI1	0.000330085	0.782387	0.284	0.201	1	aPT	WIPI1
MRPL9	0.000331008	0.613254	0.381	0.313	1	aPT	MRPL9
CAPN7	0.000331974	0.509393	0.267	0.367	1	aPT	CAPN7
POLRMT	0.000337247	0.756373	0.204	0.133	1	aPT	POLRMT
ZFPL1	0.000338105	0.931175	0.31	0.238	1	aPT	ZFPL1
TXNDC12	0.000342263	0.577691	0.515	0.498	1	aPT	TXNDC12
IL32	0.000348527	0.864184	0.513	0.477	1	aPT	IL32
HINT3	0.000348859	1.12753	0.231	0.157	1	aPT	HINT3
ANXA6	0.000352484	0.327742	0.341	0.248	1	aPT	ANXA6
DRAP1	0.000353774	0.518372	0.554	0.556	1	aPT	DRAP1
WDR48	0.000353945	0.884011	0.261	0.18	1	aPT	WDR48
HM13	0.000355516	0.616107	0.501	0.442	1	aPT	HM13
HHLA3	0.000355739	1.14183	0.252	0.178	1	aPT	HHLA3
CIAPIN1	0.000360931	0.693673	0.43	0.369	1	aPT	CIAPIN1
N4BP2L1	0.000371068	0.742613	0.225	0.152	1	aPT	N4BP2L1
REST	0.000372643	0.820389	0.421	0.35	1	aPT	REST
CFDP1	0.000374077	0.406749	0.716	0.731	1	aPT	CFDP1
HIP1R	0.000380483	0.512878	0.314	0.229	1	aPT	HIP1R
LAPTM4B	0.000382008	0.459092	0.575	0.563	1	aPT	LAPTM4B
CYCS	0.00038581	0.534063	0.641	0.65	1	aPT	CYCS
GPR137B	0.000399137	0.279391	0.345	0.25	1	aPT	GPR137B
IFT43	0.000401362	0.608839	0.434	0.362	1	aPT	IFT43
ZDHHC4	0.000403878	0.425305	0.437	0.357	1	aPT	ZDHHC4
UBC	0.000408057	0.279835	0.78	0.834	1	aPT	UBC
UPF3A	0.000413929	0.707135	0.516	0.472	1	aPT	UPF3A
COQ9	0.000415388	0.462108	0.429	0.357	1	aPT	COQ9
GADD45A	0.00041546	0.538396	0.574	0.547	1	aPT	GADD45A
TEX9	0.000415705	0.879969	0.23	0.157	1	aPT	TEX9
CTR9	0.000423617	0.993298	0.279	0.208	1	aPT	CTR9
MRPS23	0.000424161	0.639758	0.486	0.428	1	aPT	MRPS23
PEF1	0.000425553	0.389985	0.373	0.29	1	aPT	PEF1
VEZF1	0.000431085	0.722905	0.28	0.201	1	aPT	VEZF1
NOSIP	0.000434538	0.574658	0.507	0.444	1	aPT	NOSIP
AASDHPPT	0.000439074	0.647619	0.454	0.388	1	aPT	AASDHPPT
GOT1	0.000441969	0.672088	0.431	0.371	1	aPT	GOT1
AMZ2	0.000457346	0.55596	0.294	0.213	1	aPT	AMZ2
ZNF83	0.000459136	0.573691	0.429	0.355	1	aPT	ZNF83
NDN	0.000467124	0.549901	0.429	0.367	1	aPT	NDN
RBM42	0.000472555	0.814785	0.424	0.362	1	aPT	RBM42
MRPS21	0.000473593	0.340034	0.726	0.762	1	aPT	MRPS21
ATF6B	0.00048238	0.397735	0.234	0.159	1	aPT	ATF6B
UBE2J2	0.000497024	0.840834	0.369	0.304	1	aPT	UBE2J2
CCT5	0.000497884	0.699558	0.55	0.554	1	aPT	CCT5
GRIPAP1	0.000499777	1.01628	0.225	0.154	1	aPT	GRIPAP1
HAT1	0.000500245	1.04519	0.31	0.234	1	aPT	HAT1
ITPA	0.000503951	0.650167	0.396	0.329	1	aPT	ITPA
CLIC1	0.000507197	0.302326	0.739	0.762	1	aPT	CLIC1
MTCH2	0.000508621	0.417442	0.59	0.544	1	aPT	MTCH2
DDX10	0.000516396	0.582853	0.404	0.327	1	aPT	DDX10
CDC42	0.00051643	0.312811	0.715	0.778	1	aPT	CDC42
GLT8D1	0.000517527	0.739394	0.396	0.334	1	aPT	GLT8D1
SLC17A1	0.000518038	0.450593	0.235	0.157	1	aPT	SLC17A1
FGFR3	0.000520819	0.766243	0.395	0.336	1	aPT	FGFR3
XRCC1	0.00052142	0.866324	0.296	0.222	1	aPT	XRCC1
TRAM1	0.000524634	0.468735	0.661	0.631	1	aPT	TRAM1
CPXM1	0.000530125	0.371763	0.241	0.164	1	aPT	CPXM1
BCKDK	0.000537359	0.493438	0.398	0.332	1	aPT	BCKDK
OMA1	0.00053792	1.17921	0.219	0.152	1	aPT	OMA1
UBL7	0.000539124	0.594325	0.24	0.166	1	aPT	UBL7
LAMTOR3	0.000541245	0.581705	0.425	0.35	1	aPT	LAMTOR3
WDR34	0.000542981	0.587987	0.361	0.285	1	aPT	WDR34
RNF170	0.000549637	0.74535	0.313	0.236	1	aPT	RNF170
LTA4H	0.000549848	0.55502	0.423	0.355	1	aPT	LTA4H
JAK1	0.000556659	0.959773	0.493	0.456	1	aPT	JAK1
ZNF397	0.000563139	0.714118	0.213	0.143	1	aPT	ZNF397
PTGR2	0.000565263	0.60594	0.243	0.168	1	aPT	PTGR2
SLC35B1	0.000565808	0.742033	0.37	0.292	1	aPT	SLC35B1
GTF2H5	0.000567329	0.36853	0.637	0.624	1	aPT	GTF2H5
NUDC	0.000568797	0.491172	0.646	0.624	1	aPT	NUDC
R3HDM4	0.000572224	1.3367	0.205	0.138	1	aPT	R3HDM4
NSMCE1	0.000575324	0.619999	0.363	0.287	1	aPT	NSMCE1
VAT1	0.00057735	0.516675	0.458	0.404	1	aPT	VAT1
TIA1	0.000584604	0.749058	0.427	0.353	1	aPT	TIA1
RAB3IP	0.000599136	0.634499	0.56	0.516	1	aPT	RAB3IP
ACO2	0.000615442	0.293318	0.523	0.491	1	aPT	ACO2
TMEM161A1	0.00062094	0.324719	0.373	0.306	1	aPT	TMEM161A
NDUFA6	0.00063466	0.475312	0.702	0.708	1	aPT	NDUFA6
CITED4	0.000641156	0.42202	0.153	0.227	1	aPT	CITED4
DFFA	0.000645284	0.889193	0.351	0.278	1	aPT	DFFA
NUP62	0.000653208	1.24864	0.233	0.166	1	aPT	NUP62
DYRK1B	0.000663638	0.387189	0.206	0.133	1	aPT	DYRK1B
ILVBL	0.000663658	0.729373	0.375	0.304	1	aPT	ILVBL
SDR39U1	0.000663738	0.676352	0.331	0.252	1	aPT	SDR39U1
LINC02532	0.000690431	0.704516	0.211	0.14	1	aPT	LINC02532
ARL4C	0.000691287	1.31288	0.27	0.21	1	aPT	ARL4C
CTDSPL2	0.000695898	0.325005	0.248	0.332	1	aPT	CTDSPL2
PLTP	0.00069684	0.539299	0.396	0.322	1	aPT	PLTP
GTF2F1	0.000701274	0.835733	0.458	0.4	1	aPT	GTF2F1
SAFB2	0.000706827	0.662711	0.406	0.334	1	aPT	SAFB2
FYTTD1	0.00070823	0.896064	0.294	0.224	1	aPT	FYTTD1
RPL13A	0.000713728	0.324445	0.956	0.946	1	aPT	RPL13A
PSMD10	0.000715316	0.575607	0.277	0.206	1	aPT	PSMD10
HMGN3	0.000720318	0.294336	0.825	0.855	1	aPT	HMGN3
THAP11	0.000724442	1.06075	0.276	0.208	1	aPT	THAP11
KDSR	0.00074215	0.474349	0.387	0.32	1	aPT	KDSR
S100A13	0.000769827	0.487497	0.619	0.647	1	aPT	S100A13
CD74	0.0007699	0.994865	0.467	0.416	1	aPT	CD74
TRAP1	0.000777474	0.664296	0.498	0.465	1	aPT	TRAP1
MGEA5	0.00078147	0.763398	0.212	0.145	1	aPT	MGEA5
ATP5F1	0.000782095	0.732258	0.253	0.185	1	aPT	ATP5F1
ACTL6A	0.000791173	0.72761	0.294	0.227	1	aPT	ACTL6A
KIFAP3	0.000812214	0.911515	0.301	0.229	1	aPT	KIFAP3
CDC27	0.000814981	0.252642	0.194	0.266	1	aPT	CDC27
CCDC88A	0.00081549	0.439471	0.227	0.154	1	aPT	CCDC88A
POLDIP2	0.000815514	0.37511	0.452	0.39	1	aPT	POLDIP2
DPP3	0.00082387	0.689797	0.254	0.18	1	aPT	DPP3
TSN	0.000826658	0.673362	0.326	0.25	1	aPT	TSN
TMCO1	0.000845738	0.405324	0.655	0.64	1	aPT	TMCO1
STOML2	0.000848916	0.497199	0.594	0.612	1	aPT	STOML2
KLC4	0.000857909	0.541877	0.319	0.243	1	aPT	KLC4
CNPY3	0.000860472	0.59276	0.408	0.355	1	aPT	CNPY3
GSS	0.000862537	0.281891	0.351	0.278	1	aPT	GSS
C11orf74	0.000865032	0.589497	0.338	0.269	1	aPT	C11orf74
PPM1G	0.000888283	0.584964	0.536	0.495	1	aPT	PPM1G
NEK11	0.000895218	0.799784	0.204	0.136	1	aPT	NEK11
ILF3-DT	0.000923861	0.469834	0.22	0.147	1	aPT	ILF3-DT
PSMC1	0.000936825	0.63089	0.512	0.491	1	aPT	PSMC1
STX17	0.000944013	0.327144	0.204	0.278	1	aPT	STX17
MYADM	0.000962723	0.905389	0.203	0.14	1	aPT	MYADM
TUSC3	0.000968976	0.470135	0.489	0.439	1	aPT	TUSC3
TCTN1	0.000990961	0.677307	0.351	0.276	1	aPT	TCTN1
CFAP36	0.00101674	0.455884	0.448	0.386	1	aPT	CFAP36
CLDND1	0.00102144	0.935661	0.382	0.322	1	aPT	CLDND1
CDKN2AIP	0.00103909	1.12505	0.31	0.243	1	aPT	CDKN2AIP
NAGK	0.00104046	0.64402	0.362	0.299	1	aPT	NAGK
AAAS	0.00105918	0.618806	0.236	0.166	1	aPT	AAAS
UNC50	0.00107998	0.727873	0.43	0.364	1	aPT	UNC50
CCT3	0.001081	0.382293	0.631	0.654	1	aPT	CCT3
SRSF7	0.00108946	0.446803	0.593	0.584	1	aPT	SRSF7
KIF3A	0.00110952	0.876025	0.275	0.206	1	aPT	KIF3A
HACD3	0.00112527	0.640004	0.609	0.57	1	aPT	HACD3
PAXIP1-AS1	0.00113571	0.852192	0.262	0.192	1	aPT	PAXIP1-AS1
PFDN4	0.00114463	0.707036	0.442	0.383	1	aPT	PFDN4
TINF2	0.00116579	0.538484	0.283	0.21	1	aPT	TINF2
FKBP1A	0.00117623	0.399697	0.592	0.591	1	aPT	FKBP1A
MCM3	0.00120801	0.926958	0.241	0.173	1	aPT	MCM3
TPD52L1	0.00121151	0.30892	0.359	0.283	1	aPT	TPD52L1
SAV1	0.00121587	1.24491	0.208	0.145	1	aPT	SAV1
CCDC106	0.00122192	0.288659	0.297	0.222	1	aPT	CCDC106
R3HCC1	0.00122862	0.492764	0.336	0.264	1	aPT	R3HCC1
COPZ1	0.00123155	0.500756	0.583	0.572	1	aPT	COPZ1
PLGRKT	0.00124987	0.340091	0.391	0.318	1	aPT	PLGRKT
CAPG	0.00125716	0.633623	0.471	0.444	1	aPT	CAPG
HOTAIRM1	0.00125844	0.458597	0.315	0.245	1	aPT	HOTAIRM1
TCTEX1D2	0.00127612	0.357932	0.392	0.322	1	aPT	TCTEX1D2
RMND1	0.00127824	0.580486	0.418	0.36	1	aPT	RMND1
COASY	0.0012931	0.55501	0.37	0.301	1	aPT	COASY
MRPL2	0.00129621	0.481322	0.423	0.362	1	aPT	MRPL2
RANBP1	0.00129753	0.511089	0.611	0.598	1	aPT	RANBP1
BRD3	0.0013031	0.666446	0.329	0.262	1	aPT	BRD3
COMMD5	0.00130812	0.509796	0.308	0.234	1	aPT	COMMD5
SLC25A29	0.00132058	1.14433	0.213	0.15	1	aPT	SLC25A29
SCYL1	0.00132186	0.519495	0.308	0.234	1	aPT	SCYL1
GPR89A	0.00132233	0.96557	0.203	0.14	1	aPT	GPR89A
YWHAZ	0.00132769	0.35372	0.708	0.692	1	aPT	YWHAZ
ASRGL1	0.00133398	0.519126	0.551	0.486	1	aPT	ASRGL1
TMEM258	0.00133698	0.295495	0.75	0.785	1	aPT	TMEM258
YY1	0.00134875	0.555616	0.6	0.584	1	aPT	YY1
C11orf95	0.00135887	0.661623	0.223	0.154	1	aPT	C11orf95
PSMA3-AS1	0.00136626	0.834437	0.34	0.278	1	aPT	PSMA3-AS1
TRIP10	0.00136891	0.864562	0.301	0.238	1	aPT	TRIP10
C19orf43	0.00140327	0.4792	0.249	0.182	1	aPT	C19orf43
CSNK1G2	0.00141194	0.47484	0.285	0.213	1	aPT	CSNK1G2
RBM15B	0.00142385	0.475591	0.267	0.192	1	aPT	RBM15B
STX3	0.00143118	0.668293	0.5	0.458	1	aPT	STX3
CRIPT	0.00144411	0.647854	0.385	0.313	1	aPT	CRIPT
RPN2	0.00146012	0.367615	0.613	0.614	1	aPT	RPN2
ATP5G11	0.0014626	0.551525	0.259	0.189	1	aPT	ATP5G1
GDE1	0.00147176	0.606204	0.366	0.306	1	aPT	GDE1
TMEM254	0.00147651	0.956277	0.236	0.171	1	aPT	TMEM254
ALDH9A1	0.00148937	0.526762	0.506	0.463	1	aPT	ALDH9A1
DYNLRB1	0.00149018	0.262022	0.708	0.766	1	aPT	DYNLRB1
TAX1BP1	0.00149142	0.535215	0.742	0.727	1	aPT	TAX1BP1
LENG8	0.00149397	0.672884	0.264	0.201	1	aPT	LENG8
ILF3	0.0015003	0.622425	0.53	0.477	1	aPT	ILF3
HPS4	0.0015238	0.672058	0.24	0.178	1	aPT	HPS4
PIN1	0.00153412	0.473385	0.512	0.477	1	aPT	PIN1
PXDN	0.001543	0.792609	0.339	0.269	1	aPT	PXDN
TSR3	0.00154933	0.665205	0.44	0.4	1	aPT	TSR3
MRPL45	0.0015518	0.704893	0.353	0.297	1	aPT	MRPL45
BAG5	0.00157139	0.530025	0.316	0.25	1	aPT	BAG5
CYP27A1	0.00157674	0.447458	0.443	0.383	1	aPT	CYP27A1
EIF5B	0.00158806	0.799672	0.643	0.61	1	aPT	EIF5B
PMS2	0.00159131	0.790538	0.219	0.154	1	aPT	PMS2
CDK9	0.00159413	0.608978	0.227	0.159	1	aPT	CDK9
RAB3GAP2	0.00162731	0.269768	0.231	0.304	1	aPT	RAB3GAP2
SKAP2	0.0016288	0.669813	0.425	0.36	1	aPT	SKAP2
EBNA1BP2	0.00165857	0.73658	0.42	0.36	1	aPT	EBNA1BP2
RTN3	0.00167638	0.49746	0.567	0.544	1	aPT	RTN3
UTP6	0.00168499	0.841985	0.306	0.248	1	aPT	UTP6
EI24	0.00168804	0.407845	0.47	0.423	1	aPT	EI24
SDF4	0.00169039	0.545441	0.575	0.558	1	aPT	SDF4
SLC9A3R1	0.00169262	0.355976	0.709	0.764	1	aPT	SLC9A3R1
FDFT1	0.00169323	0.485487	0.522	0.479	1	aPT	FDFT1
AMACR	0.00170256	1.1289	0.315	0.262	1	aPT	AMACR
M6PR	0.00171021	0.583022	0.477	0.428	1	aPT	M6PR
C7orf50	0.00171448	0.41904	0.522	0.488	1	aPT	C7orf50
C14orf21	0.00172333	0.354004	0.335	0.257	1	aPT	C14orf2
LRRC47	0.00172465	0.691466	0.284	0.217	1	aPT	LRRC47
ILK	0.00173208	0.683829	0.491	0.472	1	aPT	ILK
TADA3	0.00174234	0.555343	0.347	0.273	1	aPT	TADA3
FXYD1	0.00174496	0.615491	0.256	0.187	1	aPT	FXYD1
ITGB8	0.00174673	1.1459	0.273	0.213	1	aPT	ITGB8
PRPSAP1	0.00176804	0.361108	0.347	0.276	1	aPT	PRPSAP1
MRPS27	0.00178358	0.475838	0.252	0.182	1	aPT	MRPS27
TP53RK	0.00179279	0.704453	0.262	0.196	1	aPT	TP53RK
FAM120AOS	0.001796	0.997799	0.341	0.285	1	aPT	FAM120AOS
ARFIP1	0.00180741	0.386741	0.238	0.315	1	aPT	ARFIP1
HCG18	0.00182035	1.236	0.222	0.161	1	aPT	HCG18
SNRNP27	0.0018258	0.774332	0.343	0.273	1	aPT	SNRNP27
HDDC2	0.00184057	0.545169	0.519	0.479	1	aPT	HDDC2
LRP10	0.00186062	0.423593	0.411	0.35	1	aPT	LRP10
C14orf119	0.00187137	0.6099	0.501	0.467	1	aPT	C14orf119
DNAJC8	0.00187663	0.354122	0.655	0.647	1	aPT	DNAJC8
PPP1R37	0.00187775	0.475627	0.237	0.171	1	aPT	PPP1R37
EIF4G1	0.00189575	0.872819	0.393	0.332	1	aPT	EIF4G1
PMM1	0.00190869	0.520769	0.538	0.514	1	aPT	PMM1
ZNF428	0.00190974	0.34138	0.56	0.54	1	aPT	ZNF428
NKIRAS2	0.0019133	0.512114	0.338	0.273	1	aPT	NKIRAS2
MAPKAPK3	0.00191769	0.694352	0.216	0.152	1	aPT	MAPKAPK3
SLC39A6	0.00193004	0.859896	0.224	0.161	1	aPT	SLC39A6
CYB5R3	0.0019481	0.420682	0.605	0.629	1	aPT	CYB5R3
HSPA1A	0.00196925	0.50783	0.482	0.425	1	aPT	HSPA1A
UBL4A	0.00207121	0.507797	0.257	0.194	1	aPT	UBL4A
FLYWCH2	0.00208218	0.66123	0.365	0.313	1	aPT	FLYWCH2
APMAP	0.00209769	0.628999	0.387	0.327	1	aPT	APMAP
RBBP4	0.00211145	0.557148	0.492	0.432	1	aPT	RBBP4
C2orf68	0.0021154	0.549983	0.232	0.168	1	aPT	C2orf68
GSTM4	0.00214608	0.524949	0.415	0.357	1	aPT	GSTM4
ARSD	0.00218449	0.881302	0.271	0.21	1	aPT	ARSD
FKBP9	0.00218547	0.848062	0.29	0.234	1	aPT	FKBP9
LZTS2	0.00220373	0.682508	0.274	0.21	1	aPT	LZTS2
C4orf3	0.00221725	0.255879	0.769	0.792	1	aPT	C4orf3
EIF3F	0.00222343	0.28312	0.658	0.689	1	aPT	EIF3F
CPPED1	0.00224126	0.592954	0.352	0.283	1	aPT	CPPED1
CHST12	0.00224246	0.769705	0.225	0.159	1	aPT	CHST12
NGDN	0.00224553	0.407807	0.332	0.264	1	aPT	NGDN
AHCY	0.00226099	0.30293	0.538	0.498	1	aPT	AHCY
BCAR1	0.00228256	0.815124	0.285	0.217	1	aPT	BCAR1
CDC37	0.002289	0.538935	0.515	0.477	1	aPT	CDC37
HIST3H2A	0.0023234	1.04262	0.203	0.145	1	aPT	HIST3H2A
VPS4A	0.00236384	0.551211	0.333	0.271	1	aPT	VPS4A
COL6A1	0.0024041	0.372815	0.44	0.386	1	aPT	COL6A1
HABP4	0.00245765	0.846354	0.268	0.203	1	aPT	HABP4
VAMP3	0.00246168	0.521751	0.461	0.407	1	aPT	VAMP3
CPM	0.00249596	0.625675	0.371	0.306	1	aPT	CPM
TMEM186	0.00250817	0.913477	0.208	0.147	1	aPT	TMEM186
NIPSNAP1	0.00250944	0.482266	0.668	0.685	1	aPT	NIPSNAP1
BBS4	0.00255632	0.89882	0.233	0.171	1	aPT	BBS4
IFT81	0.00256681	0.854909	0.327	0.262	1	aPT	IFT81
SMC1A	0.002594	0.672843	0.318	0.25	1	aPT	SMC1A
IDS	0.00261441	0.472084	0.234	0.168	1	aPT	IDS
ZNF462	0.00261608	0.880493	0.263	0.201	1	aPT	ZNF462
PPIL3	0.00264736	0.414836	0.285	0.22	1	aPT	PPIL3
C1orf56	0.00265517	0.475283	0.239	0.175	1	aPT	C1orf56
MCRS1	0.00271392	0.529847	0.319	0.255	1	aPT	MCRS1
SMARCA5	0.00271398	0.839736	0.532	0.502	1	aPT	SMARCA5
ZNRF3	0.00271541	0.712831	0.203	0.14	1	aPT	ZNRF3
CLSTN3	0.0027284	0.566219	0.298	0.229	1	aPT	CLSTN3
PSIP1	0.0027499	0.78934	0.459	0.411	1	aPT	PSIP1
EIF3M	0.00275789	0.378091	0.63	0.621	1	aPT	EIF3M
MKRN1	0.00279813	0.669542	0.365	0.301	1	aPT	MKRN1
WBP2	0.00282376	0.355243	0.399	0.336	1	aPT	WBP2
PGF	0.00282526	0.609505	0.304	0.243	1	aPT	PGF
COMMD2	0.00283686	0.657339	0.452	0.404	1	aPT	COMMD2
TRIM44	0.00284453	0.510345	0.55	0.505	1	aPT	TRIM44
ARMC1	0.00288154	0.359518	0.335	0.269	1	aPT	ARMC1
B4GAT1	0.00288329	0.626221	0.367	0.313	1	aPT	B4GAT1
GSK3A	0.00288523	0.46399	0.299	0.231	1	aPT	GSK3A
TBC1D1	0.00288667	0.653358	0.387	0.325	1	aPT	TBC1D1
BRD2	0.00289894	0.610836	0.428	0.369	1	aPT	BRD2
NRSN2	0.0029143	0.424295	0.27	0.206	1	aPT	NRSN2
CHPF	0.00300673	0.695964	0.304	0.243	1	aPT	CHPF
RABL2B	0.00304541	0.692914	0.219	0.161	1	aPT	RABL2B
EXOC7	0.00305085	0.885436	0.341	0.28	1	aPT	EXOC7
ZSCAN16-AS1	0.00307216	0.411914	0.377	0.311	1	aPT	ZSCAN16-AS1
RAN	0.00309239	0.313041	0.686	0.682	1	aPT	RAN
CAPN1	0.00310258	0.656363	0.417	0.39	1	aPT	CAPN1
LITAF	0.00315064	0.835964	0.33	0.273	1	aPT	LITAF
PRPF38B	0.00315733	0.866123	0.457	0.416	1	aPT	PRPF38B
WDR12	0.00320647	0.739434	0.334	0.273	1	aPT	WDR12
MFAP1	0.00323031	0.789921	0.428	0.374	1	aPT	MFAP1
CDIP1	0.0033273	0.406627	0.276	0.213	1	aPT	CDIP1
SEMA3D	0.00335389	0.826743	0.298	0.229	1	aPT	SEMA3D
PIGK	0.00335749	0.997447	0.261	0.203	1	aPT	PIGK
PIGP	0.00337638	0.478783	0.407	0.357	1	aPT	PIGP
ZNF75A	0.00340064	1.16751	0.217	0.159	1	aPT	ZNF75A
SLC39A3	0.00340659	0.370107	0.242	0.175	1	aPT	SLC39A3
FAM76B	0.00340784	0.305952	0.155	0.213	1	aPT	FAM76B
ABHD14B1	0.00341536	0.252925	0.399	0.334	1	aPT	ABHD14B
NTN4	0.00342447	0.725569	0.151	0.217	1	aPT	NTN4
OTUD6B-AS1	0.0034453	0.55024	0.455	0.407	1	aPT	OTUD6B-AS1
ZNF32	0.00349988	0.406149	0.332	0.269	1	aPT	ZNF32
EIF3J-DT	0.00355044	0.72732	0.247	0.192	1	aPT	EIF3J-DT
MRPL3	0.00359774	0.563673	0.522	0.519	1	aPT	MRPL3
CCDC6	0.00360252	0.306725	0.277	0.36	1	aPT	CCDC6
HNRNPF	0.00360874	0.402231	0.605	0.633	1	aPT	HNRNPF
PKM	0.00363728	0.566225	0.582	0.593	1	aPT	PKM
LARP7	0.00365797	0.694561	0.531	0.484	1	aPT	LARP7
NDUFB5	0.00368694	0.321934	0.639	0.694	1	aPT	NDUFB5
PRKRA	0.00370809	0.695803	0.389	0.334	1	aPT	PRKRA
SDHA	0.00372845	0.488529	0.489	0.46	1	aPT	SDHA
CLSTN1	0.00372971	0.772673	0.392	0.336	1	aPT	CLSTN1
ACD	0.00373637	0.48591	0.256	0.192	1	aPT	ACD
SEC23IP	0.00376292	0.354511	0.162	0.222	1	aPT	SEC23IP
GGA1	0.00379275	0.547043	0.302	0.236	1	aPT	GGA1
HARS	0.00380591	0.557931	0.327	0.266	1	aPT	HARS
CCT4	0.00382639	0.415584	0.609	0.614	1	aPT	CCT4
CYB5R1	0.00387714	0.380902	0.346	0.283	1	aPT	CYB5R1
MANF	0.00389515	0.727912	0.435	0.388	1	aPT	MANF
FRG1	0.0039207	0.738273	0.405	0.357	1	aPT	FRG1
MPZL1	0.00393207	0.781866	0.432	0.379	1	aPT	MPZL1
SCAMP2	0.00394332	0.448936	0.451	0.402	1	aPT	SCAMP2
SLC27A3	0.00394985	0.753969	0.244	0.189	1	aPT	SLC27A3
SF3B5	0.00399928	0.332188	0.669	0.701	1	aPT	SF3B5
C1orf174	0.00401345	0.316743	0.226	0.166	1	aPT	C1orf174
AKR1B1	0.00404538	0.659456	0.2	0.143	1	aPT	AKR1B1
XRCC6	0.00411121	0.396741	0.578	0.568	1	aPT	XRCC6
AAMP	0.00411816	0.589358	0.48	0.467	1	aPT	AAMP
MED4	0.00414843	0.581145	0.473	0.43	1	aPT	MED4
DLGAP4	0.00418566	0.578621	0.302	0.236	1	aPT	DLGAP4
CHMP4B	0.00426037	1.01919	0.464	0.423	1	aPT	CHMP4B
ARL13B	0.00427957	0.875302	0.222	0.168	1	aPT	ARL13B
PEX10	0.00431538	0.519381	0.262	0.201	1	aPT	PEX10
PIGH	0.0043584	0.767412	0.349	0.294	1	aPT	PIGH
ASNSD1	0.00437102	0.720223	0.29	0.227	1	aPT	ASNSD1
PKN1	0.00441921	0.431794	0.314	0.259	1	aPT	PKN1
LINC00958	0.00442294	0.705508	0.244	0.185	1	aPT	LINC00958
RSPH3	0.00442748	0.973249	0.212	0.157	1	aPT	RSPH3
GLYATL11	0.00445119	0.271739	0.552	0.493	1	aPT	GLYATL1
MRPL11	0.00446217	0.536664	0.487	0.456	1	aPT	MRPL11
SAR1A	0.00448017	0.545161	0.444	0.393	1	aPT	SAR1A
IQCK	0.00449245	0.765238	0.219	0.159	1	aPT	IQCK
SCAF11	0.00450635	0.569983	0.603	0.582	1	aPT	SCAF11
UTP18	0.00452864	0.837858	0.28	0.222	1	aPT	UTP18
BLOC1S5	0.00455824	0.652706	0.345	0.287	1	aPT	BLOC1S5
MLLT10	0.00461318	0.252652	0.312	0.395	1	aPT	MLLT10
DDOST	0.00462192	0.438747	0.552	0.558	1	aPT	DDOST
LAS1L	0.00463651	1.28997	0.208	0.154	1	aPT	LAS1L
COMMD9	0.00478425	0.821845	0.348	0.299	1	aPT	COMMD9
MYO6	0.00481857	0.385508	0.7	0.724	1	aPT	MYO6
YTHDF2	0.00487044	0.445539	0.514	0.481	1	aPT	YTHDF2
DDX39A	0.00487364	0.729799	0.223	0.166	1	aPT	DDX39A
ARHGAP29	0.00490219	0.520874	0.446	0.4	1	aPT	ARHGAP29
RFXANK	0.0049878	0.614603	0.384	0.327	1	aPT	RFXANK
USP16	0.00504866	0.289894	0.308	0.388	1	aPT	USP16
TCEAL1	0.00507294	0.56746	0.231	0.173	1	aPT	TCEAL1
TSPAN6	0.00509252	0.55174	0.559	0.533	1	aPT	TSPAN6
CPSF3	0.00515678	0.944202	0.241	0.182	1	aPT	CPSF3
NXT1	0.00520371	0.655977	0.266	0.208	1	aPT	NXT1
CISD2	0.00522524	0.534455	0.474	0.423	1	aPT	CISD2
CTSC	0.00525255	0.375326	0.534	0.488	1	aPT	CTSC
COPS6	0.00525786	0.426707	0.556	0.535	1	aPT	COPS6
PRPSAP2	0.00526061	0.679459	0.335	0.273	1	aPT	PRPSAP2
UTP3	0.00527384	0.847452	0.276	0.22	1	aPT	UTP3
PDZD11	0.00529644	0.542017	0.381	0.334	1	aPT	PDZD11
UBFD1	0.00534169	0.568567	0.232	0.171	1	aPT	UBFD1
BNIP3	0.00534663	0.402424	0.711	0.743	1	aPT	BNIP3
STIP1	0.00543506	0.793849	0.392	0.348	1	aPT	STIP1
PRR7	0.00550318	0.542616	0.208	0.152	1	aPT	PRR7
MKKS	0.00562933	0.602976	0.312	0.25	1	aPT	MKKS
PNPLA2	0.00564242	0.961336	0.266	0.213	1	aPT	PNPLA2
GGH	0.00574656	0.403232	0.549	0.509	1	aPT	GGH
FBRSL1	0.00575771	0.442067	0.326	0.273	1	aPT	FBRSL1
C2orf76	0.00581228	0.446286	0.202	0.143	1	aPT	C2orf76
NUDT14	0.00581686	0.465834	0.377	0.311	1	aPT	NUDT14
RBM22	0.00583605	0.808182	0.388	0.334	1	aPT	RBM22
DTWD1	0.00584984	0.666441	0.29	0.231	1	aPT	DTWD1
EIF6	0.00586573	0.339354	0.626	0.647	1	aPT	EIF6
CAPNS1	0.00590985	0.370408	0.564	0.586	1	aPT	CAPNS1
ODF2L	0.00592351	0.405536	0.365	0.297	1	aPT	ODF2L
TP53BP1	0.00606291	0.807592	0.265	0.21	1	aPT	TP53BP1
UBE2D3	0.00610191	0.377902	0.731	0.748	1	aPT	UBE2D3
GTF3C6	0.00612562	0.394893	0.611	0.629	1	aPT	GTF3C6
ARPC5	0.00614623	0.548017	0.66	0.652	1	aPT	ARPC5
TCF25	0.00614653	0.393657	0.669	0.647	1	aPT	TCF25
C5orf30	0.00615874	0.92601	0.259	0.206	1	aPT	C5orf30
SIRT3	0.00616484	0.622009	0.231	0.175	1	aPT	SIRT3
TSHZ1	0.00619515	0.273445	0.209	0.154	1	aPT	TSHZ1
MRPL21	0.00621255	0.595925	0.528	0.505	1	aPT	MRPL21
AP1G2	0.00624492	0.904552	0.22	0.166	1	aPT	AP1G2
P4HTM	0.00628125	0.562216	0.391	0.341	1	aPT	P4HTM
DECR2	0.00628992	0.366123	0.378	0.311	1	aPT	DECR2
CCDC30	0.0062967	0.93021	0.222	0.168	1	aPT	CCDC30
PWP1	0.00633747	0.648367	0.39	0.329	1	aPT	PWP1
ARL6IP6	0.0063555	0.731934	0.285	0.231	1	aPT	ARL6IP6
TMEM60	0.00635852	0.548904	0.363	0.308	1	aPT	TMEM60
PSMF1	0.00638855	0.737365	0.411	0.371	1	aPT	PSMF1
CGRRF1	0.00642004	0.694799	0.248	0.192	1	aPT	CGRRF1
EIF2S1	0.00644402	0.63427	0.363	0.304	1	aPT	EIF2S1
CWC22	0.00650337	0.314911	0.235	0.301	1	aPT	CWC22
RNF146	0.0065072	0.55188	0.318	0.259	1	aPT	RNF146
ZNF207	0.00650769	0.577118	0.514	0.474	1	aPT	ZNF207
SPOP	0.00653596	0.427163	0.36	0.306	1	aPT	SPOP
RRAS	0.0065822	0.584043	0.332	0.287	1	aPT	RRAS
UNG	0.0065973	0.674592	0.25	0.196	1	aPT	UNG
TMEM80	0.00673816	0.337085	0.265	0.208	1	aPT	TMEM80
POLE3	0.00677391	0.523164	0.315	0.259	1	aPT	POLE3
TMEM126B	0.00682217	0.562898	0.431	0.381	1	aPT	TMEM126B
YPEL5	0.00682752	0.608349	0.439	0.395	1	aPT	YPEL5
DALRD3	0.00688336	0.321539	0.39	0.339	1	aPT	DALRD3
D2HGDH	0.00689474	0.273502	0.163	0.22	1	aPT	D2HGDH
MIB2	0.00694059	1.16741	0.208	0.159	1	aPT	MIB2
SLC34A11	0.00694951	0.527269	0.275	0.208	1	aPT	SLC34A1
ZNF7	0.00699295	1.11093	0.207	0.154	1	aPT	ZNF7
TMEM50B	0.00705335	0.784664	0.414	0.369	1	aPT	TMEM50B
SLC1A5	0.00711752	0.441992	0.262	0.21	1	aPT	SLC1A5
MOSPD3	0.00713919	0.517705	0.282	0.222	1	aPT	MOSPD3
CDK5RAP3	0.0071532	0.589822	0.397	0.343	1	aPT	CDK5RAP3
DCTPP1	0.00719887	0.425637	0.426	0.381	1	aPT	DCTPP1
PSMD13	0.00721721	0.543903	0.438	0.397	1	aPT	PSMD13
XRCC5	0.00726616	0.521917	0.68	0.703	1	aPT	XRCC5
QRSL1	0.00730395	0.752546	0.212	0.157	1	aPT	QRSL1
F10	0.00732791	0.607098	0.47	0.486	1	aPT	F10
ORAI3	0.00737697	0.4311	0.351	0.301	1	aPT	ORAI3
RPP30	0.00738879	0.690811	0.266	0.208	1	aPT	RPP30
DRAM1	0.00740187	0.671092	0.315	0.262	1	aPT	DRAM1
RNF20	0.00748769	0.925605	0.223	0.168	1	aPT	RNF20
TMEM230	0.00754593	0.305534	0.573	0.579	1	aPT	TMEM230
RSU1	0.00772218	0.521596	0.302	0.245	1	aPT	RSU1
FUCA2	0.00775899	0.655506	0.45	0.432	1	aPT	FUCA2
RNH1	0.007767	0.345901	0.539	0.54	1	aPT	RNH1
MED16	0.00781077	0.729297	0.269	0.213	1	aPT	MED16
SF1	0.00790904	0.468486	0.526	0.491	1	aPT	SF1
PURPL	0.00792025	0.290945	0.218	0.161	1	aPT	PURPL
ZNRD1	0.00793999	0.486668	0.363	0.308	1	aPT	ZNRD1
DPY30	0.00795195	0.325707	0.672	0.682	1	aPT	DPY30
B3GALT6	0.00799388	0.66649	0.221	0.168	1	aPT	B3GALT6
RASSF8-AS1	0.00799587	0.543969	0.239	0.182	1	aPT	RASSF8-AS1
C5orf15	0.00801195	0.51051	0.48	0.47	1	aPT	C5orf15
YDJC	0.00801555	0.588309	0.275	0.22	1	aPT	YDJC
SMU1	0.00818703	0.598955	0.357	0.301	1	aPT	SMU1
TSPAN31	0.00821263	0.522348	0.346	0.29	1	aPT	TSPAN31
MTERF2	0.00821863	0.671421	0.222	0.171	1	aPT	MTERF2
INTU	0.00830273	0.979427	0.212	0.161	1	aPT	INTU
RBMS1	0.00836468	0.591825	0.432	0.386	1	aPT	RBMS1
SMIM30	0.008444	0.301849	0.31	0.257	1	aPT	SMIM30
DDX56	0.00846103	0.632076	0.31	0.257	1	aPT	DDX56
YTHDC1	0.008536	0.631854	0.592	0.57	1	aPT	YTHDC1
FGD5-AS1	0.00854444	0.477491	0.449	0.409	1	aPT	FGD5-AS1
PRCC	0.00854987	0.59805	0.281	0.227	1	aPT	PRCC
POLR2I	0.00858942	0.374026	0.585	0.614	1	aPT	POLR2I
ZNF467	0.00859145	0.309033	0.226	0.168	1	aPT	ZNF467
PIK3R3	0.00860876	0.808475	0.214	0.164	1	aPT	PIK3R3
NAA60	0.00861062	0.500065	0.296	0.241	1	aPT	NAA60
TMEM68	0.00869344	0.602604	0.275	0.217	1	aPT	TMEM68
AKR1C31	0.00869787	0.291594	0.563	0.5	1	aPT	AKR1C3
THRAP3	0.00888121	0.403548	0.597	0.591	1	aPT	THRAP3
MOAP1	0.00889031	0.669443	0.27	0.22	1	aPT	MOAP1
PSMC6	0.0089008	0.650186	0.508	0.502	1	aPT	PSMC6
ACIN1	0.00896612	1.0052	0.451	0.416	1	aPT	ACIN1
MITD1	0.00901273	0.421146	0.325	0.271	1	aPT	MITD1
SLC52A2	0.00920551	0.506224	0.282	0.231	1	aPT	SLC52A2
HSPA1B	0.00921969	0.504453	0.425	0.379	1	aPT	HSPA1B
FKBP3	0.009239	0.504124	0.626	0.617	1	aPT	FKBP3
DKC1	0.00934733	0.676217	0.244	0.189	1	aPT	DKC1
NONO	0.00946538	0.444922	0.578	0.57	1	aPT	NONO
INTS3	0.00955841	0.514012	0.246	0.189	1	aPT	INTS3
ADPRHL2	0.0095812	0.759927	0.34	0.29	1	aPT	ADPRHL2
SDAD1	0.00961471	0.933041	0.323	0.273	1	aPT	SDAD1
PNP	0.00965424	0.468223	0.496	0.495	1	aPT	PNP
MAP4K4	0.00979106	0.370059	0.261	0.329	1	aPT	MAP4K4
SEPHS2	0.00987028	0.398088	0.58	0.549	1	aPT	SEPHS2
MRPL49	0.0098763	0.474977	0.313	0.259	1	aPT	MRPL49
PGK1	0.00996416	0.311388	0.675	0.729	1	aPT	PGK1
TTR	0	6.07393	0.767	0.019	0	TTRhigh aPT	TTR
FXYD3	0	5.27782	0.751	0.024	0	TTRhigh aPT	FXYD3
SPINK1	0	5.89906	0.759	0.034	0	TTRhigh aPT	SPINK1
AGR2	0	5.25272	0.739	0.021	0	TTRhigh aPT	AGR2
H19	0	6.23646	0.731	0.015	0	TTRhigh aPT	H19
TM4SF4	0	5.66272	0.719	0.02	0	TTRhigh aPT	TM4SF4
TF	0	6.04601	0.715	0.019	0	TTRhigh aPT	TF
SEPTIN7	0	5.09097	0.707	0.025	0	TTRhigh aPT	SEPTIN7
AGR3	0	5.13638	0.679	0.02	0	TTRhigh aPT	AGR3
TFF3	0	5.44572	0.663	0.013	0	TTRhigh aPT	TFF3
SNHG29	2.94581144902549e-307	4.75127	0.747	0.031	1.42736347951081e-302	TTRhigh aPT	SNHG29
TFF2	7.07281259868447e-303	6.50754	0.618	0.013	3.42706061656657e-298	TTRhigh aPT	TFF2
RBIS	3.86404608410184e-295	4.75866	0.695	0.026	1.87228488959071e-290	TTRhigh aPT	RBIS
PHGR1	1.80880470128683e-290	6.72216	0.586	0.012	8.7643822996152e-286	TTRhigh aPT	PHGR1
PDE3A	4.21210559899824e-289	5.54514	0.679	0.026	2.04093364693861e-284	TTRhigh aPT	PDE3A
MICOS10	2.51444152905726e-285	4.21377	0.703	0.028	1.2183474984894e-280	TTRhigh aPT	MICOS10
TLE5	9.24101422042433e-267	4.23717	0.659	0.026	4.47764103036441e-262	TTRhigh aPT	TLE5
SEPTIN2	1.63064259082851e-261	4.52242	0.622	0.023	7.90111560960048e-257	TTRhigh aPT	SEPTIN2
ZG16	1.8777993240712e-261	6.63699	0.562	0.015	9.09868884485462e-257	TTRhigh aPT	ZG16
NR5A2	2.25313639443068e-261	5.7394	0.542	0.012	1.09173470855744e-256	TTRhigh aPT	NR5A2
F2	2.39101469073659e-260	5.15723	0.647	0.029	1.15854225824951e-255	TTRhigh aPT	F2
PRXL2A	3.00472156904068e-258	4.70486	0.618	0.023	1.45590778906297e-253	TTRhigh aPT	PRXL2A
SEPTIN11	1.96404721780639e-256	4.96776	0.594	0.02	9.51659438915909e-252	TTRhigh aPT	SEPTIN11
CIAO2B	1.53445493510199e-255	3.96308	0.643	0.026	7.43504794254317e-251	TTRhigh aPT	CIAO2B
LINC01578	7.82878089396458e-252	3.84613	0.647	0.028	3.7933574943616e-247	TTRhigh aPT	LINC01578
TOMM6	2.82176443389479e-250	4.08454	0.639	0.028	1.36725773879938e-245	TTRhigh aPT	TOMM6
LINC00278	6.25966408654597e-248	4.26427	0.578	0.019	3.03305763649499e-243	TTRhigh aPT	LINC00278
BCL2L14	8.17143550551339e-245	5.7107	0.486	0.008	3.95938735984146e-240	TTRhigh aPT	BCL2L14
ASGR2	9.80490420145238e-241	5.22087	0.586	0.024	4.75086828177174e-236	TTRhigh aPT	ASGR2
MRTFB	1.0319158651155e-240	5.86126	0.502	0.011	5.00004513283067e-236	TTRhigh aPT	MRTFB
REN	1.77474973745923e-240	5.38069	0.518	0.013	8.59937237788496e-236	TTRhigh aPT	REN
CDX2	1.19999261503903e-239	5.37288	0.502	0.011	5.81444421691012e-235	TTRhigh aPT	CDX2
UNC13C	1.11655095680725e-237	4.98102	0.574	0.022	5.41013600611385e-233	TTRhigh aPT	UNC13C
ARL15	7.12799505185684e-237	4.74764	0.679	0.044	3.45379872242671e-232	TTRhigh aPT	ARL15
[truncated: 3,103 more rows]
