# Supplementary material for: Single-cell transcriptomic comparison of tubular segment maturation in advanced human in vitro kidney models
Source: iScience. 2026 May 22;29(6):116053. doi: 10.1016/j.isci.2026.116053 (PMC13223991; doi:10.1016/j.isci.2026.116053)
Supplement: Data S4. Cell numbers and DEGs per cluster in the subsetted TAL/DCT population (TAL/DCT clusters.l3), related to Figure 3 [file mmc5.xlsx]

## Sheet: Cell numbers TALDCT_clusters.l3
Clusters.l3	Cell numbers per sample
	Tubuloids	iPSCod tubuloids	iPSC-derived organoids (T)	iPSC-derived organoids (M)	iPSC-derived organoids (V)	iPSC-derived organoids (U)	Adult Kidney Tissue	Fetal Kidney Tissue
TAL	2	0	4	4	1	0	248	1
TAL2	0	0	1	2	0	0	163	2
aTAL	1052	32	92	105	43	79	135	22
APOEhigh aTAL	49	9	60	79	62	52	2	26
RHEXhigh aTAL	6	109	0	0	0	3	1	0
Mitohigh aTAL	8	4	6	4	10	10	5	3
DCT	1	0	2	1	0	1	75	4
dDCT	7	1	12	20	5	31	93	12
MD	1	0	3	2	1	1	98	5
TTRhigh	2	72	0	0	0	0	2	0
Contamination	4	2	2	3	1	3	62	2

## Sheet: DEGs TALDCT_clusters.l3
	p_val	avg_log2FC	pct.1	pct.2	p_val_adj	cluster	gene
SLC9A3	3.4304763923975e-252	4.83955	0.696	0.046	1.66220303117228e-247	TAL	SLC9A3
MFSD4A	1.5057370871935e-241	4.25331	0.762	0.065	7.29589848228737e-237	TAL	MFSD4A
UMOD	1.34561899407242e-231	3.60456	0.958	0.144	6.52006227387851e-227	TAL	UMOD
KNG1	4.20192523564876e-171	2.95398	0.954	0.229	2.03600085368125e-166	TAL	KNG1
SLC16A7	1.42817921298084e-160	3.56954	0.765	0.13	6.92009955857738e-156	TAL	SLC16A7
EGF	4.18272165682285e-137	3.01582	0.692	0.111	2.02669595159694e-132	TAL	EGF
CXCL12	1.69269610618747e-134	2.83404	0.738	0.135	8.20178971292074e-130	TAL	CXCL12
BICDL1	2.71253273707059e-128	3.83011	0.519	0.062	1.31433061242019e-123	TAL	BICDL1
MUC15	1.30651172271299e-125	2.85317	0.585	0.078	6.33057190123351e-121	TAL	MUC15
TYRP1	2.94862400729946e-125	3.92786	0.354	0.02	1.42872627649688e-120	TAL	TYRP1
SLC12A1	3.22328591128249e-123	2.70712	0.969	0.603	1.56181095545282e-118	TAL	SLC12A1
LPL	2.99465421969879e-120	3.61884	0.427	0.038	1.45102975561285e-115	TAL	LPL
SLC22A2	4.95296833851481e-120	3.63249	0.45	0.045	2.39991127874397e-115	TAL	SLC22A2
LINC00982	9.06810385166324e-120	2.73823	0.592	0.086	4.39385904028491e-115	TAL	LINC00982
THY1	3.96478028194694e-118	3.29213	0.458	0.046	1.92109463781457e-113	TAL	THY1
GP2	2.76112433686042e-115	3.44956	0.412	0.037	1.33787518618235e-110	TAL	GP2
COX7A1	4.00973248866511e-112	2.48386	0.631	0.106	1.94287578005779e-107	TAL	COX7A1
PDE1A	8.54235946020997e-110	2.61259	0.631	0.114	4.13911485285014e-105	TAL	PDE1A
CXCL14	3.08848734460671e-108	1.95859	0.723	0.148	1.49649565795573e-103	TAL	CXCL14
CLDN16	6.03536475689264e-108	2.82075	0.719	0.166	2.92437563930476e-103	TAL	CLDN16
PTGER3	8.65638924658142e-108	2.37935	0.781	0.198	4.19436684553856e-103	TAL	PTGER3
PCDH9	1.02318919028393e-107	2.84565	0.562	0.09	4.95776090260176e-103	TAL	PCDH9
RAP1GAP	5.16696030758676e-99	2.79156	0.585	0.111	2.50359894743809e-94	TAL	RAP1GAP
MT-ND1	5.46254868214055e-99	1.87317	0.988	0.949	2.64682333844438e-94	TAL	MT-ND1
SLC16A12	1.18405840629103e-97	2.43848	0.669	0.15	5.73723660184258e-93	TAL	SLC16A12
MT-ND2	1.43888897839455e-96	1.82801	0.992	0.964	6.97199265591293e-92	TAL	MT-ND2
CLCNKA	1.01177116980707e-90	2.21971	0.612	0.125	4.90243602618319e-86	TAL	CLCNKA
CLCNKB	2.97251739057902e-89	1.85946	0.758	0.194	1.44030357643116e-84	TAL	CLCNKB
PPP1R1A	5.71290262922465e-88	2.31438	0.808	0.304	2.76812983996451e-83	TAL	PPP1R1A
SCD5	3.87094071152965e-85	2.45267	0.6	0.132	1.87562561236458e-80	TAL	SCD5
MT-ND4	2.03307869677463e-83	1.58345	0.996	0.982	9.85107951735182e-79	TAL	MT-ND4
DUSP9	2.86351968308383e-83	1.94939	0.731	0.194	1.38748982724144e-78	TAL	DUSP9
ATP1A1	6.15430261118362e-83	1.53226	0.981	0.855	2.98200578722291e-78	TAL	ATP1A1
MT-ATP6	1.27085963364518e-82	1.50843	0.996	0.989	6.15782326886435e-78	TAL	MT-ATP6
MT-ND3	1.99234859082881e-82	1.84452	0.988	0.953	9.6537258620019e-78	TAL	MT-ND3
C16orf89	2.52250286554635e-80	2.6267	0.492	0.092	1.22225353847183e-75	TAL	C16orf89
PVALB	7.35931255820005e-80	2.31297	0.438	0.067	3.56588130695025e-75	TAL	PVALB
CASR	1.01082305211377e-78	2.21765	0.569	0.125	4.89784201671207e-74	TAL	CASR
PLAU	3.53126710687045e-78	2.03675	0.712	0.207	1.71104016396301e-73	TAL	PLAU
TMEM72	9.47423902947871e-78	2.18754	0.646	0.169	4.59064777934362e-73	TAL	TMEM72
MT-ND4L	3.97826582990193e-77	2.05273	0.988	0.838	1.92762892522068e-72	TAL	MT-ND4L
PLCL1	8.66498929361309e-76	2.66994	0.458	0.081	4.19853391232729e-71	TAL	PLCL1
MUC20-OT1	2.77830116042323e-75	3.53912	0.335	0.042	1.34619804427147e-70	TAL	MUC20-OT1
OGDHL	9.09016451307813e-74	2.12975	0.642	0.175	4.40454831316688e-69	TAL	OGDHL
CYFIP2	9.87330736279149e-74	2.17745	0.792	0.354	4.78401234956699e-69	TAL	CYFIP2
DEFB1	5.02784897546689e-72	1.51455	0.954	0.662	2.43619394257273e-67	TAL	DEFB1
CGNL1	5.22920096798292e-72	2.09907	0.677	0.211	2.53375703702644e-67	TAL	CGNL1
ATP1B1	6.66022005602161e-71	1.24993	0.992	0.883	3.22714302594471e-66	TAL	ATP1B1
MT-CO2	1.97243876174025e-70	1.12849	1	0.995	9.55725477613619e-66	TAL	MT-CO2
MT-ND5	1.3461820598731e-69	1.39659	0.996	0.958	6.52279055290912e-65	TAL	MT-ND5
TMEM207	3.15196604713383e-68	3.39915	0.281	0.03	1.52725362847823e-63	TAL	TMEM207
SUCNR1	1.08749065230967e-67	1.50736	0.431	0.073	5.26932720670125e-63	TAL	SUCNR1
ATP5MC1	1.41727787551712e-66	1.85223	0.823	0.433	6.86727821803066e-62	TAL	ATP5MC1
BHMT2	1.9838858645891e-66	3.12079	0.288	0.034	9.61272056828002e-62	TAL	BHMT2
MT-CO3	2.8485688331198e-64	1.00474	1	0.994	1.38024554239987e-59	TAL	MT-CO3
RANBP3L	2.87840478570398e-64	2.68188	0.388	0.069	1.39470225486501e-59	TAL	RANBP3L
MT-CO1	4.98609111870324e-64	1.02072	1	0.997	2.41596059065647e-59	TAL	MT-CO1
DNASE1	1.22884794375417e-63	2.02473	0.646	0.204	5.95425982666644e-59	TAL	DNASE1
NPR3	1.46509030404728e-63	2.60774	0.296	0.037	7.09894855923067e-59	TAL	NPR3
ANGPTL1	1.45140553417585e-61	2.98126	0.304	0.042	7.03264037529566e-57	TAL	ANGPTL1
AC068631.1	1.95459918895371e-61	3.55721	0.238	0.024	9.47081491015633e-57	TAL	AC068631.1
SLC5A3	4.31865453952036e-61	2.00193	0.819	0.43	2.0925608705792e-56	TAL	SLC5A3
NRK	3.52092900478706e-60	1.81911	0.465	0.103	1.70603093997952e-55	TAL	NRK
SEMA6D	4.04118075793015e-59	2.17672	0.565	0.172	1.95811372444747e-54	TAL	SEMA6D
HRG	1.54171931492089e-58	2.9068	0.312	0.047	7.47024676851766e-54	TAL	HRG
SLC3A1	3.23535810804264e-56	1.74135	0.727	0.3	1.56766041767098e-51	TAL	SLC3A1
MPC1	5.85457367806134e-55	1.57865	0.831	0.498	2.83677512996784e-50	TAL	MPC1
NELL1	6.89653754077169e-55	2.91401	0.25	0.03	3.34164830000551e-50	TAL	NELL1
ATP5F1A	1.78605356487179e-54	1.49154	0.827	0.472	8.65414394322976e-50	TAL	ATP5F1A
SMIM37	2.27367085701237e-54	2.56226	0.346	0.064	1.10168447705677e-49	TAL	SMIM37
WNK4	6.24153394139484e-54	2.08081	0.492	0.131	3.02427285596346e-49	TAL	WNK4
NDRG2	4.12943258376779e-53	1.82067	0.6	0.197	2.00087526413885e-48	TAL	NDRG2
SGIP1	1.57386996739069e-52	2.37143	0.35	0.066	7.62602953999485e-48	TAL	SGIP1
C19orf70	2.24306356201907e-52	1.46056	0.746	0.279	1.08685401834072e-47	TAL	C19orf70
FKBP2	2.48307020013404e-52	1.47659	0.835	0.425	1.20314683477295e-47	TAL	FKBP2
FOLR3	1.08277997758378e-51	2.19394	0.415	0.096	5.24650210338445e-47	TAL	FOLR3
AES	7.88735795242402e-51	1.69997	0.596	0.195	3.82174042226754e-46	TAL	AES
ZNF710-AS1	8.0196278816396e-51	3.12367	0.262	0.038	3.88583049376965e-46	TAL	ZNF710-AS1
ADGRG1	1.31872764868979e-50	1.72241	0.669	0.263	6.38976294896151e-46	TAL	ADGRG1
ATP5MC3	1.03667616647737e-49	1.30669	0.892	0.558	5.02311069704947e-45	TAL	ATP5MC3
GAS6	1.3559144359853e-49	1.94244	0.446	0.113	6.56994780812316e-45	TAL	GAS6
CABP1	2.86092645426151e-49	2.99593	0.262	0.039	1.38623330414787e-44	TAL	CABP1
ACSL1	2.91420259517055e-49	1.8412	0.623	0.241	1.41204772546394e-44	TAL	ACSL1
ANK2	6.55984086736866e-49	2.33192	0.419	0.106	3.17850529387481e-44	TAL	ANK2
PCP4	1.27058917738801e-48	1.97622	0.35	0.069	6.15651280011588e-44	TAL	PCP4
ANGPTL3	1.88914754031384e-48	3.53668	0.204	0.023	9.15367549183668e-44	TAL	ANGPTL3
KCNJ10	2.99323905850425e-48	2.51291	0.327	0.063	1.45034405340765e-43	TAL	KCNJ10
MINOS1	1.00139557996586e-47	1.43952	0.7	0.277	4.85216214316659e-43	TAL	MINOS1
KCNJ1	3.31125353601738e-47	1.39071	0.838	0.501	1.60443478834186e-42	TAL	KCNJ1
CA12	1.10460455139156e-46	1.24184	0.885	0.576	5.35225089331266e-42	TAL	CA12
SLITRK4	2.70711702918149e-46	2.18067	0.327	0.065	1.3117064853196e-41	TAL	SLITRK4
NTRK2	4.46988471290124e-46	1.9249	0.623	0.265	2.16583793878917e-41	TAL	NTRK2
ATP5F1B	4.71565098175699e-46	1.26845	0.873	0.537	2.28492152670053e-41	TAL	ATP5F1B
HSPA2	1.34355692509993e-45	2.09938	0.612	0.264	6.5100707248792e-41	TAL	HSPA2
FGF9	2.12279470875711e-45	1.96657	0.45	0.126	1.02857894818117e-40	TAL	FGF9
GPC5	2.16359638907219e-45	2.16865	0.265	0.043	1.04834899436104e-40	TAL	GPC5
MT-CYB	2.16388386929497e-45	0.823874	0.996	0.987	1.04848829002819e-40	TAL	MT-CYB
GCGR	2.28287140241836e-45	2.16563	0.388	0.094	1.10614250932779e-40	TAL	GCGR
ACSS1	6.47741235962282e-45	2.04818	0.473	0.145	3.13856538473164e-40	TAL	ACSS1
PEBP1	4.6617290042918e-44	0.964268	0.958	0.842	2.25879417173955e-39	TAL	PEBP1
CLDN10	4.93368003141371e-44	1.32096	0.731	0.327	2.3905653224212e-39	TAL	CLDN10
RRAGD	1.12846662613131e-43	1.79737	0.523	0.178	5.46787219025667e-39	TAL	RRAGD
RBP5	1.48842924549734e-43	2.43926	0.219	0.03	7.2120350661328e-39	TAL	RBP5
TSPAN7	1.53686256481651e-42	2.12739	0.315	0.065	7.44671387156191e-38	TAL	TSPAN7
PALM	7.80862383654976e-42	1.92628	0.415	0.116	3.78359059376182e-37	TAL	PALM
LINC01762	8.55772434889059e-42	2.70762	0.265	0.048	4.14655975601145e-37	TAL	LINC01762
MTRNR2L12	4.06707043239701e-41	2.3179	0.446	0.139	1.97065830731365e-36	TAL	MTRNR2L12
TSPAN33	4.19244501743924e-41	1.84866	0.481	0.154	2.03140730875001e-36	TAL	TSPAN33
G0S2	4.8468307111895e-41	1.96267	0.4	0.108	2.34848335279976e-36	TAL	G0S2
ADAMTS9-AS1	2.36092006901408e-40	2.25442	0.331	0.078	1.14396021024008e-35	TAL	ADAMTS9-AS1
LINC00671	6.97043498696615e-40	2.59792	0.215	0.032	3.37745456858458e-35	TAL	LINC00671
ESRRG	3.06228764224735e-39	1.37096	0.604	0.238	1.48380085417453e-34	TAL	ESRRG
LINC00379	4.16055930075412e-39	2.06626	0.269	0.052	2.0159574035874e-34	TAL	LINC00379
SFRP1	4.69125814128719e-39	1.50824	0.804	0.458	2.27310221977929e-34	TAL	SFRP1
HS6ST2	1.81260760857493e-38	1.59627	0.465	0.151	8.78280890658897e-34	TAL	HS6ST2
MCRIP2	2.3746658989797e-38	1.68503	0.546	0.219	1.15062061469162e-33	TAL	MCRIP2
ITPR2	2.81009767982882e-38	1.76144	0.542	0.216	1.36160472978426e-33	TAL	ITPR2
GUCY1A1	8.99292961747768e-38	2.7479	0.285	0.064	4.35743411685264e-33	TAL	GUCY1A1
ATP5PF	1.03459880711379e-37	1.06288	0.881	0.555	5.01304505998918e-33	TAL	ATP5PF
PROX1	1.54689119754741e-37	2.25234	0.277	0.057	7.49530660859624e-33	TAL	PROX1
FABP3	1.70274716652901e-37	1.37044	0.515	0.18	8.25049112069968e-33	TAL	FABP3
APP	1.85606220053929e-37	0.990974	0.915	0.753	8.9933637864931e-33	TAL	APP
GPNMB	3.78817148021531e-37	1.62114	0.508	0.183	1.83552060902353e-32	TAL	GPNMB
PCSK1N	3.8066465299968e-37	0.805878	0.746	0.356	1.84447250964465e-32	TAL	PCSK1N
OXCT1	6.03485894834726e-37	1.83572	0.408	0.123	2.92413055483218e-32	TAL	OXCT1
FECH	1.03878262485815e-36	1.76366	0.581	0.266	5.0333173304877e-32	TAL	FECH
EFHD1	1.49848563052576e-36	1.41908	0.669	0.342	7.2607622741495e-32	TAL	EFHD1
NAT8L	2.72966231683437e-36	2.35679	0.3	0.07	1.32263057899892e-31	TAL	NAT8L
MT3	3.01353372487695e-36	2.62365	0.223	0.038	1.46017763105188e-31	TAL	MT3
TBC1D4	3.31151195267695e-36	1.65867	0.554	0.23	1.60456000155009e-31	TAL	TBC1D4
NUPR2	5.52709020371792e-36	2.0872	0.281	0.061	2.67809628730948e-31	TAL	NUPR2
PDXK	2.57589554314105e-35	1.4177	0.677	0.361	1.24812442647356e-30	TAL	PDXK
MTURN	5.16714711279553e-35	1.29636	0.712	0.414	2.50368946203394e-30	TAL	MTURN
TMEM213	7.84858247548083e-35	1.31273	0.658	0.323	3.80295215266948e-30	TAL	TMEM213
TSPAN8	1.08452737489501e-34	1.55756	0.6	0.267	5.25496894231629e-30	TAL	TSPAN8
MUT	3.19143380178891e-34	1.65808	0.342	0.091	1.5463773343188e-29	TAL	MUT
MT-ATP8	4.98448139246471e-34	0.721567	0.912	0.501	2.41518061390485e-29	TAL	MT-ATP8
BSND	5.78398925186874e-34	2.09634	0.304	0.075	2.80257415210048e-29	TAL	BSND
FAM213A	1.13698915288634e-33	1.01726	0.569	0.222	5.50916724139547e-29	TAL	FAM213A
STK32B	1.41538993407335e-33	2.3497	0.227	0.043	6.85813038655903e-29	TAL	STK32B
NDUFA4	2.41151259286511e-33	0.744087	0.969	0.881	1.16847431174686e-28	TAL	NDUFA4
GGT6	3.10447309041827e-33	2.10944	0.327	0.088	1.50424139123127e-28	TAL	GGT6
SIM2	4.22470707257663e-33	2.10228	0.335	0.094	2.04703956494628e-28	TAL	SIM2
TNS1	5.90648114579231e-33	1.79868	0.465	0.177	2.86192637438221e-28	TAL	TNS1
IDH2	8.42438197398177e-33	0.940788	0.808	0.451	4.08195004167313e-28	TAL	IDH2
METTL7A	1.10466337086228e-32	1.39503	0.638	0.322	5.35253589717607e-28	TAL	METTL7A
NUDT4	1.68000839432997e-32	1.10021	0.781	0.482	8.14031267388646e-28	TAL	NUDT4
TACC1	2.32284117835465e-32	1.65875	0.496	0.2	1.12550946455996e-27	TAL	TACC1
ATP5MG	2.62635539218125e-32	1.0178	0.885	0.582	1.27257424172751e-27	TAL	ATP5MG
IRX2	1.2528082981888e-31	1.55147	0.462	0.168	6.07035732804403e-27	TAL	IRX2
WLS	4.03016726035323e-31	1.40141	0.596	0.282	1.95277724433155e-26	TAL	WLS
AP002360.1	7.41497962196321e-31	2.06997	0.258	0.06	3.59285422602605e-26	TAL	AP002360.1
ATP5MD	4.08993656547289e-30	0.914674	0.877	0.548	1.98173786343423e-25	TAL	ATP5MD
PAQR5	4.50684597254761e-30	1.58144	0.45	0.171	2.18374714753822e-25	TAL	PAQR5
TRIM2	1.06070007083317e-29	1.31701	0.685	0.395	5.13951612321502e-25	TAL	TRIM2
COX5B	2.11129327704622e-29	0.710965	0.962	0.847	1.02300604445997e-24	TAL	COX5B
STARD8	2.60390524096769e-29	2.03976	0.246	0.057	1.26169624545849e-24	TAL	STARD8
ATP5F1C	3.17165084886898e-29	0.978659	0.777	0.445	1.53679170231098e-24	TAL	ATP5F1C
TMEM176B	3.87995963057204e-29	1.06446	0.523	0.209	1.87999563939738e-24	TAL	TMEM176B
ATP5F1E	1.06007562724146e-28	0.833286	0.931	0.618	5.13649044423577e-24	TAL	ATP5F1E
ALDH6A1	1.06190413938864e-28	1.378	0.546	0.256	5.14535031699373e-24	TAL	ALDH6A1
DUSP15	1.09475481918942e-28	1.78819	0.331	0.1	5.30452500090041e-24	TAL	DUSP15
COX8A	1.45027447138456e-28	0.757091	0.946	0.814	7.02715992364675e-24	TAL	COX8A
PPM1K	1.77848736587848e-28	1.6408	0.504	0.225	8.61748268262757e-24	TAL	PPM1K
AC027682.6	2.23982428847929e-28	2.14733	0.204	0.041	1.08528446073975e-23	TAL	AC027682.6
SERPINA5	4.95361265660182e-28	1.56507	0.477	0.196	2.40022347662985e-23	TAL	SERPINA5
LIFR	5.19739397312283e-28	1.63916	0.446	0.179	2.51834527573693e-23	TAL	LIFR
TSPAN12	6.89602621507581e-28	1.25854	0.585	0.287	3.34140054225283e-23	TAL	TSPAN12
EPB41L3	6.98983402385454e-28	1.76382	0.269	0.07	3.38685417791848e-23	TAL	EPB41L3
P3H2	1.87493432621663e-27	1.43196	0.338	0.104	9.08480678425004e-23	TAL	P3H2
MAN1A1	2.51537070074507e-27	1.02982	0.6	0.287	1.21879771933901e-22	TAL	MAN1A1
MGAT4A	4.15117078457914e-27	1.46578	0.508	0.233	2.01140829195998e-22	TAL	MGAT4A
ATP5F1D	4.20231855166578e-27	0.856732	0.892	0.598	2.03619143102413e-22	TAL	ATP5F1D
MOCS2	5.94449146178071e-27	1.15336	0.65	0.356	2.88034389289123e-22	TAL	MOCS2
RIC3	8.87578805034901e-27	1.73017	0.273	0.073	4.30067434191611e-22	TAL	RIC3
PLPPR1	1.30838519309956e-26	1.87978	0.2	0.042	6.33964961464463e-22	TAL	PLPPR1
COX7B	1.94237895473215e-26	0.765316	0.908	0.793	9.41160298725916e-22	TAL	COX7B
CLCN5	2.42281692336131e-26	1.02804	0.731	0.469	1.17395171204549e-21	TAL	CLCN5
SLC43A2	2.49008331586351e-26	1.78547	0.381	0.138	1.20654496986851e-21	TAL	SLC43A2
CDH16	2.50157022100054e-26	0.855637	0.896	0.691	1.2121108348836e-21	TAL	CDH16
NDUFS1	3.11031160806316e-26	1.19193	0.654	0.4	1.50707038657092e-21	TAL	NDUFS1
ATP5PO	4.83300363850538e-26	0.9747	0.758	0.441	2.3417835830014e-21	TAL	ATP5PO
CKB	1.16036100044652e-25	0.636385	0.9	0.656	5.62241319156356e-21	TAL	CKB
MTRNR2L8	1.44156989973682e-25	1.7039	0.265	0.076	6.98498279218479e-21	TAL	MTRNR2L8
DMAC1	2.00927538081581e-25	1.39828	0.5	0.234	9.73574293020492e-21	TAL	DMAC1
ALDH1A1	2.20542609623343e-25	0.994636	0.677	0.402	1.06861716066894e-20	TAL	ALDH1A1
ADIRF	2.41764154412667e-25	1.20507	0.523	0.235	1.17144403379113e-20	TAL	ADIRF
ALDH1L1	3.4485063091688e-25	1.4193	0.438	0.179	1.67093924704465e-20	TAL	ALDH1L1
MCCD1	3.84609429812805e-25	1.68219	0.346	0.118	1.86358653121497e-20	TAL	MCCD1
RALYL	4.30311737438617e-25	1.61375	0.246	0.064	2.08503249258507e-20	TAL	RALYL
ATP5ME	6.10586742123373e-25	0.754221	0.896	0.595	2.95853700028459e-20	TAL	ATP5ME
COLCA1	6.12129232553165e-25	1.77161	0.242	0.062	2.96601098341311e-20	TAL	COLCA1
UQCRB	7.02423761933766e-25	0.688714	0.927	0.814	3.40352409607387e-20	TAL	UQCRB
SLC15A2	8.01220146007113e-25	2.03245	0.273	0.081	3.88223209546286e-20	TAL	SLC15A2
AL031710.1	1.42679759152041e-24	1.98449	0.204	0.046	6.91340504995299e-20	TAL	AL031710.1
CHCHD10	1.63111949142675e-24	0.722197	0.915	0.748	7.9034263837592e-20	TAL	CHCHD10
RARRES2	1.90301133902669e-24	0.617273	0.458	0.177	9.22085114211991e-20	TAL	RARRES2
ACADM	2.26395790777238e-24	1.06288	0.604	0.337	1.09697816463203e-19	TAL	ACADM
KLHL21	2.9355510026528e-24	2.11724	0.273	0.082	1.42239188282539e-19	TAL	KLHL21
KCNJ16	3.43169579778604e-24	0.774062	0.888	0.695	1.66279388185925e-19	TAL	KCNJ16
PER3	5.10000970974166e-24	2.06899	0.219	0.055	2.47115870475822e-19	TAL	PER3
CANX	6.14557149374421e-24	0.709043	0.865	0.673	2.97777521157882e-19	TAL	CANX
ATP5PD	6.4730270862114e-24	0.968869	0.742	0.444	3.13644054435287e-19	TAL	ATP5PD
SLC25A4	6.58266186709026e-24	0.978001	0.723	0.446	3.18956298107991e-19	TAL	SLC25A4
TMEM38B	1.01500605922016e-23	1.25236	0.435	0.18	4.91811035934539e-19	TAL	TMEM38B
PPARGC1A	1.88597454148323e-23	1.2679	0.562	0.297	9.13830104330283e-19	TAL	PPARGC1A
ATP5MC2	2.1178839014297e-23	0.758104	0.858	0.549	1.02619946559875e-18	TAL	ATP5MC2
ACAT1	2.13010690271731e-23	1.03902	0.658	0.399	1.03212199864264e-18	TAL	ACAT1
SUSD4	3.09778991773721e-23	1.52921	0.3	0.097	1.50100312674039e-18	TAL	SUSD4
SYT13	3.72721794024433e-23	1.88194	0.277	0.086	1.80598618076599e-18	TAL	SYT13
PLIN5	4.20968673944957e-23	2.32478	0.2	0.048	2.03976161273289e-18	TAL	PLIN5
BACE2	5.5119159019985e-23	1.51471	0.485	0.239	2.67074373115435e-18	TAL	BACE2
NDUFB8	6.98542179150506e-23	0.858616	0.777	0.524	3.38471627485586e-18	TAL	NDUFB8
ACADSB	7.58316764180482e-23	1.50844	0.362	0.138	3.67434804916011e-18	TAL	ACADSB
TMEM59	9.63162771050799e-23	0.641828	0.892	0.708	4.66690889084954e-18	TAL	TMEM59
SLC2A13	1.02262521476237e-22	1.6442	0.312	0.109	4.95502821560957e-18	TAL	SLC2A13
GPAT3	1.33119798456119e-22	2.16947	0.25	0.075	6.4501867143928e-18	TAL	GPAT3
NIPSNAP2	1.77697216110441e-22	1.46502	0.469	0.229	8.61014090941528e-18	TAL	NIPSNAP2
ARHGAP24	1.92649169979056e-22	0.972761	0.635	0.373	9.33462288216518e-18	TAL	ARHGAP24
FAM184A	2.6534399129088e-22	2.32198	0.231	0.065	1.28569777540083e-17	TAL	FAM184A
ZBTB20	6.07160011859025e-22	1.08041	0.612	0.37	2.94193312146172e-17	TAL	ZBTB20
ATP5MPL	7.71884063894461e-22	0.760208	0.808	0.526	3.74008704319422e-17	TAL	ATP5MPL
RNF150	8.20315835637004e-22	1.36536	0.308	0.104	3.97475834999554e-17	TAL	RNF150
NNT	8.37391069360528e-22	1.24667	0.55	0.297	4.0574946874795e-17	TAL	NNT
PRR34-AS1	1.42744885981742e-21	1.73241	0.338	0.129	6.9165607053593e-17	TAL	PRR34-AS1
TMEM176A	1.89744503898074e-21	0.527395	0.504	0.217	9.19388019187728e-17	TAL	TMEM176A
CREB3L2	1.92199342190052e-21	1.51592	0.446	0.21	9.31282692647679e-17	TAL	CREB3L2
MEF2C	2.20330055932935e-21	1.70409	0.219	0.06	1.06758725301745e-16	TAL	MEF2C
NAAA	2.80710451001142e-21	1.63354	0.327	0.122	1.36015441928093e-16	TAL	NAAA
CYP4V2	3.38386335119323e-21	1.83283	0.288	0.1	1.63961714818717e-16	TAL	CYP4V2
ITPR1	3.54265925959351e-21	1.41274	0.396	0.167	1.71656011764344e-16	TAL	ITPR1
ACSS3	3.58387033459784e-21	1.63413	0.227	0.063	1.73652853192604e-16	TAL	ACSS3
FMC1	4.3920815688397e-21	1.21712	0.538	0.294	2.12813920336559e-16	TAL	FMC1
FAM208B	4.87741552458271e-21	1.63628	0.208	0.055	2.36330291828131e-16	TAL	FAM208B
SELENOM	5.10952996661124e-21	1.10177	0.492	0.237	2.47577165002181e-16	TAL	SELENOM
EPHX2	5.43310879833283e-21	1.26104	0.473	0.231	2.63255853714419e-16	TAL	EPHX2
CLDN19	5.80127338761603e-21	1.41425	0.365	0.146	2.81094900723547e-16	TAL	CLDN19
CCDC71L	6.00952477704021e-21	2.22342	0.208	0.056	2.91185513546706e-16	TAL	CCDC71L
FGL2	1.07913989657148e-20	0.596341	0.304	0.101	5.22886445484747e-16	TAL	FGL2
HERPUD1	1.65393059491431e-20	0.645636	0.704	0.45	8.01395530459781e-16	TAL	HERPUD1
SULT1C2	1.77476369988483e-20	1.18868	0.508	0.255	8.59944003142193e-16	TAL	SULT1C2
FAM208A	1.91755345930234e-20	1.41412	0.285	0.096	9.29131353170357e-16	TAL	FAM208A
CYS1	2.27565311928279e-20	0.866304	0.758	0.506	1.10264496241729e-15	TAL	CYS1
ITM2B	2.33174216247894e-20	0.441983	0.985	0.934	1.12982234740755e-15	TAL	ITM2B
TPST2	3.08034894375267e-20	1.32048	0.385	0.164	1.49255227720592e-15	TAL	TPST2
GALNT14	3.18136503701214e-20	1.75205	0.238	0.072	1.54149861503386e-15	TAL	GALNT14
PIGR	3.39830164057561e-20	0.591452	0.5	0.233	1.64661307692451e-15	TAL	PIGR
OSBPL1A	4.49770896923504e-20	1.59078	0.338	0.137	2.17931990395314e-15	TAL	OSBPL1A
RGN	8.11067642042303e-20	1.91971	0.2	0.054	3.92994715275177e-15	TAL	RGN
FAM171A1	8.17349930209752e-20	1.26477	0.423	0.193	3.96038735183833e-15	TAL	FAM171A1
SSFA2	8.43794008575854e-20	0.774721	0.388	0.154	4.08851948915344e-15	TAL	SSFA2
DNAJC19	1.28168922005335e-19	1.04457	0.638	0.415	6.21029694684651e-15	TAL	DNAJC19
KIFC3	2.02569862664155e-19	1.41758	0.442	0.214	9.81532012552896e-15	TAL	KIFC3
C8orf59	2.10514073851316e-19	0.844519	0.415	0.169	1.02002489343916e-14	TAL	C8orf59
IFIT1	2.22138121195496e-19	1.75065	0.204	0.056	1.07634805244065e-14	TAL	IFIT1
CMBL	2.61447062690214e-19	1.44585	0.435	0.215	1.26681559755916e-14	TAL	CMBL
IGFBP7	2.75663719477191e-19	0.571414	0.969	0.877	1.33570098635478e-14	TAL	IGFBP7
C16orf72	5.55752639775853e-19	1.58259	0.35	0.149	2.69284384076992e-14	TAL	C16orf72
SPP1	6.56722535690034e-19	0.571566	0.896	0.709	3.18208337443249e-14	TAL	SPP1
FGFR3	7.1574988060244e-19	1.61915	0.262	0.089	3.46809447147106e-14	TAL	FGFR3
CTSC	8.6977374088032e-19	0.85245	0.627	0.387	4.2144016840615e-14	TAL	CTSC
CHL1	9.23228953911144e-19	1.35828	0.308	0.118	4.47341357328106e-14	TAL	CHL1
SLC6A8	9.85547580823805e-19	1.30577	0.396	0.181	4.77537224812367e-14	TAL	SLC6A8
ESAM	1.48623846761022e-18	1.95078	0.212	0.063	7.20141987095858e-14	TAL	ESAM
TMEM61	1.49241408109442e-18	1.67011	0.331	0.139	7.23134318853492e-14	TAL	TMEM61
BEX2	1.51158893685628e-18	0.816088	0.519	0.263	7.32425303464343e-14	TAL	BEX2
CMTM4	2.06667910691465e-18	1.1591	0.508	0.277	1.00138869446443e-13	TAL	CMTM4
S100A6	2.52005435772197e-18	0.547542	0.969	0.828	1.2210671384906e-13	TAL	S100A6
FAM173A	3.09042472833084e-18	1.25184	0.358	0.147	1.49743439786543e-13	TAL	FAM173A
NDUFAF8	4.00277767584159e-18	1.17864	0.515	0.283	1.93950589505228e-13	TAL	NDUFAF8
PRKAA2	4.24594132397954e-18	1.14939	0.492	0.267	2.05732840912105e-13	TAL	PRKAA2
ITGB1BP1	4.3247916943915e-18	1.44556	0.477	0.265	2.09553456760046e-13	TAL	ITGB1BP1
HIP1	4.35426673997005e-18	1.23588	0.377	0.166	2.10981640618509e-13	TAL	HIP1
AC008124.1	4.63324152855153e-18	1.87102	0.212	0.065	2.24499085024436e-13	TAL	AC008124.1
ATP5PB	4.78549049596207e-18	0.985774	0.612	0.394	2.31876156491346e-13	TAL	ATP5PB
PAXX	5.15610239162559e-18	1.38506	0.438	0.223	2.49833785283826e-13	TAL	PAXX
DNAJC11	6.39809248382297e-18	1.31112	0.396	0.186	3.10013173211158e-13	TAL	DNAJC11
UQCRFS1	6.46507841129933e-18	0.739188	0.742	0.529	3.13258909341098e-13	TAL	UQCRFS1
AUTS2	6.98063936085448e-18	1.44209	0.235	0.076	3.38239899590843e-13	TAL	AUTS2
SOSTDC1	8.93670448772661e-18	1.17892	0.308	0.119	4.33019079248305e-13	TAL	SOSTDC1
MIR29B2CHG	9.3644661118603e-18	1.96128	0.246	0.084	4.53745840984079e-13	TAL	MIR29B2CHG
PLCB1	1.0865415635297e-17	0.731046	0.465	0.225	5.2647284919268e-13	TAL	PLCB1
SLC25A5	1.20385077890892e-17	0.483339	0.865	0.618	5.8331385641253e-13	TAL	SLC25A5
ATP6V0A4	1.26714986140481e-17	1.04683	0.504	0.271	6.13984793845086e-13	TAL	ATP6V0A4
MRPL41	1.534295798496e-17	0.740679	0.796	0.615	7.43427686203254e-13	TAL	MRPL41
UXS1	2.32272699349177e-17	1.08834	0.515	0.282	1.1254541374265e-12	TAL	UXS1
TMEM52B	2.97803574887304e-17	0.998184	0.485	0.248	1.44297744175894e-12	TAL	TMEM52B
S100A2	3.39974285105962e-17	1.5235	0.469	0.245	1.64731140105243e-12	TAL	S100A2
IGFBP2	4.24287116363123e-17	0.857723	0.477	0.232	2.05584079362587e-12	TAL	IGFBP2
RPS6KA6	5.26729160132199e-17	1.66468	0.212	0.067	2.55221347250456e-12	TAL	RPS6KA6
GOT1	7.06708286173197e-17	0.869818	0.577	0.339	3.42428432982361e-12	TAL	GOT1
BEX3	7.35614338084413e-17	0.638901	0.785	0.541	3.56434571375422e-12	TAL	BEX3
SALL1	7.62007953092305e-17	1.42018	0.346	0.155	3.69223333591345e-12	TAL	SALL1
USP2	1.12592211550536e-16	1.26835	0.469	0.258	5.45554301846968e-12	TAL	USP2
MGAT5	1.25298827337308e-16	1.58302	0.277	0.107	6.07122937980192e-12	TAL	MGAT5
SLC7A8	1.59866295786511e-16	1.22325	0.285	0.109	7.74616149603961e-12	TAL	SLC7A8
MFAP3L	2.86639849363099e-16	1.5213	0.335	0.148	1.38888472610396e-11	TAL	MFAP3L
COPS9	3.20661468381723e-16	0.748045	0.665	0.425	1.5537330788968e-11	TAL	COPS9
SEC11C	3.56469567651501e-16	1.03565	0.508	0.287	1.72723764309858e-11	TAL	SEC11C
PURA	3.7961111675851e-16	1.17856	0.473	0.269	1.83936770514168e-11	TAL	PURA
MARC2	4.12298609954148e-16	1.47729	0.265	0.102	1.99775168467183e-11	TAL	MARC2
PXMP2	6.02496763136781e-16	1.16014	0.388	0.19	2.91933781610296e-11	TAL	PXMP2
SMIM30	7.01895315583144e-16	1.31095	0.373	0.179	3.40096356212657e-11	TAL	SMIM30
DLD	1.17959317748314e-15	0.958406	0.546	0.329	5.7156007821768e-11	TAL	DLD
COL6A1	1.33164272508591e-15	0.865254	0.481	0.245	6.45234166013128e-11	TAL	COL6A1
GNAS	1.34684976107495e-15	0.492214	0.908	0.818	6.52602583231254e-11	TAL	GNAS
IVNS1ABP	1.40285804036977e-15	0.785536	0.758	0.571	6.7974083488077e-11	TAL	IVNS1ABP
MYLK	1.48316150500746e-15	1.46763	0.254	0.095	7.18651075636316e-11	TAL	MYLK
UQCRH	1.66869779822189e-15	0.589139	0.908	0.793	8.08550831150433e-11	TAL	UQCRH
SEPT9	1.70164376640219e-15	1.30607	0.25	0.092	8.24514470572518e-11	TAL	SEPT9
ABLIM1	1.86977169756502e-15	0.757418	0.573	0.348	9.05979178338154e-11	TAL	ABLIM1
ACPP	1.96552597874949e-15	1.06739	0.385	0.185	9.52375957743276e-11	TAL	ACPP
HLTF	2.15869994502008e-15	1.01975	0.373	0.176	1.04597647136003e-10	TAL	HLTF
CPEB4	2.44115772625473e-15	1.0095	0.512	0.31	1.18283856467947e-10	TAL	CPEB4
MT-ND6	2.60789400478581e-15	0.673188	0.696	0.452	1.26362896107892e-10	TAL	MT-ND6
C21orf2	3.27772577364768e-15	1.47118	0.238	0.087	1.58818924636325e-10	TAL	C21orf2
TMX4	4.43401793698018e-15	0.848836	0.573	0.355	2.14845905118438e-10	TAL	TMX4
IMMT	5.25414579154366e-15	0.897619	0.577	0.365	2.54584380183456e-10	TAL	IMMT
CADM1	5.48998250305672e-15	0.79115	0.5	0.274	2.6601161220311e-10	TAL	CADM1
OGDH	5.51506667952467e-15	1.16734	0.423	0.224	2.67227040889688e-10	TAL	OGDH
MAST4	5.97457650483239e-15	1.37986	0.269	0.107	2.89492129965148e-10	TAL	MAST4
NTN4	6.66183843132671e-15	0.949655	0.412	0.209	3.22792719351505e-10	TAL	NTN4
TXNIP	7.02222500312702e-15	0.604031	0.788	0.578	3.40254890301517e-10	TAL	TXNIP
PIK3R1	7.47701363352404e-15	0.773005	0.504	0.289	3.62291218598774e-10	TAL	PIK3R1
MRPL36	8.96526940571842e-15	1.02143	0.535	0.329	4.3440316378468e-10	TAL	MRPL36
PLPP5	9.51081077364387e-15	1.17791	0.431	0.24	4.6083682522614e-10	TAL	PLPP5
INPP4B	9.82609012799608e-15	1.14836	0.254	0.097	4.76113371061922e-10	TAL	INPP4B
HPN	1.0115848247501e-14	0.805873	0.535	0.294	4.90153310984414e-10	TAL	HPN
SNHG25	1.03948846587617e-14	1.04789	0.527	0.322	5.0367374125564e-10	TAL	SNHG25
RHOBTB3	1.08515974878703e-14	0.900515	0.619	0.427	5.25803304677267e-10	TAL	RHOBTB3
PLCXD2	1.21676142721566e-14	1.06945	0.358	0.171	5.89569581943077e-10	TAL	PLCXD2
SARAF	1.47022105257021e-14	0.772274	0.723	0.515	7.12380908812371e-10	TAL	SARAF
HINT2	1.70975261115406e-14	0.81603	0.627	0.425	8.28443530208590e-10	TAL	HINT2
C9orf3	2.46387252437231e-14	1.30476	0.265	0.107	1.19384479295936e-09	TAL	C9orf3
BEX5	2.85279849343209e-14	1.60474	0.2	0.067	1.38229498200759e-09	TAL	BEX5
SLC25A30	3.19028592641438e-14	1.53909	0.215	0.078	1.54582114278482e-09	TAL	SLC25A30
TCEA3	3.79179140545497e-14	0.961611	0.385	0.193	1.83727460759915e-09	TAL	TCEA3
DGLUCY	3.9053581217926e-14	1.51515	0.3	0.137	1.89230222433339e-09	TAL	DGLUCY
SEPT2	4.08351147490628e-14	0.306075	0.519	0.257	1.97862465005109e-09	TAL	SEPT2
ILF3-DT	6.0484267837877e-14	1.50218	0.273	0.118	2.93070471381649e-09	TAL	ILF3-DT
TMBIM4	6.29208554367442e-14	0.600096	0.708	0.482	3.048767129332e-09	TAL	TMBIM4
NDUFB3	7.21722664763346e-14	0.656342	0.769	0.604	3.49703499984432e-09	TAL	NDUFB3
SHISA3	7.69405297418554e-14	0.896727	0.288	0.121	3.72807642811186e-09	TAL	SHISA3
ATP6V0B	7.85777253793362e-14	0.517237	0.885	0.711	3.80740510553036e-09	TAL	ATP6V0B
CTNNAL1	8.01016168441941e-14	0.950591	0.435	0.237	3.88124374256858e-09	TAL	CTNNAL1
ARNT2	9.63935003829309e-14	1.14168	0.25	0.098	4.67065066755453e-09	TAL	ARNT2
GALNT18	9.89379930893555e-14	1.32778	0.277	0.117	4.79394151715163e-09	TAL	GALNT18
AC100810.1	1.0821525622454e-13	1.492	0.308	0.147	5.24346202510386e-09	TAL	AC100810.1
SELENOT	1.45469958095945e-13	1.00672	0.469	0.27	7.04860134958092e-09	TAL	SELENOT
PCK1	1.6564862293713e-13	1.684	0.219	0.082	8.02633837579569e-09	TAL	PCK1
PIP4P2	2.33846803405717e-13	1.55646	0.235	0.095	1.13308130122206e-08	TAL	PIP4P2
CYB5A	2.35552084337887e-13	0.6253	0.85	0.757	1.1413440694508e-08	TAL	CYB5A
SAT2	2.55803651318728e-13	0.625285	0.6	0.388	1.23947101209976e-08	TAL	SAT2
GNG7	3.04069802111335e-13	1.29703	0.204	0.073	1.47333981915026e-08	TAL	GNG7
ANKRD9	3.05460233647315e-13	1.09047	0.4	0.216	1.4800770161147e-08	TAL	ANKRD9
BCL7C	3.5619235582109e-13	0.779995	0.569	0.365	1.72589444089551e-08	TAL	BCL7C
TMEM45B	4.65857450519446e-13	1.2745	0.246	0.102	2.25726569074693e-08	TAL	TMEM45B
CYCS	5.19578821015737e-13	0.548535	0.773	0.61	2.51756721934965e-08	TAL	CYCS
SORL1	5.70319796644372e-13	0.957186	0.488	0.296	2.76342754266064e-08	TAL	SORL1
HSD11B2	6.6889415141335e-13	0.464642	0.469	0.256	3.24105972125825e-08	TAL	HSD11B2
CPVL	7.30130855756135e-13	0.928214	0.538	0.346	3.53777604848078e-08	TAL	CPVL
PANK1	7.56195089912663e-13	1.0714	0.238	0.096	3.66406768866282e-08	TAL	PANK1
GLTP	7.61567583260394e-13	1.06656	0.4	0.218	3.69009956792992e-08	TAL	GLTP
DSG2	1.09362992219709e-12	0.815222	0.488	0.292	5.29907442501378e-08	TAL	DSG2
C2CD5	1.2583019640781e-12	1.17457	0.335	0.166	6.09697633674401e-08	TAL	C2CD5
DBT	1.4205037811577e-12	1.06631	0.342	0.174	6.88290902122152e-08	TAL	DBT
ZBTB44	1.4397466414622e-12	0.912877	0.508	0.326	6.97614837654094e-08	TAL	ZBTB44
LMBRD1	1.56725578754576e-12	0.684855	0.662	0.482	7.59398119297425e-08	TAL	LMBRD1
LMAN1	1.66930731536527e-12	0.625485	0.654	0.473	8.08846166587089e-08	TAL	LMAN1
CTSO	1.85124277235481e-12	1.30138	0.281	0.13	8.97001172916802e-08	TAL	CTSO
HIBADH	1.94840002222596e-12	0.67278	0.55	0.356	9.44077746769369e-08	TAL	HIBADH
CCND1	2.08607272151492e-12	0.768015	0.431	0.243	1.01078567648284e-07	TAL	CCND1
KAT2A	2.1123132780842e-12	1.33434	0.273	0.123	1.02350027576292e-07	TAL	KAT2A
CTSL	2.46781576891696e-12	0.614093	0.577	0.374	1.19575545267102e-07	TAL	CTSL
SREBF1	2.53758109727291e-12	1.66273	0.312	0.16	1.22955954487261e-07	TAL	SREBF1
AHCYL1	2.55022517428692e-12	0.768046	0.669	0.484	1.23568610594899e-07	TAL	AHCYL1
FNIP2	2.57477062481261e-12	0.967354	0.388	0.211	1.2475793585467e-07	TAL	FNIP2
SYNGR1	3.0726336319569e-12	0.949643	0.327	0.159	1.4888139000284e-07	TAL	SYNGR1
CA4	4.06719860297204e-12	0.501432	0.288	0.127	1.97072041108407e-07	TAL	CA4
GYPC	4.18637749387458e-12	0.901232	0.315	0.151	2.02846735088199e-07	TAL	GYPC
UQCR11	4.37261687124781e-12	0.438682	0.885	0.725	2.11870777879441e-07	TAL	UQCR11
PNPO	4.93940505943626e-12	1.29928	0.265	0.119	2.39333932749924e-07	TAL	PNPO
TMEM238	4.99275423373858e-12	0.804106	0.508	0.316	2.41918913641569e-07	TAL	TMEM238
AKAP1	5.88696574583753e-12	0.961692	0.354	0.183	2.85247038248812e-07	TAL	AKAP1
EMP1	6.07060719266703e-12	1.21541	0.381	0.209	2.94145200913488e-07	TAL	EMP1
PRR13	6.11791812588663e-12	0.640276	0.677	0.516	2.96437604871711e-07	TAL	PRR13
MGST1	7.69275779413002e-12	0.91864	0.427	0.253	3.72744886156776e-07	TAL	MGST1
MRPS6	7.80792473844922e-12	0.610906	0.746	0.589	3.78325185276818e-07	TAL	MRPS6
RNF43	7.98714380895393e-12	1.37932	0.265	0.121	3.87009066119054e-07	TAL	RNF43
PTPN4	8.40969144319584e-12	1.25888	0.327	0.169	4.07483189188611e-07	TAL	PTPN4
PBX1	8.72949735118145e-12	0.758294	0.423	0.237	4.22979064654146e-07	TAL	PBX1
GSAP	9.23084884401637e-12	1.62039	0.208	0.083	4.47271549887969e-07	TAL	GSAP
ATP6V0E2	1.26307765803644e-11	0.930009	0.338	0.172	6.12011648424977e-07	TAL	ATP6V0E2
IL6ST	1.31849256176813e-11	0.635004	0.515	0.325	6.38862385879129e-07	TAL	IL6ST
PTH1R	2.01713514531122e-11	0.957061	0.642	0.471	9.77382663309097e-07	TAL	PTH1R
ATP5S	2.02167971346564e-11	0.693672	0.212	0.083	9.79584688362642e-07	TAL	ATP5S
CBR1	2.17485804971662e-11	0.571008	0.665	0.496	1.05380571940969e-06	TAL	CBR1
CIT	2.41174072744497e-11	1.16482	0.204	0.08	1.16858485207618e-06	TAL	CIT
UQCRQ	3.10271506688374e-11	0.409664	0.896	0.787	1.50338955850785e-06	TAL	UQCRQ
ATP5MF	3.20941550654179e-11	0.429048	0.8	0.542	1.55509018953976e-06	TAL	ATP5MF
NDUFB5	4.41513512815571e-11	0.551358	0.715	0.511	2.13930957499657e-06	TAL	NDUFB5
NDUFS6	5.44990696713473e-11	0.630152	0.808	0.714	2.64069792185546e-06	TAL	NDUFS6
DYNLL2	5.45776254207225e-11	0.794169	0.385	0.215	2.64450426213569e-06	TAL	DYNLL2
CRIM1	5.66216664355309e-11	0.805193	0.45	0.275	2.74354622546721e-06	TAL	CRIM1
ZMYND11	5.87729533816975e-11	0.886087	0.404	0.238	2.84778468315677e-06	TAL	ZMYND11
PRCP	5.94535667734168e-11	0.838469	0.542	0.365	2.88076312443914e-06	TAL	PRCP
NT5DC2	6.51371648384387e-11	1.29675	0.265	0.125	3.15615618508171e-06	TAL	NT5DC2
BCL2	7.53796157370291e-11	0.963162	0.238	0.104	3.65244390092201e-06	TAL	BCL2
MPC2	7.5709453539551e-11	0.397284	0.781	0.597	3.6684258618054e-06	TAL	MPC2
OPLAH	1.51220240916181e-10	1.40236	0.219	0.094	7.32722555335265e-06	TAL	OPLAH
TBC1D24	1.52792079011851e-10	1.1632	0.35	0.193	7.40338739644022e-06	TAL	TBC1D24
PRKD1	1.53140097595514e-10	1.12267	0.258	0.122	7.42025028889302e-06	TAL	PRKD1
NCOA4	1.55697165508136e-10	0.650065	0.496	0.327	7.5441504575312e-06	TAL	NCOA4
VEGFB	1.84224290598057e-10	0.81483	0.515	0.346	8.92640377663823e-06	TAL	VEGFB
SMCO4	1.84255061646846e-10	0.983303	0.296	0.152	8.92789475703628e-06	TAL	SMCO4
RNF13	1.88371008555746e-10	0.86154	0.465	0.287	9.1273288485601e-06	TAL	RNF13
CPT1A	2.47126992379522e-10	0.770539	0.365	0.207	1.19742912887573e-05	TAL	CPT1A
ILDR1	2.52475223573521e-10	1.44071	0.2	0.084	1.22334344830314e-05	TAL	ILDR1
AFTPH	2.54101002524698e-10	1.06417	0.435	0.27	1.23122099763317e-05	TAL	AFTPH
FGD5-AS1	2.56781099899116e-10	0.753332	0.508	0.334	1.24420714145118e-05	TAL	FGD5-AS1
CTSF	2.73196802586179e-10	0.747537	0.404	0.23	1.32374778725107e-05	TAL	CTSF
FAM96B	2.88256254930913e-10	0.270994	0.465	0.241	1.39671685764224e-05	TAL	FAM96B
HSP90B1	2.96959932266324e-10	0.307089	0.95	0.837	1.43888965580324e-05	TAL	HSP90B1
NFIC	3.06691858766064e-10	0.77145	0.458	0.296	1.48604473246509e-05	TAL	NFIC
NAXE	3.35040101855822e-10	0.820281	0.438	0.27	1.6234033095322e-05	TAL	NAXE
TMEM192	3.43948341071626e-10	0.762172	0.262	0.124	1.66656729182846e-05	TAL	TMEM192
CLDN14	3.75511083589924e-10	1.39579	0.223	0.098	1.81950140442662e-05	TAL	CLDN14
COX6A1	3.76131011361887e-10	0.349711	0.938	0.791	1.82250520245289e-05	TAL	COX6A1
MFN2	4.06090999219404e-10	1.00155	0.273	0.135	1.9676733276177e-05	TAL	MFN2
AC244090.1	4.71148460004474e-10	1.32599	0.215	0.095	2.28290274810568e-05	TAL	AC244090.1
KHDRBS3	5.19122869853278e-10	1.18074	0.265	0.132	2.51535795358707e-05	TAL	KHDRBS3
SDHD	5.35365913009718e-10	0.624462	0.604	0.432	2.59406199489729e-05	TAL	SDHD
CPEB3	5.5402584197289e-10	1.44017	0.204	0.087	2.68447681469544e-05	TAL	CPEB3
COBLL1	6.05933680475395e-10	0.429112	0.746	0.579	2.93599105537548e-05	TAL	COBLL1
NRCAM	6.07077266254265e-10	0.797058	0.219	0.096	2.94153218590841e-05	TAL	NRCAM
HSD17B4	6.33117719246266e-10	0.941401	0.473	0.314	3.06770859683586e-05	TAL	HSD17B4
LRPPRC	6.35147117548017e-10	0.695133	0.492	0.324	3.07754184336716e-05	TAL	LRPPRC
MARF1	6.73789553618111e-10	1.17571	0.235	0.108	3.2647799031012e-05	TAL	MARF1
SMARCA2	7.24414930666197e-10	0.949244	0.35	0.196	3.51008010504999e-05	TAL	SMARCA2
AGL	7.52831004119666e-10	0.814831	0.412	0.256	3.64776734736143e-05	TAL	AGL
HADHB	7.9759050872099e-10	0.561277	0.677	0.525	3.86464505095669e-05	TAL	HADHB
SDSL	8.64662577774252e-10	1.21232	0.231	0.107	4.18963605434736e-05	TAL	SDSL
HOXA5	9.57654055097595e-10	0.911841	0.285	0.144	4.64021695856989e-05	TAL	HOXA5
WWC2	1.01305149944512e-09	0.594533	0.442	0.278	4.9086397354114e-05	TAL	WWC2
MLLT6	1.10829839344917e-09	0.890378	0.404	0.249	5.37014903561859e-05	TAL	MLLT6
PPARA	1.14799294506495e-09	0.998185	0.327	0.183	5.5624850160177e-05	TAL	PPARA
GPR155	1.27218087824802e-09	0.936758	0.223	0.1	6.16422522746296e-05	TAL	GPR155
CMYA5	1.37268758377334e-09	0.987781	0.219	0.099	6.65122041841534e-05	TAL	CMYA5
PREPL	1.37762619987679e-09	0.740943	0.477	0.316	6.67514998888299e-05	TAL	PREPL
MGST3	1.55274218637348e-09	0.380326	0.9	0.771	7.52365698985404e-05	TAL	MGST3
VLDLR	1.87016169063737e-09	1.54981	0.212	0.096	9.06168145581432e-05	TAL	VLDLR
GATM	1.88665399636435e-09	0.722908	0.208	0.089	9.14159327398381e-05	TAL	GATM
COX7C	2.18011993548403e-09	0.346368	0.954	0.915	0.000105636	TAL	COX7C
NDUFC2	2.36798036540727e-09	0.453779	0.815	0.636	0.000114738	TAL	NDUFC2
SCNN1A	2.39467487700395e-09	0.556438	0.708	0.545	0.000116032	TAL	SCNN1A
NFIA	2.66382674035159e-09	0.893784	0.281	0.144	0.000129073	TAL	NFIA
VAMP2	2.69678428255757e-09	0.650802	0.588	0.431	0.00013067	TAL	VAMP2
UQCC2	3.2538798447716e-09	0.548088	0.592	0.416	0.000157663	TAL	UQCC2
HOGA1	3.64575537857599e-09	1.09688	0.215	0.099	0.000176651	TAL	HOGA1
ME2	3.67154204131582e-09	1.03102	0.296	0.162	0.000177901	TAL	ME2
VEPH1	3.78203959329415e-09	1.08467	0.208	0.092	0.000183255	TAL	VEPH1
STXBP4	3.94627633801498e-09	0.818932	0.338	0.193	0.000191213	TAL	STXBP4
USP13	4.1199513771193e-09	1.32956	0.204	0.093	0.000199628	TAL	USP13
PHLDB2	4.34066641100556e-09	0.633683	0.477	0.304	0.000210323	TAL	PHLDB2
METRNL	4.39815076824134e-09	0.869008	0.35	0.201	0.000213108	TAL	METRNL
SPPL2A	4.77140053869994e-09	0.604171	0.573	0.409	0.000231193	TAL	SPPL2A
ACO2	4.79546450466978e-09	0.686475	0.531	0.381	0.000232359	TAL	ACO2
DCXR	5.04653322746357e-09	0.59974	0.592	0.438	0.000244525	TAL	DCXR
ZNF664	5.20452388226108e-09	0.787297	0.396	0.244	0.00025218	TAL	ZNF664
GLRX5	5.38738438097665e-09	0.638574	0.565	0.42	0.00026104	TAL	GLRX5
NORAD	5.41763477158655e-09	0.661002	0.596	0.431	0.000262506	TAL	NORAD
FAM168B	5.98066492515668e-09	0.757041	0.377	0.229	0.000289787	TAL	FAM168B
RAP2C	6.74019963343573e-09	1.28846	0.323	0.188	0.00032659	TAL	RAP2C
C4orf33	6.92271874217238e-09	1.30594	0.238	0.12	0.000335433	TAL	C4orf33
TEX264	7.5302420715162e-09	0.669625	0.558	0.403	0.00036487	TAL	TEX264
ITM2A	7.8807051311641e-09	0.76389	0.238	0.114	0.000381852	TAL	ITM2A
IMPA2	8.05010758957879e-09	0.595529	0.635	0.459	0.00039006	TAL	IMPA2
TYK2	8.1866528411014e-09	1.29749	0.269	0.142	0.000396676	TAL	TYK2
LRBA	8.25032940883659e-09	0.685398	0.512	0.352	0.000399761	TAL	LRBA
SNX10	8.7195447008866e-09	0.781986	0.365	0.223	0.000422497	TAL	SNX10
TOM1L2	9.29782618625837e-09	0.954809	0.292	0.156	0.000450517	TAL	TOM1L2
MSI2	9.60851237387657e-09	0.587233	0.623	0.469	0.000465571	TAL	MSI2
ESRRA	1.04552277002057e-08	0.796282	0.365	0.219	0.000506598	TAL	ESRRA
OSBPL9	1.06444678952262e-08	0.78188	0.477	0.324	0.000515767	TAL	OSBPL9
GLRX	1.11126439155838e-08	0.72936	0.558	0.423	0.000538452	TAL	GLRX
CALR	1.11554291086953e-08	0.488232	0.869	0.744	0.000540525	TAL	CALR
COX6B1	1.36295850185063e-08	0.384545	0.931	0.859	0.000660408	TAL	COX6B1
COMTD1	1.46939886219773e-08	0.778251	0.465	0.323	0.000711983	TAL	COMTD1
CPD	1.53185594737363e-08	0.795478	0.492	0.338	0.000742245	TAL	CPD
SLC25A12	1.59483380990773e-08	0.83045	0.281	0.151	0.000772761	TAL	SLC25A12
ETFRF1	1.60005872555018e-08	1.05115	0.312	0.18	0.000775292	TAL	ETFRF1
CLN8	1.68979210104998e-08	1.2222	0.246	0.126	0.000818772	TAL	CLN8
MICU2	2.06623819695144e-08	0.54772	0.519	0.365	0.00100118	TAL	MICU2
TMEM30A	2.23022704159752e-08	0.629034	0.508	0.355	0.00108063	TAL	TMEM30A
CMC1	2.24017952608303e-08	0.699293	0.431	0.284	0.00108546	TAL	CMC1
CCDC198	2.54993158184759e-08	0.974595	0.377	0.24	0.00123554	TAL	CCDC198
PLPP3	2.63245100104486e-08	0.542538	0.285	0.151	0.00127553	TAL	PLPP3
NDUFB1	3.04960967150759e-08	0.427326	0.8	0.72	0.00147766	TAL	NDUFB1
NUDT12	3.05634805513483e-08	1.10293	0.258	0.137	0.00148092	TAL	NUDT12
CADPS2	3.07678122386977e-08	0.666897	0.254	0.13	0.00149082	TAL	CADPS2
FAM84B	3.13787695056016e-08	0.558236	0.208	0.095	0.00152043	TAL	FAM84B
SMIM4	3.15695503440936e-08	0.910452	0.415	0.284	0.00152967	TAL	SMIM4
AAK1	3.28583747625852e-08	0.891553	0.423	0.287	0.00159212	TAL	AAK1
IGF2R	3.29424169522116e-08	0.720001	0.454	0.31	0.00159619	TAL	IGF2R
OCIAD1	3.30873944788011e-08	0.398601	0.715	0.569	0.00160322	TAL	OCIAD1
SPCS3	3.56960772782901e-08	0.624591	0.473	0.319	0.00172962	TAL	SPCS3
KLF9	3.71913549778685e-08	0.914463	0.365	0.228	0.00180207	TAL	KLF9
TPMT	4.2898794679737e-08	1.02174	0.292	0.168	0.00207862	TAL	TPMT
GLG1	4.48100653621582e-08	0.585754	0.569	0.425	0.00217123	TAL	GLG1
CAPN2	4.55645474342373e-08	0.522596	0.65	0.527	0.00220778	TAL	CAPN2
PPT1	4.6695362817791e-08	0.663442	0.35	0.211	0.00226258	TAL	PPT1
UQCRC2	4.86466440807272e-08	0.436058	0.673	0.526	0.00235712	TAL	UQCRC2
ISCU	5.08849244311206e-08	0.398496	0.673	0.524	0.00246558	TAL	ISCU
C11orf1	5.20036244027422e-08	0.80978	0.335	0.201	0.00251978	TAL	C11orf1
THRB	5.59274863718911e-08	0.827856	0.215	0.107	0.00270991	TAL	THRB
OCLN	6.04297749897872e-08	0.622296	0.504	0.352	0.00292806	TAL	OCLN
TTC14	6.45440276276936e-08	0.661896	0.442	0.298	0.00312742	TAL	TTC14
DAB2IP	6.57836664573901e-08	0.85105	0.242	0.126	0.00318748	TAL	DAB2IP
BLOC1S1	6.74778297057606e-08	0.526483	0.631	0.513	0.00326957	TAL	BLOC1S1
AARS	6.99828476216083e-08	0.732314	0.258	0.136	0.00339095	TAL	AARS
SLC40A1	7.77448600550457e-08	0.796887	0.258	0.138	0.00376705	TAL	SLC40A1
TBC1D16	7.83328801595055e-08	1.03545	0.238	0.125	0.00379554	TAL	TBC1D16
HSPA4L	8.47585175135073e-08	1.18077	0.227	0.116	0.00410689	TAL	HSPA4L
RPN1	9.46878609854097e-08	0.575546	0.588	0.448	0.00458801	TAL	RPN1
CCDC186	9.9397425220824e-08	0.544655	0.392	0.249	0.0048162	TAL	CCDC186
TMEM106B	1.07935644118592e-07	0.84945	0.477	0.35	0.00522991	TAL	TMEM106B
COX20	1.11373936832725e-07	0.44112	0.646	0.494	0.00539651	TAL	COX20
NDUFV2	1.22222528248388e-07	0.443553	0.715	0.558	0.00592217	TAL	NDUFV2
TOLLIP	1.23576070315548e-07	0.891105	0.338	0.212	0.00598775	TAL	TOLLIP
ZADH2	1.25848854671758e-07	0.794568	0.315	0.188	0.00609788	TAL	ZADH2
MPPE1	1.35719767744793e-07	0.898934	0.323	0.195	0.00657617	TAL	MPPE1
FARP1	1.40643248620512e-07	0.487645	0.646	0.515	0.00681473	TAL	FARP1
LAMP1	1.49728002958358e-07	0.512805	0.619	0.478	0.00725492	TAL	LAMP1
LYPLAL1	1.52879749025416e-07	0.687122	0.446	0.303	0.00740764	TAL	LYPLAL1
SIRT5	1.57855898822174e-07	1.26734	0.219	0.113	0.00764875	TAL	SIRT5
PLPBP	1.63835735178047e-07	1.2721	0.219	0.115	0.0079385	TAL	PLPBP
LINC02381	1.82782991839016e-07	0.402809	0.408	0.257	0.00885657	TAL	LINC02381
GOLIM4	1.8710416501286e-07	0.57271	0.35	0.214	0.00906595	TAL	GOLIM4
SH3BP4	1.90200212147119e-07	0.976512	0.265	0.15	0.00921596	TAL	SH3BP4
TOP2B	1.93659814538731e-07	0.632943	0.396	0.26	0.00938359	TAL	TOP2B
CASK	1.97378715974821e-07	0.415961	0.354	0.216	0.00956379	TAL	CASK
ZMAT1	2.1700167387755e-07	0.964499	0.262	0.145	0.0105146	TAL	ZMAT1
ACVR1B	2.22751674181827e-07	0.77645	0.423	0.289	0.0107932	TAL	ACVR1B
IRS1	2.32043831204446e-07	1.03526	0.219	0.113	0.0112435	TAL	IRS1
ABCD3	2.39996946706079e-07	0.851079	0.392	0.263	0.0116288	TAL	ABCD3
ATPAF1	2.44196735993303e-07	0.624336	0.35	0.219	0.0118323	TAL	ATPAF1
ECI2	2.53422448630275e-07	0.55679	0.485	0.354	0.0122793	TAL	ECI2
CYP1B1	2.69506840084423e-07	0.749467	0.485	0.344	0.0130587	TAL	CYP1B1
OMA1	2.7384184280872e-07	0.908518	0.254	0.141	0.0132687	TAL	OMA1
PRDX3	2.79667866271244e-07	0.455218	0.708	0.605	0.013551	TAL	PRDX3
ATP2C1	2.83011548144832e-07	0.662672	0.496	0.363	0.013713	TAL	ATP2C1
POLDIP2	2.8365686760432e-07	0.828171	0.45	0.321	0.0137443	TAL	POLDIP2
FHOD3	2.84782666145625e-07	0.699429	0.212	0.106	0.0137989	TAL	FHOD3
AFG3L2	2.85341207051279e-07	0.378476	0.485	0.34	0.0138259	TAL	AFG3L2
SPART	2.89011247809225e-07	0.998792	0.331	0.206	0.0140038	TAL	SPART
SELENBP1	3.25116799438504e-07	1.13363	0.319	0.203	0.0157532	TAL	SELENBP1
AC025159.1	3.51910905930629e-07	1.09976	0.212	0.11	0.0170515	TAL	AC025159.1
IMPAD1	3.69265926670264e-07	0.835808	0.35	0.224	0.0178924	TAL	IMPAD1
BCAM	3.74261358847326e-07	0.400766	0.788	0.656	0.0181345	TAL	BCAM
AKAP9	3.76371175415184e-07	0.371288	0.681	0.563	0.0182367	TAL	AKAP9
VTI1B	3.80053830341207e-07	0.676013	0.485	0.353	0.0184151	TAL	VTI1B
ZNF667-AS1	4.71884975694286e-07	0.48286	0.323	0.192	0.0228647	TAL	ZNF667-AS1
SCPEP1	4.98141550348804e-07	0.698251	0.381	0.246	0.024137	TAL	SCPEP1
GHITM	5.33256805999308e-07	0.417373	0.662	0.518	0.0258384	TAL	GHITM
NDUFAB1	5.50372859805532e-07	0.359103	0.7	0.538	0.0266678	TAL	NDUFAB1
CTBS	5.55232871746026e-07	0.843546	0.354	0.231	0.0269033	TAL	CTBS
SSSCA1	7.26942313727919e-07	0.42657	0.204	0.1	0.0352233	TAL	SSSCA1
SFT2D1	7.32492175099624e-07	0.441171	0.538	0.396	0.0354922	TAL	SFT2D1
MTFR1L	7.58381439814254e-07	0.659122	0.35	0.224	0.0367466	TAL	MTFR1L
NFE2L1	7.78003782714718e-07	0.488704	0.554	0.406	0.0376974	TAL	NFE2L1
CCDC8	7.92531923491297e-07	1.11914	0.219	0.119	0.0384013	TAL	CCDC8
TROVE2	8.28115191727864e-07	0.674299	0.25	0.135	0.0401255	TAL	TROVE2
C2orf74	8.57442179460515e-07	0.892611	0.246	0.14	0.0415465	TAL	C2orf74
ARL8B	8.63399399586182e-07	0.547867	0.358	0.227	0.0418352	TAL	ARL8B
FBXO21	9.22678561790676e-07	0.67213	0.362	0.24	0.0447075	TAL	FBXO21
POU3F3	9.45549728492703e-07	0.291431	0.654	0.522	0.0458157	TAL	POU3F3
NEBL	1.02376058725824e-06	0.500709	0.304	0.181	0.0496053	TAL	NEBL
LMBRD2	1.0694213017981e-06	0.882724	0.227	0.123	0.0518177	TAL	LMBRD2
C1orf123	1.09946734521884e-06	0.736057	0.219	0.114	0.0532736	TAL	C1orf123
PPP1R14B	1.1189704858684e-06	0.40819	0.542	0.374	0.0542186	TAL	PPP1R14B
VEGFA	1.11926090905206e-06	0.742028	0.442	0.317	0.0542327	TAL	VEGFA
LRP6	1.149803119759e-06	0.676659	0.365	0.239	0.0557126	TAL	LRP6
GNS	1.15755730439881e-06	0.587688	0.538	0.408	0.0560883	TAL	GNS
TRAK2	1.26323792257739e-06	0.787933	0.315	0.197	0.0612089	TAL	TRAK2
IARS	1.33785064396628e-06	0.784702	0.288	0.173	0.0648242	TAL	IARS
TAOK3	1.33946775120841e-06	0.634807	0.373	0.248	0.0649026	TAL	TAOK3
MST1	1.34278698724906e-06	1.33287	0.273	0.167	0.0650634	TAL	MST1
ZNF106	1.50792991623215e-06	0.487585	0.396	0.262	0.0730652	TAL	ZNF106
RASAL2	1.51861268029748e-06	0.833042	0.227	0.125	0.0735829	TAL	RASAL2
MCEE	1.53238810461622e-06	1.01297	0.235	0.133	0.0742503	TAL	MCEE
ZDHHC14	1.65274388335852e-06	0.632848	0.265	0.154	0.0800821	TAL	ZDHHC14
HERC1	1.68757542705403e-06	0.860067	0.285	0.172	0.0817698	TAL	HERC1
NDUFV1	1.68794831970547e-06	0.457618	0.685	0.568	0.0817878	TAL	NDUFV1
CISD1	1.72458011091443e-06	0.40349	0.6	0.475	0.0835628	TAL	CISD1
NUDT8	1.78330853568988e-06	0.698744	0.254	0.144	0.0864084	TAL	NUDT8
ITGA2	1.90963521200612e-06	0.717474	0.412	0.292	0.0925295	TAL	ITGA2
FKBP9	1.95727862062527e-06	0.933141	0.35	0.237	0.094838	TAL	FKBP9
STARD7	1.96442948674759e-06	0.738147	0.408	0.293	0.0951845	TAL	STARD7
SSR1	2.043900961434e-06	0.579232	0.485	0.356	0.0990352	TAL	SSR1
MAL	2.0615740952928e-06	0.291099	0.935	0.797	0.0998915	TAL	MAL
AC027644.3	2.0706304341137e-06	1.07996	0.238	0.137	0.10033	TAL	AC027644.3
CLCN3	2.22079612920824e-06	0.493266	0.512	0.381	0.107606	TAL	CLCN3
FOXC1	2.25405636098989e-06	0.58391	0.269	0.159	0.109218	TAL	FOXC1
EBLN3P	2.26993980311614e-06	0.687117	0.362	0.241	0.109988	TAL	EBLN3P
NDUFC1	2.30175605607107e-06	0.398677	0.735	0.635	0.111529	TAL	NDUFC1
C19orf24	2.31552566055248e-06	0.78278	0.208	0.108	0.112196	TAL	C19orf24
PINK1	2.33673859362917e-06	0.727532	0.388	0.265	0.113224	TAL	PINK1
TFEB	2.64790653988331e-06	0.948091	0.2	0.106	0.128302	TAL	TFEB
NDUFB7	2.99710687681729e-06	0.326158	0.846	0.765	0.145222	TAL	NDUFB7
LARP6	3.0043474323612e-06	0.574304	0.208	0.109	0.145573	TAL	LARP6
TRIP11	3.16374988611679e-06	0.455369	0.423	0.294	0.153296	TAL	TRIP11
SPINT1-AS1	3.43368941449849e-06	0.786515	0.354	0.237	0.166376	TAL	SPINT1-AS1
CHPT1	3.49626031751291e-06	0.659236	0.296	0.186	0.169408	TAL	CHPT1
GBE1	3.50416549834342e-06	0.687833	0.292	0.179	0.169791	TAL	GBE1
TM9SF3	3.53720050535902e-06	0.379349	0.654	0.536	0.171392	TAL	TM9SF3
MRPL33	3.57131243589984e-06	0.371842	0.769	0.672	0.173044	TAL	MRPL33
NDUFB2	3.59048205789338e-06	0.305819	0.888	0.808	0.173973	TAL	NDUFB2
SLC33A1	3.61603970620901e-06	0.864222	0.215	0.119	0.175212	TAL	SLC33A1
LNX1	3.6483823530041e-06	0.705024	0.262	0.152	0.176779	TAL	LNX1
SLC25A33	3.85195424634302e-06	0.815231	0.254	0.152	0.186643	TAL	SLC25A33
PROM2	3.96105093584418e-06	0.454348	0.515	0.362	0.191929	TAL	PROM2
FAM13A	3.99361310462791e-06	0.764665	0.338	0.226	0.193507	TAL	FAM13A
OGA	4.19155732252007e-06	0.711058	0.408	0.294	0.203098	TAL	OGA
COX5A	4.19421105437361e-06	0.283383	0.812	0.661	0.203226	TAL	COX5A
PKHD1	4.27420863103288e-06	0.825793	0.458	0.349	0.207103	TAL	PKHD1
SORT1	4.56259858480076e-06	0.622577	0.427	0.304	0.221076	TAL	SORT1
EFCAB14	4.69122830190425e-06	0.477515	0.446	0.317	0.227309	TAL	EFCAB14
PRKAR1B	4.6969880350906e-06	1.00548	0.2	0.108	0.227588	TAL	PRKAR1B
WNK1	4.79739399393851e-06	0.809482	0.55	0.463	0.232453	TAL	WNK1
IGSF3	5.0800218438757e-06	0.52963	0.35	0.227	0.246147	TAL	IGSF3
UNC50	5.25509185575139e-06	0.720376	0.392	0.281	0.25463	TAL	UNC50
NDUFAF4	5.45514160656762e-06	0.372221	0.342	0.219	0.264323	TAL	NDUFAF4
RTF2	5.49911007239802e-06	0.893442	0.315	0.206	0.266454	TAL	RTF2
QTRT1	5.54008482612246e-06	0.778989	0.331	0.221	0.268439	TAL	QTRT1
MRPL15	5.79564700145685e-06	0.442976	0.431	0.297	0.280822	TAL	MRPL15
NFATC3	5.80948563491884e-06	0.913628	0.215	0.121	0.281493	TAL	NFATC3
USO1	5.88693781202581e-06	0.313185	0.404	0.28	0.285246	TAL	USO1
TCEAL9	6.02461116201541e-06	0.531674	0.442	0.319	0.291917	TAL	TCEAL9
RNF10	6.17015063933593e-06	0.628898	0.481	0.369	0.298968	TAL	RNF10
SPCS1	6.49712424394684e-06	0.347993	0.738	0.592	0.314812	TAL	SPCS1
HIPK2	6.79421339042831e-06	0.361432	0.692	0.566	0.329207	TAL	HIPK2
TMED7	6.84863158001842e-06	0.613195	0.477	0.349	0.331844	TAL	TMED7
DNAJC3	7.04751787147092e-06	0.508278	0.458	0.334	0.34148	TAL	DNAJC3
ANXA5	7.10403034533053e-06	0.298199	0.631	0.508	0.344219	TAL	ANXA5
RIOX2	7.11796283596722e-06	1.22238	0.2	0.11	0.344894	TAL	RIOX2
NDFIP1	7.24585277129299e-06	0.413273	0.719	0.592	0.351091	TAL	NDFIP1
ZNF704	7.42121187803161e-06	0.457474	0.265	0.158	0.359587	TAL	ZNF704
BRI3BP	7.47809022126952e-06	1.06583	0.235	0.139	0.362343	TAL	BRI3BP
CLTC	8.09041191999065e-06	0.436567	0.665	0.545	0.392013	TAL	CLTC
SUSD6	8.19484089305407e-06	1.19183	0.227	0.135	0.397073	TAL	SUSD6
CSRP2	8.24388047997325e-06	0.634637	0.408	0.292	0.399449	TAL	CSRP2
ELOB	8.24516801212969e-06	0.285565	0.823	0.625	0.399511	TAL	ELOB
FAM200B	8.2878696596132e-06	0.383774	0.462	0.34	0.40158	TAL	FAM200B
TSPAN6	8.63167367043262e-06	0.385738	0.492	0.361	0.418239	TAL	TSPAN6
MIR99AHG	8.92197116695976e-06	0.870569	0.219	0.125	0.432305	TAL	MIR99AHG
GCSH	9.23782529639469e-06	0.604122	0.412	0.289	0.44761	TAL	GCSH
BOLA3	9.46581161715892e-06	0.538653	0.469	0.34	0.458656	TAL	BOLA3
MACROD1	1.01296867583557e-05	0.909401	0.362	0.256	0.490824	TAL	MACROD1
C5orf38	1.02480919766202e-05	0.367958	0.285	0.169	0.496561	TAL	C5orf38
COX6C	1.03286393833055e-05	0.263308	0.885	0.804	0.500464	TAL	COX6C
NR1D2	1.08765381085656e-05	0.876579	0.219	0.128	0.527012	TAL	NR1D2
SLC4A2	1.14557110180798e-05	0.87576	0.362	0.249	0.555075	TAL	SLC4A2
ARSD	1.14912509900624e-05	0.533956	0.488	0.37	0.556797	TAL	ARSD
NDUFB4	1.28381913667335e-05	0.320635	0.762	0.64	0.622062	TAL	NDUFB4
C6orf226	1.30996051670302e-05	0.728157	0.204	0.114	0.634728	TAL	C6orf226
MIGA1	1.33163764692884e-05	0.838205	0.296	0.193	0.645232	TAL	MIGA1
DDT	1.37334094316543e-05	0.348954	0.712	0.584	0.665439	TAL	DDT
WWC1	1.37616822717216e-05	0.473486	0.392	0.271	0.666809	TAL	WWC1
NDUFA12	1.40426139645682e-05	0.328086	0.623	0.491	0.680421	TAL	NDUFA12
MARVELD2	1.42154909099331e-05	0.508338	0.312	0.208	0.688797	TAL	MARVELD2
MIR4458HG	1.43604150947973e-05	0.776145	0.319	0.215	0.69582	TAL	MIR4458HG
UGT8	1.46222128518802e-05	0.530534	0.488	0.366	0.708505	TAL	UGT8
OAT	1.54461366450152e-05	0.870321	0.277	0.178	0.748427	TAL	OAT
TLN2	1.59433924877832e-05	0.75592	0.2	0.111	0.772521	TAL	TLN2
TMEM251	1.62161647944712e-05	0.79107	0.304	0.205	0.785738	TAL	TMEM251
MCCC2	1.63943653524557e-05	0.730421	0.358	0.25	0.794373	TAL	MCCC2
SELENOF	1.64379093935697e-05	0.470129	0.55	0.406	0.796482	TAL	SELENOF
NDUFS3	1.78264742407339e-05	0.26142	0.573	0.441	0.863764	TAL	NDUFS3
CCDC47	1.85220000087378e-05	0.36365	0.477	0.358	0.897465	TAL	CCDC47
TMEM205	1.92553141044193e-05	0.496479	0.658	0.558	0.932997	TAL	TMEM205
AP5M1	1.93650156378713e-05	0.692008	0.315	0.215	0.938312	TAL	AP5M1
INSR	1.94055986289062e-05	0.527084	0.3	0.19	0.940279	TAL	INSR
SRSF1	1.95121563057327e-05	0.644088	0.446	0.337	0.945442	TAL	SRSF1
PFKFB2	2.02472995030952e-05	0.916986	0.208	0.119	0.981063	TAL	PFKFB2
ERLIN2	2.10770062714626e-05	0.691724	0.323	0.218	1	TAL	ERLIN2
SMTNL2	2.10816707755682e-05	0.688826	0.208	0.117	1	TAL	SMTNL2
UBA1	2.12240097575317e-05	0.419295	0.558	0.426	1	TAL	UBA1
EEA1	2.32161277600391e-05	0.498922	0.296	0.194	1	TAL	EEA1
HYAL1	2.49187950333128e-05	0.902542	0.235	0.141	1	TAL	HYAL1
THSD7A	2.5492879028425e-05	0.374967	0.281	0.173	1	TAL	THSD7A
GOT2	2.60418008208711e-05	0.558448	0.423	0.308	1	TAL	GOT2
GLIS2	2.75455111837763e-05	0.705051	0.235	0.141	1	TAL	GLIS2
ATF7IP2	2.86273198187573e-05	0.79174	0.219	0.13	1	TAL	ATF7IP2
SNRNP25	2.86989489289952e-05	0.59314	0.281	0.179	1	TAL	SNRNP25
SELENON	3.04537510824423e-05	0.830588	0.331	0.232	1	TAL	SELENON
LYSMD3	3.07482739712733e-05	0.888508	0.212	0.125	1	TAL	LYSMD3
ASNA1	3.21430005898423e-05	0.360454	0.219	0.123	1	TAL	ASNA1
PAPSS2	3.33685295106136e-05	0.518641	0.238	0.143	1	TAL	PAPSS2
B3GNT2	3.47016886226773e-05	0.557417	0.3	0.198	1	TAL	B3GNT2
MBNL2	3.57707898281571e-05	0.430755	0.385	0.272	1	TAL	MBNL2
GFM1	3.70481904864359e-05	0.761483	0.246	0.155	1	TAL	GFM1
FBXL4	3.72037573000799e-05	0.918898	0.285	0.191	1	TAL	FBXL4
SYNE2	3.72497713032631e-05	0.283368	0.788	0.657	1	TAL	SYNE2
CLUH	3.76338984291115e-05	0.611907	0.331	0.222	1	TAL	CLUH
TMEM263	3.8734397043452e-05	0.732073	0.362	0.264	1	TAL	TMEM263
OTUD6B-AS1	3.94764257245716e-05	0.304097	0.392	0.28	1	TAL	OTUD6B-AS1
SVIP	3.9699613627127e-05	0.435252	0.473	0.369	1	TAL	SVIP
NAMPT	3.9918754700519e-05	0.612011	0.358	0.249	1	TAL	NAMPT
ECHDC1	4.02686908110747e-05	0.514507	0.377	0.275	1	TAL	ECHDC1
MAGT1	4.13243653904173e-05	0.544071	0.419	0.313	1	TAL	MAGT1
ARFGEF2	4.2200648567377e-05	0.696662	0.315	0.215	1	TAL	ARFGEF2
CLK4	4.7311785148258e-05	1.003	0.262	0.169	1	TAL	CLK4
TRMT9B	4.87265699585592e-05	0.985649	0.25	0.158	1	TAL	TRMT9B
NUDT14	4.89809190883285e-05	0.702554	0.323	0.221	1	TAL	NUDT14
SMDT1	5.04057695619122e-05	0.300282	0.631	0.525	1	TAL	SMDT1
UBL3	5.30402905530992e-05	0.466485	0.369	0.263	1	TAL	UBL3
TYW3	5.39453964594535e-05	0.972476	0.231	0.145	1	TAL	TYW3
NCKAP1	5.4374342939997e-05	0.534907	0.469	0.367	1	TAL	NCKAP1
NUDT21	5.44311914703584e-05	0.542059	0.373	0.267	1	TAL	NUDT21
NINL	5.78728629421566e-05	0.722148	0.242	0.151	1	TAL	NINL
MRPL40	5.85805895042746e-05	0.591333	0.45	0.35	1	TAL	MRPL40
ARHGAP18	5.89462806125694e-05	0.582852	0.388	0.293	1	TAL	ARHGAP18
ERMP1	6.27116102669131e-05	0.843142	0.327	0.233	1	TAL	ERMP1
KIDINS220	6.32464255000362e-05	0.439047	0.435	0.328	1	TAL	KIDINS220
CD59	6.63482850638843e-05	0.271616	0.819	0.678	1	TAL	CD59
AKT1	6.75861200538924e-05	0.837544	0.296	0.203	1	TAL	AKT1
FAM162A	6.78916160904747e-05	0.305055	0.592	0.471	1	TAL	FAM162A
AHDC1	6.82301140351318e-05	0.752227	0.2	0.117	1	TAL	AHDC1
PPIF	6.92391361852683e-05	0.648219	0.308	0.206	1	TAL	PPIF
PURB	7.22373990553763e-05	0.445174	0.273	0.177	1	TAL	PURB
NDUFA2	7.45319688732082e-05	0.372271	0.677	0.653	1	TAL	NDUFA2
TMEM123	7.8252862332563e-05	0.35395	0.588	0.488	1	TAL	TMEM123
MAL2	7.99730584776206e-05	0.382385	0.523	0.419	1	TAL	MAL2
CLEC11A	8.07366385717387e-05	0.516406	0.269	0.169	1	TAL	CLEC11A
C7orf50	8.08888688868795e-05	0.495923	0.481	0.373	1	TAL	C7orf50
ACSM3	8.22440827755986e-05	0.457002	0.304	0.204	1	TAL	ACSM3
WDR26	8.26373092237287e-05	0.624387	0.327	0.227	1	TAL	WDR26
SHLD2	8.27557743633463e-05	1.07879	0.246	0.163	1	TAL	SHLD2
SUCLG2	8.30907122105326e-05	0.394553	0.508	0.402	1	TAL	SUCLG2
UBR2	8.38756788993535e-05	0.848216	0.308	0.218	1	TAL	UBR2
ANO6	8.50007748844051e-05	0.623866	0.319	0.222	1	TAL	ANO6
CREBL2	8.7368295911687e-05	0.693848	0.254	0.163	1	TAL	CREBL2
PKP4	9.21482906023141e-05	0.307653	0.6	0.506	1	TAL	PKP4
TMEM161B	9.49268545728682e-05	0.959798	0.227	0.145	1	TAL	TMEM161B
DPY19L4	0.000109712	0.790569	0.25	0.166	1	TAL	DPY19L4
TXNDC15	0.000110509	0.73221	0.242	0.155	1	TAL	TXNDC15
TMEM230	0.000112891	0.355069	0.615	0.496	1	TAL	TMEM230
CPQ	0.000114745	0.562728	0.438	0.337	1	TAL	CPQ
PPM1L	0.000122129	0.555577	0.238	0.15	1	TAL	PPM1L
PPP4R3B	0.000122533	0.570763	0.342	0.248	1	TAL	PPP4R3B
KDSR	0.000128297	0.547809	0.369	0.275	1	TAL	KDSR
NDUFB11	0.000136694	0.25503	0.85	0.721	1	TAL	NDUFB11
CLN5	0.000137501	0.542866	0.412	0.32	1	TAL	CLN5
BPGM	0.000142741	0.468542	0.242	0.152	1	TAL	BPGM
NDUFB10	0.000144177	0.324279	0.785	0.706	1	TAL	NDUFB10
KBTBD11	0.000144405	0.636776	0.231	0.145	1	TAL	KBTBD11
OBSL1	0.000144905	0.489328	0.538	0.44	1	TAL	OBSL1
FZD6	0.0001452	0.582614	0.25	0.163	1	TAL	FZD6
TMEM141	0.000145218	0.308844	0.662	0.574	1	TAL	TMEM141
DPP7	0.00014777	0.440834	0.485	0.371	1	TAL	DPP7
NDUFA9	0.000151627	0.492465	0.415	0.32	1	TAL	NDUFA9
ECSIT	0.000158911	0.765632	0.254	0.166	1	TAL	ECSIT
SOS2	0.000164745	0.614608	0.285	0.195	1	TAL	SOS2
HYOU1	0.000167593	0.565892	0.269	0.181	1	TAL	HYOU1
MBTPS1	0.000180361	0.523017	0.419	0.319	1	TAL	MBTPS1
DDX17	0.000182428	0.300345	0.862	0.773	1	TAL	DDX17
PHYH	0.000182542	0.554508	0.312	0.215	1	TAL	PHYH
MGST2	0.000183846	0.423851	0.292	0.197	1	TAL	MGST2
ACSL3	0.000186377	0.470199	0.519	0.43	1	TAL	ACSL3
ABCA2	0.00018988	0.608575	0.327	0.226	1	TAL	ABCA2
HSD17B12	0.000196468	0.409	0.496	0.407	1	TAL	HSD17B12
DPM3	0.000201218	0.431045	0.6	0.516	1	TAL	DPM3
CNP	0.000203629	0.676476	0.358	0.267	1	TAL	CNP
ST3GAL4	0.000212088	0.999506	0.315	0.232	1	TAL	ST3GAL4
C11orf54	0.000214989	0.372359	0.546	0.462	1	TAL	C11orf54
HADH	0.000220004	0.456353	0.365	0.268	1	TAL	HADH
SMPD1	0.000226539	0.534025	0.219	0.136	1	TAL	SMPD1
SLC30A5	0.000239898	0.888468	0.262	0.18	1	TAL	SLC30A5
ITGAV	0.000241606	0.573947	0.369	0.275	1	TAL	ITGAV
HOXA-AS2	0.000248799	0.674593	0.204	0.124	1	TAL	HOXA-AS2
SLAIN2	0.000260027	0.266491	0.285	0.192	1	TAL	SLAIN2
FAM120A	0.000263201	0.538197	0.442	0.358	1	TAL	FAM120A
SHPRH	0.000265103	0.695619	0.3	0.213	1	TAL	SHPRH
STT3B	0.000269215	0.585711	0.377	0.288	1	TAL	STT3B
COPRS	0.000275983	0.459692	0.312	0.222	1	TAL	COPRS
CAT	0.000281619	0.326286	0.508	0.4	1	TAL	CAT
ACACB	0.000285546	0.932395	0.215	0.139	1	TAL	ACACB
PIGP	0.000286504	0.520552	0.362	0.27	1	TAL	PIGP
ABHD14A	0.000288521	0.732172	0.258	0.172	1	TAL	ABHD14A
BRI3	0.000292564	0.287533	0.638	0.547	1	TAL	BRI3
PTAR1	0.000304779	0.676576	0.292	0.209	1	TAL	PTAR1
TFRC	0.000310812	0.551192	0.242	0.158	1	TAL	TFRC
PTK7	0.00031728	0.70545	0.246	0.166	1	TAL	PTK7
GSTK1	0.000321057	0.321053	0.612	0.508	1	TAL	GSTK1
ZFPM1	0.00032407	0.630036	0.273	0.188	1	TAL	ZFPM1
CTSA	0.000333265	0.434742	0.5	0.412	1	TAL	CTSA
STMP1	0.000363172	0.355172	0.488	0.373	1	TAL	STMP1
ILVBL	0.000381021	0.523671	0.358	0.266	1	TAL	ILVBL
TOMM7	0.000396991	0.274863	0.8	0.734	1	TAL	TOMM7
PDE4DIP	0.000400791	0.63434	0.365	0.284	1	TAL	PDE4DIP
OSBP	0.000406769	0.484445	0.3	0.213	1	TAL	OSBP
SURF1	0.000407533	0.471653	0.45	0.351	1	TAL	SURF1
CCSER2	0.00041073	0.726694	0.277	0.193	1	TAL	CCSER2
MAGEH1	0.000429657	0.701206	0.2	0.127	1	TAL	MAGEH1
SEL1L	0.000435958	0.553433	0.331	0.251	1	TAL	SEL1L
SNX27	0.000445708	0.434138	0.277	0.19	1	TAL	SNX27
DENND1B	0.000469365	0.800061	0.246	0.171	1	TAL	DENND1B
ZDHHC2	0.000470599	0.782839	0.327	0.243	1	TAL	ZDHHC2
MIA2	0.000477029	0.849314	0.346	0.269	1	TAL	MIA2
TSPAN9	0.000495211	0.672223	0.292	0.208	1	TAL	TSPAN9
GMDS	0.000512695	0.361847	0.319	0.229	1	TAL	GMDS
TM9SF2	0.000521625	0.359785	0.562	0.478	1	TAL	TM9SF2
RIDA	0.000522644	0.439161	0.277	0.191	1	TAL	RIDA
SIL1	0.00052389	0.518368	0.381	0.287	1	TAL	SIL1
UFL1	0.000533378	0.291333	0.365	0.271	1	TAL	UFL1
SERINC1	0.000564457	0.302669	0.604	0.511	1	TAL	SERINC1
EIF3K	0.000565751	0.263811	0.773	0.677	1	TAL	EIF3K
PPP6R2	0.000580646	0.767688	0.338	0.256	1	TAL	PPP6R2
LITAF	0.000582079	0.295667	0.515	0.429	1	TAL	LITAF
UBE4A	0.000594122	0.564235	0.265	0.185	1	TAL	UBE4A
AUH	0.000607563	0.592284	0.362	0.278	1	TAL	AUH
TSPYL1	0.000609609	0.548	0.45	0.372	1	TAL	TSPYL1
ALDH2	0.000641111	0.437925	0.454	0.368	1	TAL	ALDH2
REX1BD	0.000642666	0.412765	0.45	0.351	1	TAL	REX1BD
DAD1	0.000648274	0.257825	0.765	0.652	1	TAL	DAD1
CTSH	0.000648757	0.368887	0.369	0.272	1	TAL	CTSH
HPRT1	0.000666481	0.438402	0.377	0.286	1	TAL	HPRT1
PCYT2	0.000672286	0.748242	0.215	0.141	1	TAL	PCYT2
NINJ1	0.000676464	0.55176	0.4	0.321	1	TAL	NINJ1
TFAP2B	0.000682184	0.418227	0.458	0.363	1	TAL	TFAP2B
SURF4	0.000683006	0.407363	0.427	0.343	1	TAL	SURF4
SDHC	0.000683333	0.295626	0.562	0.469	1	TAL	SDHC
MRPL34	0.000683737	0.321604	0.512	0.415	1	TAL	MRPL34
DAP	0.000701074	0.487566	0.435	0.352	1	TAL	DAP
SDC1	0.000702865	0.312024	0.581	0.467	1	TAL	SDC1
PIAS2	0.000736755	0.681454	0.3	0.22	1	TAL	PIAS2
KCNQ1	0.000763173	0.407045	0.327	0.234	1	TAL	KCNQ1
HOTAIRM1	0.000771137	0.438002	0.388	0.293	1	TAL	HOTAIRM1
RNF152	0.000775458	0.708432	0.25	0.172	1	TAL	RNF152
RBMS1	0.000781483	0.325598	0.419	0.322	1	TAL	RBMS1
BECN1	0.000790721	0.775055	0.312	0.228	1	TAL	BECN1
MANEA	0.000801324	0.732119	0.204	0.134	1	TAL	MANEA
ENDOG	0.000826407	0.53818	0.342	0.263	1	TAL	ENDOG
NEDD9	0.000834995	0.331098	0.304	0.213	1	TAL	NEDD9
TP53TG1	0.000839975	0.369916	0.342	0.25	1	TAL	TP53TG1
MAP3K13	0.000843233	0.300284	0.427	0.336	1	TAL	MAP3K13
TMEM168	0.000849122	0.879434	0.2	0.131	1	TAL	TMEM168
CHID1	0.000876235	0.495789	0.485	0.407	1	TAL	CHID1
ATMIN	0.000897357	0.649285	0.246	0.17	1	TAL	ATMIN
RAB17	0.000905182	0.646173	0.292	0.21	1	TAL	RAB17
SLC39A13	0.000932256	0.632985	0.331	0.253	1	TAL	SLC39A13
EGLN1	0.000951724	0.562701	0.258	0.179	1	TAL	EGLN1
PTCD3	0.000956198	0.539952	0.304	0.224	1	TAL	PTCD3
OSBPL3	0.000977608	0.73475	0.281	0.206	1	TAL	OSBPL3
SELENOS	0.000996954	0.380594	0.442	0.335	1	TAL	SELENOS
FAM172A	0.00101512	0.597028	0.262	0.186	1	TAL	FAM172A
RLIM	0.00103124	0.824445	0.231	0.16	1	TAL	RLIM
PPTC7	0.00104756	0.624031	0.238	0.163	1	TAL	PPTC7
GLUD1	0.00105289	0.518841	0.465	0.383	1	TAL	GLUD1
CYC1	0.00105967	0.298944	0.696	0.617	1	TAL	CYC1
MRPL16	0.00109074	0.476695	0.396	0.318	1	TAL	MRPL16
AMFR	0.00109947	0.425862	0.438	0.337	1	TAL	AMFR
ITGA6	0.00112385	0.369038	0.358	0.27	1	TAL	ITGA6
SIAE	0.00113178	0.703555	0.281	0.204	1	TAL	SIAE
TMEM116	0.00113419	0.670147	0.242	0.168	1	TAL	TMEM116
USP33	0.0011911	0.342617	0.335	0.245	1	TAL	USP33
RCHY1	0.00120571	0.783889	0.208	0.139	1	TAL	RCHY1
CTDSP2	0.00120593	0.477863	0.342	0.259	1	TAL	CTDSP2
CREG1	0.00122898	0.366165	0.273	0.191	1	TAL	CREG1
VWA8	0.00125433	0.629927	0.212	0.142	1	TAL	VWA8
PATZ1	0.0012606	0.693979	0.235	0.162	1	TAL	PATZ1
URGCP	0.0012674	0.712976	0.208	0.138	1	TAL	URGCP
LMO7	0.00128558	0.264161	0.458	0.366	1	TAL	LMO7
C1orf115	0.00131199	0.338671	0.208	0.136	1	TAL	C1orf115
EBP	0.0013191	0.473033	0.335	0.254	1	TAL	EBP
UFSP2	0.0013503	0.291368	0.304	0.221	1	TAL	UFSP2
RETREG2	0.0013759	0.612841	0.338	0.253	1	TAL	RETREG2
RMDN1	0.00138005	0.472691	0.319	0.238	1	TAL	RMDN1
STAM2	0.0014577	0.289326	0.3	0.219	1	TAL	STAM2
TOM1	0.00155122	0.618657	0.227	0.154	1	TAL	TOM1
ATP6V1H	0.00160612	0.48096	0.415	0.34	1	TAL	ATP6V1H
TCTN1	0.00162469	0.777801	0.258	0.189	1	TAL	TCTN1
FBXO3	0.00162546	0.7936	0.231	0.165	1	TAL	FBXO3
SLCO4C1	0.0016338	0.732634	0.281	0.206	1	TAL	SLCO4C1
EPM2AIP1	0.00169279	0.335842	0.281	0.203	1	TAL	EPM2AIP1
RAB3IP	0.00176422	0.253086	0.508	0.421	1	TAL	RAB3IP
MMP24OS	0.00176518	0.336645	0.55	0.462	1	TAL	MMP24OS
APC	0.00180379	0.695571	0.254	0.184	1	TAL	APC
YIPF4	0.00184981	0.501095	0.385	0.309	1	TAL	YIPF4
AK3	0.00191889	0.259751	0.554	0.472	1	TAL	AK3
FASTK	0.00192495	0.557456	0.369	0.288	1	TAL	FASTK
PLXNB1	0.00196489	0.357917	0.527	0.432	1	TAL	PLXNB1
ECPAS	0.00199134	0.752038	0.223	0.156	1	TAL	ECPAS
RHOT1	0.00201789	0.843424	0.215	0.153	1	TAL	RHOT1
NT5DC1	0.00204213	0.528932	0.262	0.19	1	TAL	NT5DC1
THAP4	0.00207675	0.32157	0.388	0.305	1	TAL	THAP4
SMAD5	0.00207784	0.335221	0.315	0.237	1	TAL	SMAD5
TNRC6B	0.00209865	0.277626	0.5	0.417	1	TAL	TNRC6B
COPG1	0.00210435	0.71737	0.242	0.174	1	TAL	COPG1
TIMM10	0.00213943	0.274881	0.415	0.334	1	TAL	TIMM10
RBM26	0.00216047	0.56344	0.346	0.268	1	TAL	RBM26
SEC22B	0.00216819	0.434588	0.342	0.263	1	TAL	SEC22B
CLPTM1	0.00219859	0.726131	0.392	0.326	1	TAL	CLPTM1
CIPC	0.00228178	0.842067	0.204	0.14	1	TAL	CIPC
NCOA1	0.0023217	0.29378	0.281	0.205	1	TAL	NCOA1
RNF141	0.00237005	0.548008	0.238	0.171	1	TAL	RNF141
LGR4	0.00240753	0.258271	0.546	0.47	1	TAL	LGR4
ETFDH	0.00240887	0.409781	0.212	0.143	1	TAL	ETFDH
DTWD1	0.0025072	0.438054	0.246	0.172	1	TAL	DTWD1
TMX1	0.00251032	0.701653	0.288	0.219	1	TAL	TMX1
OPA1	0.00251044	0.311962	0.277	0.202	1	TAL	OPA1
SLC38A10	0.00255189	0.661252	0.288	0.216	1	TAL	SLC38A10
HOXC10	0.00256642	0.810768	0.215	0.151	1	TAL	HOXC10
PUS7L	0.00264677	0.522697	0.231	0.162	1	TAL	PUS7L
TMEM160	0.00267263	0.292556	0.55	0.473	1	TAL	TMEM160
RBM12B	0.00272569	0.73697	0.208	0.144	1	TAL	RBM12B
NHLRC3	0.00278409	0.738582	0.358	0.291	1	TAL	NHLRC3
NQO2	0.00283044	0.424062	0.288	0.212	1	TAL	NQO2
ITGB5	0.00296589	0.527679	0.331	0.252	1	TAL	ITGB5
COMMD8	0.00307211	0.32544	0.273	0.202	1	TAL	COMMD8
APOOL	0.00313545	0.501948	0.231	0.166	1	TAL	APOOL
GANAB	0.00316043	0.577108	0.354	0.284	1	TAL	GANAB
SLC39A9	0.00317776	0.436568	0.308	0.23	1	TAL	SLC39A9
MMAB	0.00327205	0.540235	0.292	0.223	1	TAL	MMAB
PIK3C2A	0.00329682	0.365011	0.435	0.353	1	TAL	PIK3C2A
SGK2	0.00334362	0.617775	0.273	0.203	1	TAL	SGK2
PANK3	0.00352134	0.346852	0.312	0.24	1	TAL	PANK3
NNT-AS1	0.00352969	0.667998	0.235	0.171	1	TAL	NNT-AS1
FAM126B	0.00361342	0.520047	0.223	0.159	1	TAL	FAM126B
TMEM109	0.00363407	0.562754	0.219	0.155	1	TAL	TMEM109
NDUFA6	0.00367128	0.258817	0.65	0.568	1	TAL	NDUFA6
IVD	0.00368919	0.354321	0.327	0.246	1	TAL	IVD
DLAT	0.0037103	0.394459	0.223	0.159	1	TAL	DLAT
FH	0.00372507	0.269508	0.323	0.244	1	TAL	FH
ZC3H7B	0.00377503	0.530599	0.2	0.138	1	TAL	ZC3H7B
MCCC1	0.00394617	0.539213	0.212	0.148	1	TAL	MCCC1
IPO8	0.00399165	0.591077	0.2	0.138	1	TAL	IPO8
LRRC58	0.00404844	0.537591	0.242	0.178	1	TAL	LRRC58
TMX2	0.00416633	0.322466	0.358	0.281	1	TAL	TMX2
CLMN	0.00416691	0.46096	0.435	0.362	1	TAL	CLMN
NME5	0.00432645	0.458416	0.223	0.16	1	TAL	NME5
SS18	0.00441152	0.554571	0.304	0.233	1	TAL	SS18
API5	0.00471487	0.376139	0.285	0.215	1	TAL	API5
SUCLA2	0.00476517	0.355869	0.365	0.29	1	TAL	SUCLA2
SUN1	0.00481274	0.440563	0.369	0.297	1	TAL	SUN1
MRPL3	0.00487218	0.280301	0.338	0.263	1	TAL	MRPL3
NAPEPLD	0.004952	0.622551	0.204	0.145	1	TAL	NAPEPLD
RABGGTB	0.00495969	0.387945	0.346	0.275	1	TAL	RABGGTB
MAP2K3	0.00497252	0.251133	0.338	0.255	1	TAL	MAP2K3
PHACTR1	0.0050146	0.675326	0.231	0.171	1	TAL	PHACTR1
ANO10	0.00501761	0.610756	0.238	0.176	1	TAL	ANO10
PDLIM4	0.00506631	0.38698	0.208	0.143	1	TAL	PDLIM4
HAX1	0.00511638	0.511852	0.342	0.275	1	TAL	HAX1
LAMP2	0.00514269	0.419753	0.5	0.422	1	TAL	LAMP2
ATP6V0A1	0.00515427	0.506358	0.223	0.161	1	TAL	ATP6V0A1
PKD2	0.00537808	0.397658	0.331	0.262	1	TAL	PKD2
TCEAL3	0.00543449	0.482184	0.304	0.236	1	TAL	TCEAL3
C12orf49	0.00549513	0.43559	0.242	0.177	1	TAL	C12orf49
SLC39A6	0.00560661	0.437073	0.292	0.228	1	TAL	SLC39A6
DUSP3	0.00561113	0.297305	0.254	0.184	1	TAL	DUSP3
SYTL2	0.00571287	0.399041	0.254	0.189	1	TAL	SYTL2
ZNF655	0.00602575	0.499409	0.3	0.235	1	TAL	ZNF655
ARHGEF12	0.00605894	0.258094	0.446	0.373	1	TAL	ARHGEF12
TM9SF4	0.00638947	0.835576	0.25	0.185	1	TAL	TM9SF4
FBXL3	0.00696283	0.548808	0.258	0.193	1	TAL	FBXL3
ISCA2	0.00700616	0.39763	0.312	0.24	1	TAL	ISCA2
THAP5	0.00705245	0.370056	0.204	0.145	1	TAL	THAP5
MRPL2	0.00708699	0.390267	0.358	0.288	1	TAL	MRPL2
ODR4	0.0072456	0.843708	0.208	0.153	1	TAL	ODR4
SULT1A1	0.0072934	0.529393	0.235	0.174	1	TAL	SULT1A1
IARS2	0.00737807	0.722702	0.362	0.3	1	TAL	IARS2
MUL1	0.00755583	0.867496	0.208	0.152	1	TAL	MUL1
FBXO44	0.00787712	0.643787	0.212	0.154	1	TAL	FBXO44
SNHG9	0.007902	0.342291	0.388	0.318	1	TAL	SNHG9
SLC7A5	0.0080234	0.284545	0.327	0.242	1	TAL	SLC7A5
RPP25L	0.00810905	0.427221	0.212	0.154	1	TAL	RPP25L
POMGNT1	0.00817784	0.447196	0.215	0.154	1	TAL	POMGNT1
EFR3A	0.00817881	0.415533	0.304	0.238	1	TAL	EFR3A
MRPL47	0.00835483	0.300949	0.4	0.324	1	TAL	MRPL47
SMAD4	0.00840908	0.439849	0.335	0.271	1	TAL	SMAD4
IDH3A	0.00844978	0.442648	0.215	0.158	1	TAL	IDH3A
DGCR6L	0.00873124	0.301704	0.392	0.316	1	TAL	DGCR6L
MFSD1	0.00877196	0.644693	0.231	0.169	1	TAL	MFSD1
SMG1	0.00878517	0.446771	0.408	0.342	1	TAL	SMG1
ARV1	0.0089557	0.301457	0.219	0.16	1	TAL	ARV1
MYO10	0.00897841	0.37558	0.323	0.262	1	TAL	MYO10
ATP6V1C1	0.00898483	0.552171	0.235	0.18	1	TAL	ATP6V1C1
DYRK1A	0.00908107	0.609802	0.292	0.229	1	TAL	DYRK1A
KHDC4	0.00920623	0.759399	0.208	0.153	1	TAL	KHDC4
DMXL1	0.00923514	0.458517	0.265	0.206	1	TAL	DMXL1
XBP1	0.00952836	0.256403	0.481	0.396	1	TAL	XBP1
B3GALNT1	0.00957889	0.718212	0.204	0.149	1	TAL	B3GALNT1
CAND1	0.00960303	0.425143	0.392	0.329	1	TAL	CAND1
TMEM9B	0.00973834	0.342544	0.365	0.305	1	TAL	TMEM9B
PRKACA	0.0097565	0.773803	0.215	0.164	1	TAL	PRKACA
HIBCH	0.00990988	0.352185	0.385	0.317	1	TAL	HIBCH
DAAM1	0.00994487	0.351792	0.308	0.244	1	TAL	DAAM1
UQCR11.1	0	4.90909	0.875	0.029	0	TAL2	UQCR11.1
CTD-2228K2.5	0	6.71731	0.679	0.007	0	TAL2	CTD-2228K2.5
NDUFB8.1	8.35613067639606e-281	4.84789	0.702	0.023	4.04887955794095e-276	TAL2	NDUFB8.1
TMBIM4.1	3.28416146621988e-278	4.37232	0.732	0.027	1.59130759684218e-273	TAL2	TMBIM4.1
MFSD4	2.72729612966557e-272	5.08192	0.708	0.026	1.32148406666815e-267	TAL2	MFSD4
SNORA76	1.15611552886174e-260	5.14589	0.607	0.016	5.60184218354668e-256	TAL2	SNORA76
TMEM66	7.86760168324205e-255	4.31609	0.696	0.027	3.8121677195981e-250	TAL2	TMEM66
LSMD1	6.97633202929119e-244	4.63089	0.649	0.024	3.38031192147275e-239	TAL2	LSMD1
NHP2L1	3.84785795495164e-212	3.90472	0.589	0.023	1.86444109349227e-207	TAL2	NHP2L1
GPR56	5.02090297605495e-200	3.92881	0.571	0.024	2.43282832801767e-195	TAL2	GPR56
GSTT1	8.95624214829135e-200	4.79539	0.5	0.016	4.33965757053309e-195	TAL2	GSTT1
AC073218.2	2.73269929657243e-196	6.18761	0.381	0.005	1.32410211716121e-191	TAL2	AC073218.2
PTPLAD1	1.92865774981894e-192	3.59714	0.53	0.02	9.3451182609727e-188	TAL2	PTPLAD1
SF3B14	1.04339364215909e-168	3.94128	0.494	0.022	5.05565955371766e-164	TAL2	SF3B14
MRP63	3.40368716853766e-166	3.56333	0.5	0.023	1.64922258064324e-161	TAL2	MRP63
PPAPDC1B	9.04992386256337e-160	4.62513	0.363	0.008	4.38505010836646e-155	TAL2	PPAPDC1B
PSMA2.1	1.07749304350231e-154	4.68743	0.393	0.013	5.22088479298611e-150	TAL2	PSMA2.1
RP6-109B7.3	9.88056715816559e-151	4.87814	0.363	0.01	4.78753001081756e-146	TAL2	RP6-109B7.3
C21orf33	1.85702814307136e-150	3.823	0.446	0.02	8.99804416443796e-146	TAL2	C21orf33
ATP5D	1.76298217487711e-146	2.77025	0.94	0.146	8.54235383014954e-142	TAL2	ATP5D
C11orf83	1.50714898443742e-142	4.42717	0.387	0.014	7.30273968919307e-138	TAL2	C11orf83
C10orf118	1.57443760457806e-142	4.57869	0.339	0.009	7.62877996922255e-138	TAL2	C10orf118
UMOD1	1.66300913170007e-142	3.09687	0.958	0.17	8.05794444673954e-138	TAL2	UMOD
LEPREL1	1.66995718465501e-137	4.74008	0.274	0.004	8.09161054252739e-133	TAL2	LEPREL1
CCDC64	7.66040160730785e-136	5.0692	0.369	0.014	3.71177099480494e-131	TAL2	CCDC64
C19orf10	1.42399679770881e-134	4.26219	0.345	0.011	6.89983408361826e-130	TAL2	C19orf10
GS1-251I9.4	5.40592696378765e-134	3.90355	0.399	0.018	2.61938785103367e-129	TAL2	GS1-251I9.4
C1orf63	8.22479826506129e-134	3.49985	0.405	0.019	3.9852437513528e-129	TAL2	C1orf63
ATP5I	1.31889823826786e-131	2.81924	0.94	0.18	6.39058952370309e-127	TAL2	ATP5I
C1orf86	2.037041776558e-131	4.44642	0.345	0.012	9.87028222413415e-127	TAL2	C1orf86
ATP5G1	5.66355357214582e-129	2.87271	0.887	0.148	2.74421824784754e-124	TAL2	ATP5G1
ACN9	5.37826817430526e-128	5.06873	0.31	0.009	2.60598606117787e-123	TAL2	ACN9
CEBPZ-AS1	1.31151929832895e-125	4.3301	0.304	0.008	6.35483560812308e-121	TAL2	CEBPZ-AS1
IER3IP1.1	4.87477992743526e-125	4.33978	0.321	0.01	2.36202586603948e-120	TAL2	IER3IP1.1
USMG5	1.40842128985653e-124	2.60208	0.946	0.183	6.82436451787085e-120	TAL2	USMG5
RP11-134F2.2	1.84444124836065e-124	6.30634	0.238	0.003	8.93705562480668e-120	TAL2	RP11-134F2.2
NDUFA7.1	5.56258935651191e-120	4.37386	0.315	0.011	2.69529704680428e-115	TAL2	NDUFA7.1
NUPR1L	2.43352132936452e-118	5.10621	0.28	0.007	1.17913842493029e-113	TAL2	NUPR1L
ATP5B	2.77006006043853e-118	2.18378	0.964	0.177	1.34220490168488e-113	TAL2	ATP5B
TCEB2	1.90450923361797e-116	2.372	0.881	0.148	9.22810904057251e-112	TAL2	TCEB2
ATP5E	1.98303532739997e-113	2.4575	0.982	0.221	9.60859937538383e-109	TAL2	ATP5E
SETD5-AS1	3.90589925111412e-112	4.49857	0.298	0.01	1.89256442313483e-107	TAL2	SETD5-AS1
RP11-427H3.3	4.93931779474204e-110	5.49755	0.232	0.004	2.39329704426431e-105	TAL2	RP11-427H3.3
C7orf55	9.98755119226465e-109	2.98197	0.565	0.061	4.83936805469991e-104	TAL2	C7orf55
ATP5J2	1.71376129522887e-107	2.69399	0.78	0.132	8.30385897990199e-103	TAL2	ATP5J2
ATP5L	4.2405708690588e-107	2.37583	0.935	0.197	2.05472620889375e-102	TAL2	ATP5L
PTPLB	1.14939306866235e-105	4.22699	0.274	0.009	5.56926917489655e-101	TAL2	PTPLB
C12orf23	1.43349366877045e-105	4.14913	0.268	0.008	6.94585022266035e-101	TAL2	C12orf23
RP11-349A22.5	2.59554961477352e-105	3.81778	0.286	0.01	1.25764761034236e-100	TAL2	RP11-349A22.5
AGPAT9	2.61089953755164e-103	4.53773	0.25	0.007	1.26508526192527e-98	TAL2	AGPAT9
SELM	9.76690645449832e-101	3.1123	0.423	0.034	4.73245685346262e-96	TAL2	SELM
GLTPD1	1.25792689321044e-100	5.21251	0.22	0.005	6.09515896836188e-96	TAL2	GLTPD1
C14orf2	9.164298943007e-100	2.42723	0.845	0.169	4.44046940984461e-95	TAL2	C14orf2
SMEK2	2.58650668726119e-99	4.05037	0.274	0.01	1.25326595024554e-94	TAL2	SMEK2
C7orf55-LUC7L2	6.22189548229792e-99	3.37461	0.268	0.01	3.01475723699264e-94	TAL2	C7orf55-LUC7L2
EFCAB4A	2.88847977874231e-97	5.85232	0.202	0.003	1.3995839919918e-92	TAL2	EFCAB4A
KIAA0247	1.1652970723765e-96	4.33247	0.232	0.006	5.64633043449309e-92	TAL2	KIAA0247
RP11-220I1.1	1.13645952478606e-95	3.76845	0.262	0.01	5.50660098139837e-91	TAL2	RP11-220I1.1
ITFG3	5.10132982110735e-93	4.72305	0.238	0.008	2.47179835151936e-88	TAL2	ITFG3
ATP5G3	4.44931240526665e-92	2.01652	0.935	0.214	2.1558698328479e-87	TAL2	ATP5G3
C10orf32	5.48153323637593e-91	3.90464	0.244	0.009	2.65602211435359e-86	TAL2	C10orf32
RP4-655J12.4	4.03386685392843e-89	5.28566	0.214	0.006	1.95456984540248e-84	TAL2	RP4-655J12.4
PRODH	1.58782739667862e-87	5.82304	0.232	0.008	7.69365886786658e-83	TAL2	PRODH
LINC00657	3.19302075475992e-87	2.58975	0.577	0.082	1.54714627651137e-82	TAL2	LINC00657
MMP24-AS1	6.70221214841581e-87	2.75455	0.571	0.083	3.2474898743934e-82	TAL2	MMP24-AS1
FAM195A	9.03085840922789e-87	2.87934	0.512	0.064	4.37581213360728e-82	TAL2	FAM195A
CLCNKB1	1.10873897050218e-86	2.45846	0.845	0.207	5.37228380767128e-82	TAL2	CLCNKB
ATP5G2	1.94911249838667e-86	1.67866	0.905	0.183	9.44422969968278e-82	TAL2	ATP5G2
PPAP2B	8.45210074642201e-86	3.78491	0.256	0.012	4.09538089567132e-81	TAL2	PPAP2B
MYEOV2	3.4370845541962e-85	2.31866	0.667	0.113	1.66540494989023e-80	TAL2	MYEOV2
SEPN1	5.8849934140802e-84	4.14271	0.274	0.015	2.85151470885842e-79	TAL2	SEPN1
MUC151	5.51960622922667e-83	2.64247	0.595	0.094	2.67447000230949e-78	TAL2	MUC15
ATP5O	3.18564850678981e-82	1.80222	0.756	0.139	1.54357412747994e-77	TAL2	ATP5O
RP1-60O19.1	4.99887417196005e-80	3.45433	0.304	0.021	2.42215449128152e-75	TAL2	RP1-60O19.1
WASH4P	2.022527245705e-78	4.25088	0.202	0.007	9.79995351633902e-74	TAL2	WASH4P
SMEK1	3.14907172142101e-78	3.29944	0.226	0.009	1.52585121189734e-73	TAL2	SMEK1
ATP5J	8.31802617560764e-78	1.74002	0.881	0.206	4.03041640312893e-73	TAL2	ATP5J
KNG11	2.54403471481524e-77	1.96702	0.899	0.256	1.23268658071658e-72	TAL2	KNG1
ALDOA	8.43203232184346e-77	2.3341	0.905	0.341	4.08565694122603e-72	TAL2	ALDOA
WAPAL	1.5007414573981e-76	3.05291	0.208	0.008	7.27169265767677e-72	TAL2	WAPAL
NARG2	1.90086889719833e-76	3.31059	0.208	0.008	9.21047015448479e-72	TAL2	NARG2
SEP15	2.00505705347856e-75	2.47985	0.506	0.071	9.715303446925e-71	TAL2	SEP15
RP11-617F23.1	3.53243613906143e-75	4.05417	0.262	0.016	1.71160660682082e-70	TAL2	RP11-617F23.1
LINC00116	1.3909695576033e-74	2.92198	0.446	0.056	6.73980389441102e-70	TAL2	LINC00116
ATP5A1	9.51118740577651e-74	1.76934	0.81	0.181	4.60855074559495e-69	TAL2	ATP5A1
LINC01158	2.64143156475689e-71	1.64977	0.393	0.042	1.2798792503873e-66	TAL2	LINC01158
INADL	4.85797914961428e-71	2.61445	0.369	0.038	2.35388521715411e-66	TAL2	INADL
PCP41	1.40263745694814e-70	2.87689	0.476	0.071	6.79633953389653e-66	TAL2	PCP4
SLC16A121	4.20695012631782e-70	2.77279	0.679	0.166	2.03843561420604e-65	TAL2	SLC16A12
PDE1A1	1.00325132601933e-69	2.71313	0.619	0.131	4.86115397509407e-65	TAL2	PDE1A
LINC009821	2.2794480107816e-69	2.60633	0.571	0.104	1.10448373914412e-64	TAL2	LINC00982
RP11-465B22.8	2.99398682535848e-69	3.8556	0.202	0.009	1.4507063763592e-64	TAL2	RP11-465B22.8
MT-ND31	1.94483067979789e-68	2.15574	1	0.953	9.42348257589272e-64	TAL2	MT-ND3
PTGER31	4.28810259439861e-67	2.36896	0.774	0.217	2.0777572310899e-62	TAL2	PTGER3
SELT	7.33290273483192e-67	2.47406	0.452	0.063	3.55308469113546e-62	TAL2	SELT
ATP5C1	1.17677519745596e-66	1.71881	0.732	0.162	5.70194654175309e-62	TAL2	ATP5C1
ATP5F1	1.8343092671219e-66	1.85547	0.649	0.128	8.88796212291244e-62	TAL2	ATP5F1
CXCL121	1.27819911448372e-64	2.51546	0.667	0.158	6.1933859893194e-60	TAL2	CXCL12
COX7A11	1.6941062990198e-64	2.67477	0.601	0.125	8.20862266127052e-60	TAL2	COX7A1
SLC12A11	1.89895013573458e-64	2.18857	0.958	0.616	9.20117298768832e-60	TAL2	SLC12A1
DEFB11	9.31579296407803e-64	2.34926	0.97	0.67	4.51387432281437e-59	TAL2	DEFB1
C17orf89	1.24523180605044e-63	2.34939	0.47	0.072	6.03364619303682e-59	TAL2	C17orf89
NGFRAP1	2.59471976486273e-63	1.28023	0.78	0.174	1.25724551486659e-58	TAL2	NGFRAP1
GNB2L1	1.38379798469753e-62	0.58616	0.851	0.182	6.70505475505341e-58	TAL2	GNB2L1
SEPW1	2.63455781985503e-62	1.70342	0.595	0.112	1.27654864603256e-57	TAL2	SEPW1
MLLT4	2.01893594901728e-61	2.32498	0.363	0.044	9.78255224736834e-57	TAL2	MLLT4
FAM134A	7.30678124552994e-61	3.1033	0.298	0.029	3.54042778470908e-56	TAL2	FAM134A
LYRM5	1.52396303509218e-59	2.8573	0.339	0.04	7.38421049023566e-55	TAL2	LYRM5
C8orf4	1.66243175646216e-59	2.66271	0.405	0.058	8.05514683276174e-55	TAL2	C8orf4
CLCNKA1	5.48047506087281e-58	2.37828	0.607	0.141	2.65550938599531e-53	TAL2	CLCNKA
MT-ND4L1	5.5798106420652e-58	1.72327	0.982	0.843	2.70364144850627e-53	TAL2	MT-ND4L
EGF1	8.7082408016918e-58	2.11495	0.601	0.135	4.21949099805175e-53	TAL2	EGF
GPX1	1.89239494820448e-57	1.92762	0.589	0.121	9.16941048202999e-53	TAL2	GPX1
ERBB2IP	2.01711163587501e-57	2.10095	0.351	0.043	9.77371272046878e-53	TAL2	ERBB2IP
SEPP1	2.11349634016777e-57	1.67182	0.476	0.078	1.02407351666489e-52	TAL2	SEPP1
LINC00493	3.69600045610799e-57	1.87084	0.542	0.104	1.79086006100257e-52	TAL2	LINC00493
APOA1BP	1.38739404190373e-56	2.06892	0.458	0.075	6.72247909064033e-52	TAL2	APOA1BP
RP11-532F12.5	3.79432450692016e-56	2.42572	0.417	0.065	1.8385019965831e-51	TAL2	RP11-532F12.5
ATP5H	1.60163163284827e-55	1.55159	0.673	0.156	7.76054591380302e-51	TAL2	ATP5H
CLDN161	2.08597095117502e-55	2.28614	0.661	0.187	1.01073636468234e-50	TAL2	CLDN16
ATP1B11	2.1796623510808e-55	1.61821	0.988	0.887	1.05613359559269e-50	TAL2	ATP1B1
C16orf13	7.98317548781669e-55	2.1789	0.464	0.08	3.8681678508667e-50	TAL2	C16orf13
GP21	2.78884859073498e-54	2.8579	0.363	0.051	1.35130869615473e-49	TAL2	GP2
MT-ND41	1.15214880642579e-53	1.3569	1	0.982	5.58262182665553e-49	TAL2	MT-ND4
FAM35A	3.00977391067091e-53	2.84538	0.232	0.019	1.45835585067648e-48	TAL2	FAM35A
TCEB1	7.34956221192971e-52	1.90487	0.435	0.073	3.56115687416842e-47	TAL2	TCEB1
MGEA5	4.17979843434844e-51	1.62193	0.458	0.082	2.02527953337919e-46	TAL2	MGEA5
MT-CO31	4.29057794451085e-51	1.17894	1	0.994	2.07895663723329e-46	TAL2	MT-CO3
DUSP91	6.44616895260982e-51	1.89801	0.708	0.213	3.12342670429756e-46	TAL2	DUSP9
WBP5	9.5078265620576e-51	1.43804	0.488	0.092	4.60692228237939e-46	TAL2	WBP5
C11orf31	1.06692074327155e-49	1.76827	0.53	0.11	5.16965776944798e-45	TAL2	C11orf31
SCD51	1.39199038511499e-49	2.27399	0.577	0.149	6.74475021203615e-45	TAL2	SCD5
SHFM1	2.46532150685136e-49	1.63075	0.554	0.119	1.19454688292976e-44	TAL2	SHFM1
CYFIP21	7.75333222212881e-49	2.07465	0.81	0.367	3.75679959491029e-44	TAL2	CYFIP2
C19orf60	8.42093367088886e-49	1.74442	0.452	0.083	4.08027920089249e-44	TAL2	C19orf60
MT-CO21	1.00607938334227e-48	1.06417	1	0.995	4.87485704404663e-44	TAL2	MT-CO2
RAP1GAP1	7.07109136175174e-47	2.76602	0.518	0.13	3.42622660842319e-42	TAL2	RAP1GAP
ATPIF1	1.02965983549455e-46	0.996918	0.774	0.207	4.98911376690528e-42	TAL2	ATPIF1
MT-ND21	1.35428992325285e-46	1.13754	1	0.964	6.56207639412934e-42	TAL2	MT-ND2
MT-ATP61	2.43066790962469e-46	1.01615	1	0.989	1.17775582892955e-41	TAL2	MT-ATP6
CTC-444N24.11	2.34192456389743e-45	2.64285	0.208	0.019	1.13475612819086e-40	TAL2	CTC-444N24.11
MT-CO11	3.19093909559137e-45	1.04021	1	0.998	1.54613762937784e-40	TAL2	MT-CO1
MT-ND11	5.63076462965181e-45	1.16612	0.994	0.95	2.72833069365149e-40	TAL2	MT-ND1
C19orf43	7.1795316041456e-45	1.399	0.554	0.127	3.47877024347271e-40	TAL2	C19orf43
ACSL11	2.03014087994613e-44	2.60902	0.679	0.25	9.83684461969098e-40	TAL2	ACSL1
AES1	3.15099537882128e-44	1.64221	0.679	0.203	1.52678330085406e-39	TAL2	AES
CXCL141	6.31472533307418e-44	1.54922	0.619	0.172	3.05973701288776e-39	TAL2	CXCL14
U2AF1	3.42517327897213e-43	2.67437	0.31	0.048	1.65963346059316e-38	TAL2	U2AF1
KIAA1033	8.82666287595282e-43	2.66667	0.226	0.024	4.27687122991418e-38	TAL2	KIAA1033
OLIG1	1.43221943989873e-42	3.61542	0.22	0.023	6.93967607408533e-38	TAL2	OLIG1
C9orf142	4.56208702680288e-42	2.23576	0.333	0.054	2.21051364796707e-37	TAL2	C9orf142
MINOS11	4.79387815545994e-42	1.4736	0.792	0.285	2.32282572144656e-37	TAL2	MINOS1
TMEM721	9.18945650978372e-42	2.02671	0.607	0.187	4.4526592572506e-37	TAL2	TMEM72
PVALB1	2.12225693891419e-41	2.45274	0.399	0.081	1.02831837718148e-36	TAL2	PVALB
SLC22A21	4.96793900628267e-41	2.5052	0.351	0.064	2.40716516610421e-36	TAL2	SLC22A2
ILF3-AS1	5.33306053343786e-41	2.32356	0.286	0.041	2.58408115087198e-36	TAL2	ILF3-AS1
PPP1R1A1	1.81132663576653e-40	1.83022	0.756	0.323	8.77660208094317e-36	TAL2	PPP1R1A
THY11	4.22414401900777e-40	2.53845	0.351	0.066	2.04676674297002e-35	TAL2	THY1
FOLR31	4.54516905892197e-38	2.02109	0.44	0.105	2.20231621581005e-33	TAL2	FOLR3
PLCL11	4.76323790506219e-38	2.26032	0.417	0.096	2.30797929451883e-33	TAL2	PLCL1
CCDC53	8.16223729479326e-38	2.3025	0.226	0.028	3.95493045881913e-33	TAL2	CCDC53
VIMP	3.86244066822215e-37	1.57881	0.357	0.068	1.87150700138036e-32	TAL2	VIMP
CGNL11	4.81287049951116e-37	1.85634	0.631	0.228	2.33202827183314e-32	TAL2	CGNL1
MT-ND51	9.08305818450533e-37	0.898136	1	0.959	4.40110501272021e-32	TAL2	MT-ND5
SLC16A71	1.46457285219104e-36	1.49082	0.56	0.163	7.09644129800648e-32	TAL2	SLC16A7
ATP1A11	1.68034377161383e-36	0.966029	0.988	0.858	8.14193771097764e-32	TAL2	ATP1A1
HRG1	1.97796727655544e-36	2.61355	0.31	0.056	9.58404264182175e-32	TAL2	HRG
ZC3H11A	3.12163457118715e-36	1.59617	0.375	0.077	1.51255681512302e-31	TAL2	ZC3H11A
C19orf701	1.74499099704788e-35	1.42963	0.756	0.294	8.4551793770958e-31	TAL2	C19orf70
PCSK1N1	2.74102298039296e-35	1.3816	0.792	0.366	1.32813527491961e-30	TAL2	PCSK1N
PLAU1	4.49625992833276e-34	1.85868	0.619	0.229	2.17861778567436e-29	TAL2	PLAU
SELK	4.93161457372642e-34	1.4183	0.399	0.089	2.3895645255534e-29	TAL2	SELK
FABP31	2.5925323582665e-33	1.68119	0.56	0.188	1.25618562887445e-28	TAL2	FABP3
NDRG21	3.61639721331929e-33	1.79132	0.589	0.211	1.75228910574173e-28	TAL2	NDRG2
PAPD4	4.90388927415931e-33	2.33194	0.202	0.026	2.37613050890115e-28	TAL2	PAPD4
ATP6V1B1	7.38123161298004e-33	2.45983	0.423	0.116	3.57650196575335e-28	TAL2	ATP6V1B1
SKIV2L2	1.11569397463342e-32	1.87449	0.226	0.032	5.40598358468878e-28	TAL2	SKIV2L2
SPG20	2.32695257422216e-32	1.30183	0.292	0.052	1.1275016003136e-27	TAL2	SPG20
OGDHL1	3.22588901412264e-32	1.76878	0.565	0.194	1.56307226290298e-27	TAL2	OGDHL
FKBP21	4.14558897577209e-32	1.33133	0.827	0.439	2.00870368232061e-27	TAL2	FKBP2
NUDT41	5.36683293056288e-31	1.41743	0.81	0.49	2.60044522817494e-26	TAL2	NUDT4
KIAA0430	6.94087401857475e-31	1.98908	0.208	0.029	3.36313109696021e-26	TAL2	KIAA0430
RALYL1	6.54402137715202e-30	2.03587	0.31	0.066	3.17084011808524e-25	TAL2	RALYL
HN1L	1.53640946694528e-29	1.71046	0.214	0.032	7.44451843113665e-25	TAL2	HN1L
NELL11	1.7747458331414e-29	2.55179	0.232	0.038	8.59935345990334e-25	TAL2	NELL1
PPP2R4	2.35614471834459e-29	2.46735	0.22	0.035	1.14164636182669e-24	TAL2	PPP2R4
C14orf166	2.55480864223788e-29	1.16034	0.423	0.108	1.23790697950994e-24	TAL2	C14orf166
C14orf105	5.2190671743315e-29	0.873883	0.387	0.092	2.52884680865058e-24	TAL2	C14orf105
PROSC	8.93914337455174e-29	2.11248	0.232	0.038	4.3313725307053e-24	TAL2	PROSC
G0S21	1.32179830718237e-28	2.29719	0.405	0.117	6.40464151762145e-24	TAL2	G0S2
LINC00969	2.98917398986823e-28	1.89067	0.256	0.047	1.44837436505075e-23	TAL2	LINC00969
GAS61	6.02480110034323e-28	2.0921	0.423	0.125	2.91925712516031e-23	TAL2	GAS6
NDUFA41	1.08506619296569e-27	0.863802	0.976	0.884	5.25757973139595e-23	TAL2	NDUFA4
NAT8L1	1.125475449575e-27	2.19283	0.321	0.077	5.45337874337069e-23	TAL2	NAT8L
C16orf891	1.64469225935491e-27	2.0185	0.393	0.111	7.96919187347827e-23	TAL2	C16orf89
MPC11	3.06255002855001e-27	1.29908	0.792	0.511	1.48392799083362e-22	TAL2	MPC1
STRA13	3.72654187569636e-27	1.89855	0.28	0.057	1.80565860044992e-22	TAL2	STRA13
LRRC16A	9.50318237359197e-27	2.13413	0.214	0.035	4.60467198730025e-22	TAL2	LRRC16A
TSPAN81	2.33894867443807e-26	1.33466	0.631	0.276	1.13331419071222e-21	TAL2	TSPAN8
CKB1	3.98644749139792e-26	0.896671	0.917	0.663	1.93159326748195e-21	TAL2	CKB
TMEM2071	4.05404539763839e-26	2.71025	0.226	0.042	1.9643471569717e-21	TAL2	TMEM207
LPL1	8.93177529889995e-26	2.25288	0.274	0.059	4.32780240332898e-21	TAL2	LPL
SGIP11	6.31768169303646e-25	2.21311	0.31	0.078	3.06116948754389e-20	TAL2	SGIP1
FAM63B	7.72769333825473e-25	1.46168	0.315	0.076	3.74437653011795e-20	TAL2	FAM63B
S100A21	9.01979144350207e-25	1.52632	0.583	0.246	4.37044974603449e-20	TAL2	S100A2
PCK11	1.26520259568535e-24	2.5153	0.31	0.081	6.13041265713379e-20	TAL2	PCK1
RTFDC1	2.84622413884928e-24	1.42022	0.304	0.072	1.37910944423803e-19	TAL2	RTFDC1
C7orf73	3.03384845177619e-24	0.802423	0.458	0.135	1.47002092882364e-19	TAL2	C7orf73
SLC3A11	3.70771944801301e-24	1.64893	0.649	0.319	1.79653838134022e-19	TAL2	SLC3A1
COX8A1	3.8369703438778e-24	0.90402	0.946	0.818	1.85916561042255e-19	TAL2	COX8A
LINC00998	5.059493480007e-24	1.26396	0.333	0.085	2.45152697080259e-19	TAL2	LINC00998
CABP11	1.31403059495199e-23	2.45881	0.232	0.048	6.36700384478038e-19	TAL2	CABP1
COX5B1	3.05083207507952e-23	0.730559	0.976	0.85	1.47825017365903e-18	TAL2	COX5B
EFHD11	3.39052365030507e-23	1.42202	0.661	0.353	1.64284432951882e-18	TAL2	EFHD1
S100A61	3.96088264528987e-23	0.955206	0.982	0.832	1.91920607694875e-18	TAL2	S100A6
SEMA6D1	6.09707304836199e-23	2.00135	0.482	0.19	2.95427577485332e-18	TAL2	SEMA6D
SERPINA51	7.61265522005462e-23	1.76766	0.506	0.203	3.68863596032526e-18	TAL2	SERPINA5
DNASE11	8.54893248012763e-23	1.67426	0.53	0.225	4.14229974392104e-18	TAL2	DNASE1
KCNJ101	1.29401770305694e-22	1.93718	0.292	0.073	6.27003337839208e-18	TAL2	KCNJ10
CLDN101	1.43595804843523e-22	1.15738	0.69	0.342	6.95779112788807e-18	TAL2	CLDN10
TMEM261	4.15145447530423e-22	0.911961	0.387	0.112	2.01154575146391e-17	TAL2	TMEM261
HRSP12	4.30575217553446e-22	1.13708	0.208	0.039	2.08630915913347e-17	TAL2	HRSP12
GLTSCR2	7.38244187082155e-22	0.833407	0.375	0.107	3.57708838408787e-17	TAL2	GLTSCR2
DCXR1	1.16367561866071e-21	1.25326	0.732	0.435	5.63847384265862e-17	TAL2	DCXR
UQCRB1	1.49300388955502e-21	0.755925	0.935	0.817	7.23420104644989e-17	TAL2	UQCRB
ALDH1A11	2.27869748942939e-21	1.12321	0.714	0.408	1.10412008152812e-16	TAL2	ALDH1A1
TDGF1	2.33781343958372e-21	2.67343	0.22	0.048	1.1327641240159e-16	TAL2	TDGF1
WHSC1L1	3.11039773465423e-21	1.02627	0.274	0.066	1.50711211834936e-16	TAL2	WHSC1L1
CHCHD101	3.22872264701036e-21	0.785857	0.935	0.753	1.5644452713824e-16	TAL2	CHCHD10
GCGR1	4.75324845735958e-21	2.47418	0.339	0.106	2.30313900752901e-16	TAL2	GCGR
NNT1	4.85277411275716e-21	1.82247	0.583	0.304	2.35136316859536e-16	TAL2	NNT
MT-ATP81	1.62799931157861e-20	0.725328	0.875	0.517	7.88830786432299e-16	TAL2	MT-ATP8
COX7B1	2.06952585392215e-20	0.842918	0.929	0.795	1.00276805725944e-15	TAL2	COX7B
HSPA21	2.65960639961501e-20	1.62146	0.56	0.278	1.28868568486946e-15	TAL2	HSPA2
KCNJ11	3.71598469886429e-20	1.03942	0.81	0.513	1.8005432259877e-15	TAL2	KCNJ1
GBAS	3.8081235592633e-20	0.604695	0.381	0.115	1.84518818940544e-15	TAL2	GBAS
CTD-2336O2.1	7.76912795897882e-20	1.57855	0.208	0.044	3.7644532612436e-15	TAL2	CTD-2336O2.1
KCNJ161	1.33570773932195e-19	0.929383	0.911	0.7	6.47203828011058e-15	TAL2	KCNJ16
DUSP151	3.61463583503432e-19	1.9237	0.333	0.107	1.75143564750753e-14	TAL2	DUSP15
CREB3L21	5.92688977764892e-19	1.68106	0.476	0.216	2.87181517286201e-14	TAL2	CREB3L2
ACADM1	6.78553866661288e-19	1.37138	0.625	0.345	3.2878649055206e-14	TAL2	ACADM
BACE21	8.346904491645e-19	1.9731	0.512	0.245	4.04440910238167e-14	TAL2	BACE2
C14orf1	8.65614140597995e-19	1.23392	0.268	0.069	4.19424675685353e-14	TAL2	C14orf1
MT31	9.77077191990516e-19	2.42402	0.202	0.045	4.73432982607084e-14	TAL2	MT3
SLITRK41	1.10594066101798e-18	1.88767	0.274	0.077	5.35872487889651e-14	TAL2	SLITRK4
RRAGD1	1.40583068213253e-18	1.64014	0.452	0.193	6.81181198720495e-14	TAL2	RRAGD
FAM213A1	1.51029685387778e-18	1.04518	0.536	0.235	7.31799237577942e-14	TAL2	FAM213A
RANBP3L1	1.79164542130233e-18	1.5867	0.292	0.085	8.6812387243783e-14	TAL2	RANBP3L
METTL7A1	1.88040769621879e-18	1.52541	0.607	0.334	9.11132745125854e-14	TAL2	METTL7A
TSPAN331	2.60410820817865e-18	1.38662	0.429	0.168	1.26179459119088e-13	TAL2	TSPAN33
BSND1	4.33559210870298e-18	2.10281	0.28	0.084	2.10076780035094e-13	TAL2	BSND
PVRL2	5.18850892186877e-18	1.64216	0.238	0.06	2.5140401130023e-13	TAL2	PVRL2
RIC31	1.31464991046516e-17	1.61049	0.274	0.079	6.3700046761679e-13	TAL2	RIC3
SLC6A81	1.66168184984112e-17	1.66552	0.435	0.186	8.05151323522018e-13	TAL2	SLC6A8
FAM173A1	1.68499991709722e-17	1.55756	0.399	0.151	8.16449859830286e-13	TAL2	FAM173A
LIFR1	2.10860528469062e-17	1.52826	0.44	0.188	1.02170360464399e-12	TAL2	LIFR
C20orf24	4.49298824594328e-17	0.892809	0.256	0.068	2.17703252468936e-12	TAL2	C20orf24
WNK41	4.95122129954891e-17	1.35397	0.393	0.148	2.39906476848343e-12	TAL2	WNK4
MCCD11	6.04287599444781e-17	1.74645	0.345	0.126	2.92801513434974e-12	TAL2	MCCD1
HPN1	6.40841249190918e-17	1.21448	0.583	0.299	3.10513218882967e-12	TAL2	HPN
OXCT11	7.39171651314197e-17	1.85246	0.351	0.135	3.58158231927781e-12	TAL2	OXCT1
PTPRS	8.38973857554922e-17	1.90367	0.202	0.049	4.06516392939662e-12	TAL2	PTPRS
IDH21	8.47611951112361e-17	0.925199	0.75	0.466	4.10701894791984e-12	TAL2	IDH2
ANK21	1.49317034172127e-16	1.6772	0.339	0.121	7.23500757377625e-12	TAL2	ANK2
CANX1	1.87899413634366e-16	0.843079	0.851	0.68	9.10447818823958e-12	TAL2	CANX
TSPAN121	2.37636141037303e-16	1.12368	0.565	0.298	1.15144215778215e-11	TAL2	TSPAN12
FAM127A	7.61067480908565e-16	0.658768	0.357	0.118	3.68767637199436e-11	TAL2	FAM127A
RPS28	9.28595860723169e-16	0.542645	0.994	0.933	4.49941838354804e-11	TAL2	RPS28
ACSS11	9.89562877566377e-16	1.67218	0.393	0.161	4.79482796696013e-11	TAL2	ACSS1
CA121	1.20740024415046e-15	0.82642	0.815	0.59	5.85033714300664e-11	TAL2	CA12
ESRRG1	1.38300722500522e-15	1.00653	0.53	0.254	6.70122320804028e-11	TAL2	ESRRG
MST11	1.88802439623024e-15	1.61575	0.387	0.163	9.14823340949402e-11	TAL2	MST1
C8orf591	1.98560259926426e-15	1.10861	0.423	0.177	9.62103883447503e-11	TAL2	C8orf59
SRCAP	2.54877323900589e-15	2.0813	0.268	0.087	1.23498258522792e-10	TAL2	SRCAP
DDT1	3.29908277890881e-15	0.846847	0.78	0.584	1.59853756969247e-10	TAL2	DDT
EVC	3.38519046305996e-15	2.51115	0.202	0.055	1.64026018697107e-10	TAL2	EVC
MRPS61	4.90572500843921e-15	0.91588	0.762	0.593	2.37701999558914e-10	TAL2	MRPS6
MRPL411	4.96293248334856e-15	0.930778	0.815	0.62	2.40473930548171e-10	TAL2	MRPL41
RPL39	6.65271349754476e-15	0.627004	0.976	0.895	3.22350579810034e-10	TAL2	RPL39
FGF91	8.9592738118343e-15	1.16116	0.363	0.141	4.34112653278619e-10	TAL2	FGF9
ITM2B1	9.54712214375244e-15	0.490089	0.994	0.935	4.62596256353381e-10	TAL2	ITM2B
SUCNR11	1.06788016166055e-14	1.03006	0.286	0.093	5.17430653531001e-10	TAL2	SUCNR1
ACADSB1	1.82867734450935e-14	1.67247	0.357	0.146	8.86067320508559e-10	TAL2	ACADSB
RNF1501	2.65958856652909e-14	1.59054	0.304	0.111	1.28867704402601e-09	TAL2	RNF150
MUT1	2.77986532738531e-14	1.59173	0.292	0.102	1.34695594573128e-09	TAL2	MUT
HLA-DRA	2.94516622672361e-14	0.871899	0.232	0.069	1.42705084349666e-09	TAL2	HLA-DRA
HS6ST21	3.08444414423643e-14	1.30727	0.387	0.165	1.49453656564832e-09	TAL2	HS6ST2
MTURN1	3.57240237961366e-14	1.20256	0.631	0.428	1.730971849018e-09	TAL2	MTURN
TMEM591	3.98196961184555e-14	0.65108	0.899	0.713	1.92942355572364e-09	TAL2	TMEM59
UQCRQ1	4.0870822597392e-14	0.613244	0.917	0.789	1.98035483813403e-09	TAL2	UQCRQ
DNAJC191	5.95903873640559e-14	1.10772	0.631	0.422	2.88739262933797e-09	TAL2	DNAJC19
NTRK21	7.77541172803602e-14	1.5876	0.5	0.283	3.76749799870257e-09	TAL2	NTRK2
ZNF385B	8.97111332093724e-14	1.93157	0.214	0.064	4.34686324852693e-09	TAL2	ZNF385B
TRIM21	1.15350058295324e-13	1.04807	0.643	0.406	5.58917172464165e-09	TAL2	TRIM2
SFRP11	1.58527943103578e-13	1.09828	0.685	0.476	7.68131295514077e-09	TAL2	SFRP1
PRDX31	1.74695339164448e-13	0.802113	0.798	0.603	8.46468796387417e-09	TAL2	PRDX3
IRX21	2.10599732092165e-13	1.29001	0.405	0.18	1.02043994187938e-08	TAL2	IRX2
NDUFB12	2.13171134175886e-13	0.683252	0.869	0.719	1.03289941353584e-08	TAL2	NDUFB1
FAM45A	2.87153456160084e-13	1.24261	0.286	0.101	1.39137335647807e-08	TAL2	FAM45A
TSPAN71	3.52471017726457e-13	1.68991	0.238	0.077	1.70786306929178e-08	TAL2	TSPAN7
MEF2C1	3.88564083280919e-13	1.75816	0.214	0.065	1.88274840912936e-08	TAL2	MEF2C
KIFC31	4.20477116126112e-13	1.44493	0.435	0.222	2.03737981847746e-08	TAL2	KIFC3
GATM1	4.91094770171968e-13	1.79529	0.256	0.09	2.37955059939125e-08	TAL2	GATM
TMEM2301	5.43317740405239e-13	0.971326	0.696	0.495	2.63259177935955e-08	TAL2	TMEM230
MT-ND61	5.46234201973785e-13	0.638724	0.708	0.459	2.64672320224378e-08	TAL2	MT-ND6
MKKS	6.45515107112937e-13	1.4175	0.381	0.173	3.12777890000503e-08	TAL2	MKKS
PROX11	7.47731708189981e-13	1.96746	0.214	0.068	3.62305921886374e-08	TAL2	PROX1
RPS26	7.84919866819054e-13	0.458887	0.94	0.841	3.80325072268504e-08	TAL2	RPS26
TBC1D41	9.67230540934277e-13	1.21719	0.47	0.245	4.68661886304294e-08	TAL2	TBC1D4
MOCS21	1.0446667121094e-12	1.10958	0.583	0.37	5.06182808685487e-08	TAL2	MOCS2
NAAA1	1.15701424205948e-12	1.65224	0.315	0.129	5.606196808475e-08	TAL2	NAAA
CYCS1	1.24943978400122e-12	0.838112	0.774	0.616	6.05403552939949e-08	TAL2	CYCS
APP1	1.28965322444456e-12	0.613979	0.881	0.76	6.24888573372366e-08	TAL2	APP
C1orf1231	1.99378197018504e-12	1.27843	0.298	0.113	9.66067115833457e-08	TAL2	C1orf123
CASR1	2.14199413420573e-12	0.995424	0.363	0.151	1.03788183778805e-07	TAL2	CASR
TMEM176B1	2.62583511789655e-12	1.0009	0.464	0.222	1.2723221480256e-07	TAL2	TMEM176B
CMBL1	3.09003413758074e-12	1.33015	0.429	0.223	1.49724514102337e-07	TAL2	CMBL
GNG71	3.4421214756978e-12	1.74099	0.226	0.076	1.66784553983461e-07	TAL2	GNG7
B2M	3.64177531906335e-12	0.483294	0.964	0.817	1.76458581309896e-07	TAL2	B2M
LCN12	4.04831382592167e-12	1.87696	0.226	0.077	1.96156998121209e-07	TAL2	LCN12
FAM208A1	6.79564038247662e-12	1.27458	0.274	0.102	3.29275959092522e-07	TAL2	FAM208A
NRK1	8.11152295205822e-12	1.02855	0.31	0.124	3.93035733119029e-07	TAL2	NRK
CA41	8.9749371496229e-12	1.16958	0.321	0.13	4.34871604647828e-07	TAL2	CA4
UQCRFS11	1.13775577472773e-11	0.891184	0.732	0.536	5.51288183086574e-07	TAL2	UQCRFS1
FECH1	1.26086950852175e-11	1.34769	0.488	0.282	6.10941711659128e-07	TAL2	FECH
MAN1A11	1.35263067160148e-11	0.905517	0.524	0.302	6.55403665617783e-07	TAL2	MAN1A1
PEBP11	1.35979961079749e-11	0.640601	0.911	0.849	6.58877303415815e-07	TAL2	PEBP1
UXS11	1.95027904382175e-11	1.13081	0.512	0.29	9.44988207893388e-07	TAL2	UXS1
PAQR51	1.97722879728984e-11	1.31889	0.381	0.184	9.58046441438821e-07	TAL2	PAQR5
CD74	2.05135634108563e-11	1.13927	0.524	0.314	9.93964201509633e-07	TAL2	CD74
ACSS31	2.33638378205574e-11	1.8717	0.208	0.069	1.13207139775729e-06	TAL2	ACSS3
TMEM52B1	2.67812592978274e-11	1.27125	0.47	0.256	1.29765913801693e-06	TAL2	TMEM52B
HIBADH1	3.29147569270418e-11	1.14841	0.554	0.362	1.59485163214288e-06	TAL2	HIBADH
SMIM41	3.48115518097543e-11	1.20648	0.494	0.284	1.68675893138984e-06	TAL2	SMIM4
FXYD2	3.84788001941433e-11	0.584586	0.976	0.81	1.86445178460702e-06	TAL2	FXYD2
ALDH1L11	4.96531388207866e-11	1.37934	0.381	0.19	2.4058931884224e-06	TAL2	ALDH1L1
PPARGC1A1	5.14653536118427e-11	1.12323	0.518	0.308	2.49370224390823e-06	TAL2	PPARGC1A
FAM127B	5.70879031129213e-11	0.956019	0.238	0.081	2.76613725743349e-06	TAL2	FAM127B
GGT61	8.57521713830664e-11	1.53722	0.256	0.1	4.1550357121951e-06	TAL2	GGT6
ADIRF1	8.94140104207959e-11	0.666123	0.476	0.247	4.33246646092924e-06	TAL2	ADIRF
TMEM38B1	9.42418676979104e-11	1.09193	0.387	0.191	4.56639545743455e-06	TAL2	TMEM38B
BEX21	1.02471137307796e-10	0.789009	0.5	0.272	4.96513648711197e-06	TAL2	BEX2
FAM3B	1.0838156674985e-10	1.44034	0.274	0.109	5.25152043529724e-06	TAL2	FAM3B
CRIM11	1.22661229206184e-10	1.21372	0.476	0.279	5.94342719995642e-06	TAL2	CRIM1
CMTM41	1.83244272367251e-10	1.3352	0.476	0.286	8.87891797328277e-06	TAL2	CMTM4
VEPH11	2.54299248706945e-10	1.34734	0.244	0.094	1.23218157968463e-05	TAL2	VEPH1
SULT1C21	4.35879783692424e-10	1.1686	0.458	0.266	2.11201190390327e-05	TAL2	SULT1C2
PIGR1	4.9119093635137e-10	0.666883	0.458	0.244	2.38001656299693e-05	TAL2	PIGR
TMEM2381	4.93266713256925e-10	0.895078	0.524	0.321	2.39007453241511e-05	TAL2	TMEM238
TMX41	4.94805650519199e-10	0.962252	0.548	0.363	2.39753129902573e-05	TAL2	TMX4
SFT2D11	5.22524618805076e-10	0.95516	0.583	0.398	2.53184078795812e-05	TAL2	SFT2D1
GLRX51	6.28028299632434e-10	0.792031	0.601	0.422	3.043048323039e-05	TAL2	GLRX5
ALDH6A11	7.92901242265851e-10	0.999435	0.47	0.27	3.84192367927496e-05	TAL2	ALDH6A1
C19orf241	8.3013613267455e-10	1.43501	0.262	0.108	4.02234161726127e-05	TAL2	C19orf24
TMEM611	9.36018628193564e-10	1.58676	0.31	0.146	4.5353846610491e-05	TAL2	TMEM61
PCBP2	9.90165721935906e-10	0.606357	0.815	0.684	4.79774898906824e-05	TAL2	PCBP2
TACC11	1.08926681492314e-09	1.03104	0.405	0.215	5.27793342502858e-05	TAL2	TACC1
GHITM1	1.17750943495435e-09	0.7415	0.696	0.52	5.70550421612782e-05	TAL2	GHITM
CLDN191	1.26041845148158e-09	0.955445	0.333	0.155	6.10723156480885e-05	TAL2	CLDN19
WBSCR22	1.50405123376699e-09	0.416603	0.232	0.084	7.28772984809457e-05	TAL2	WBSCR22
SIM21	1.64154325180223e-09	1.9975	0.25	0.106	7.95393367228252e-05	TAL2	SIM2
HN1	1.96460205599552e-09	0.522089	0.226	0.081	9.51928280212068e-05	TAL2	HN1
TAF9	2.17689767978864e-09	1.15249	0.393	0.215	0.000105479	TAL2	TAF9
SEPT91	2.18621070977024e-09	1.15594	0.244	0.097	0.000105931	TAL2	SEPT9
SLC25A41	3.13190830067615e-09	0.823401	0.637	0.46	0.000151753	TAL2	SLC25A4
GOT11	3.99126845182439e-09	0.734111	0.554	0.348	0.000193393	TAL2	GOT1
CHL11	4.14107695245077e-09	1.40107	0.28	0.126	0.000200652	TAL2	CHL1
COMTD11	4.55508989232812e-09	1.15835	0.5	0.325	0.000220712	TAL2	COMTD1
INSR1	4.58979150810664e-09	0.996618	0.369	0.19	0.000222394	TAL2	INSR
GPNMB1	4.65589781155384e-09	1.41707	0.369	0.201	0.000225597	TAL2	GPNMB
MT1X	4.81156215475777e-09	1.05162	0.452	0.264	0.000233139	TAL2	MT1X
CLEC11A1	6.33660929788475e-09	1.12143	0.339	0.168	0.000307034	TAL2	CLEC11A
PRKAA21	6.54363133796035e-09	1.20824	0.446	0.277	0.000317065	TAL2	PRKAA2
NDUFS61	6.60599014566932e-09	0.700468	0.833	0.716	0.000320087	TAL2	NDUFS6
PALM1	6.91163540663845e-09	1.43329	0.286	0.133	0.000334896	TAL2	PALM
SSFA21	7.04538379517143e-09	0.417775	0.351	0.163	0.000341377	TAL2	SSFA2
USP21	7.89687101317886e-09	1.19216	0.435	0.267	0.000382635	TAL2	USP2
CPEB31	9.02203897093934e-09	1.67575	0.22	0.09	0.000437154	TAL2	CPEB3
COX6C1	9.94462812804142e-09	0.409226	0.935	0.804	0.000481857	TAL2	COX6C
C21orf21	1.03571660171847e-08	1.32664	0.226	0.093	0.000501846	TAL2	C21orf2
VEGFB1	1.08692848490918e-08	0.875801	0.548	0.349	0.00052666	TAL2	VEGFB
ARHGAP241	1.25623216120937e-08	0.703806	0.571	0.385	0.000608695	TAL2	ARHGAP24
SPCS2	1.46421090864543e-08	0.604618	0.738	0.561	0.000709469	TAL2	SPCS2
HIGD1A	1.50964689594152e-08	0.83124	0.601	0.433	0.000731484	TAL2	HIGD1A
CLCN51	1.58301635155375e-08	0.721158	0.649	0.483	0.000767035	TAL2	CLCN5
COX6B11	1.66872496269235e-08	0.399044	0.94	0.86	0.000808564	TAL2	COX6B1
C9orf31	1.87825659922595e-08	1.1529	0.256	0.112	0.00091009	TAL2	C9orf3
HERPUD11	1.8890914885337e-08	0.590873	0.619	0.463	0.00091534	TAL2	HERPUD1
PXMP21	1.92272256859081e-08	1.07531	0.363	0.198	0.000931636	TAL2	PXMP2
NDUFB51	2.08726279167287e-08	0.707666	0.667	0.52	0.00101136	TAL2	NDUFB5
CDH161	2.31087933575827e-08	0.466631	0.905	0.697	0.00111971	TAL2	CDH16
SMDT11	2.45925737850266e-08	0.671879	0.685	0.525	0.00119161	TAL2	SMDT1
ABLIM11	3.34000563322744e-08	0.756806	0.536	0.358	0.00161837	TAL2	ABLIM1
PPT11	3.40867261158678e-08	1.05034	0.387	0.213	0.00165164	TAL2	PPT1
PDXK1	3.4268039100562e-08	0.944135	0.548	0.379	0.00166042	TAL2	PDXK
GPX3	3.66776423648702e-08	0.595987	0.494	0.32	0.00177718	TAL2	GPX3
MGAT4A1	3.81987900420759e-08	1.09613	0.417	0.248	0.00185088	TAL2	MGAT4A
SLC15A21	4.01531794860413e-08	1.77661	0.214	0.091	0.00194558	TAL2	SLC15A2
DNAJC111	4.23364333073839e-08	1.18372	0.357	0.196	0.00205137	TAL2	DNAJC11
KLHL211	5.02360690841522e-08	1.7777	0.214	0.091	0.00243414	TAL2	KLHL21
FAM171A11	5.25426155455103e-08	1.1922	0.363	0.204	0.0025459	TAL2	FAM171A1
SDC11	5.59458098332346e-08	0.860659	0.655	0.467	0.0027108	TAL2	SDC1
RARRES21	6.23658401528999e-08	0.33926	0.375	0.191	0.00302187	TAL2	RARRES2
SLC25A51	6.32657006343444e-08	0.472154	0.81	0.63	0.00306548	TAL2	SLC25A5
NDUFB21	6.56412428726456e-08	0.400117	0.905	0.81	0.00318058	TAL2	NDUFB2
FGFR31	8.56429409820633e-08	1.5476	0.22	0.097	0.00414974	TAL2	FGFR3
UQCRH1	9.19764789921717e-08	0.408024	0.923	0.795	0.00445663	TAL2	UQCRH
CMYA51	9.67013534644285e-08	1.094	0.232	0.102	0.00468557	TAL2	CMYA5
TRAPPC10	1.0197405960237e-07	1.54307	0.232	0.105	0.00494105	TAL2	TRAPPC10
FNIP21	1.17170770974741e-07	1.10075	0.375	0.217	0.00567739	TAL2	FNIP2
ATP6V0E21	1.20822102372556e-07	1.25564	0.327	0.178	0.00585431	TAL2	ATP6V0E2
TBC1D241	1.21133391767912e-07	1.20855	0.351	0.198	0.0058694	TAL2	TBC1D24
COX7C1	1.30451169007203e-07	0.344195	0.976	0.915	0.00632088	TAL2	COX7C
BLOC1S11	1.3310169054082e-07	0.741462	0.643	0.516	0.00644931	TAL2	BLOC1S1
ACAT11	1.37247518355237e-07	0.891976	0.571	0.412	0.00665019	TAL2	ACAT1
CTBS1	1.5077255700537e-07	1.13834	0.387	0.233	0.00730553	TAL2	CTBS
CLDN141	1.55850911499729e-07	1.13505	0.232	0.102	0.0075516	TAL2	CLDN14
NTN41	2.03467277376699e-07	0.998405	0.375	0.217	0.0098588	TAL2	NTN4
WLS1	2.06867661601043e-07	0.881488	0.464	0.299	0.0100236	TAL2	WLS
PCDH91	2.10837271293457e-07	0.661398	0.268	0.123	0.0102159	TAL2	PCDH9
HOGA11	2.19269053530503e-07	1.71699	0.22	0.102	0.0106245	TAL2	HOGA1
ACPP1	2.40253367008213e-07	0.786244	0.351	0.193	0.0116412	TAL2	ACPP
IRX1	2.88187477895825e-07	0.705138	0.298	0.146	0.0139638	TAL2	IRX1
TNS11	3.10394219248351e-07	1.12748	0.345	0.193	0.0150398	TAL2	TNS1
SSR11	3.6641149558886e-07	0.870267	0.506	0.359	0.0177541	TAL2	SSR1
SSSCA11	3.88528965448571e-07	1.27071	0.226	0.102	0.0188258	TAL2	SSSCA1
CTSO1	5.40436353027582e-07	1.11109	0.268	0.136	0.0261863	TAL2	CTSO
MAST41	5.64807271554578e-07	1.28593	0.238	0.114	0.0273672	TAL2	MAST4
CYB5A1	6.32713737298269e-07	0.498038	0.815	0.762	0.0306575	TAL2	CYB5A
TSPYL11	7.09005890651681e-07	0.856079	0.518	0.371	0.0343542	TAL2	TSPYL1
GYPC1	7.15852060307338e-07	0.958217	0.298	0.157	0.0346859	TAL2	GYPC
ATP6V0B1	7.98920033387219e-07	0.457723	0.815	0.721	0.0387109	TAL2	ATP6V0B
SLC25A331	8.62279701192522e-07	1.4794	0.28	0.154	0.0417809	TAL2	SLC25A33
C6orf203	8.66729551132635e-07	0.731347	0.226	0.101	0.0419965	TAL2	C6orf203
SMPD11	8.91038173885917e-07	1.67708	0.262	0.136	0.0431744	TAL2	SMPD1
TMEM45B1	9.25570415329791e-07	1.1515	0.226	0.107	0.0448476	TAL2	TMEM45B
SYNGR11	9.47511066813067e-07	1.00685	0.31	0.166	0.0459107	TAL2	SYNGR1
ANKRD91	1.01251152887316e-06	1.42013	0.363	0.224	0.0490602	TAL2	ANKRD9
RPS4Y1	1.31218622505189e-06	0.281734	0.315	0.154	0.0635807	TAL2	RPS4Y1
SLC7A81	1.3943723862538e-06	0.817164	0.244	0.117	0.0675629	TAL2	SLC7A8
SEC11C1	1.68418300610904e-06	0.795283	0.446	0.298	0.0816054	TAL2	SEC11C
UQCRC21	1.76958414380256e-06	0.693228	0.667	0.531	0.0857434	TAL2	UQCRC2
ZMYND111	1.81401398356744e-06	0.968757	0.387	0.244	0.0878962	TAL2	ZMYND11
INPP4B1	1.8199235463105e-06	1.18685	0.22	0.104	0.0881826	TAL2	INPP4B
SLC2A131	1.84775254209715e-06	1.30621	0.238	0.12	0.089531	TAL2	SLC2A13
NDUFA91	2.34314551613997e-06	0.950924	0.458	0.32	0.113535	TAL2	NDUFA9
ZMPSTE24	2.85446486571666e-06	1.10837	0.369	0.237	0.13831	TAL2	ZMPSTE24
WNK11	2.90961345226704e-06	0.840489	0.565	0.465	0.140982	TAL2	WNK1
MGST11	3.42453720230651e-06	0.91432	0.399	0.26	0.165933	TAL2	MGST1
NDUFB41	3.44916985950765e-06	0.452546	0.774	0.644	0.167126	TAL2	NDUFB4
ZMAT11	3.50917232395451e-06	0.953013	0.28	0.148	0.170033	TAL2	ZMAT1
MFAP3L1	3.73461002700849e-06	1.22088	0.286	0.157	0.180957	TAL2	MFAP3L
NDUFB31	3.89006645188438e-06	0.485363	0.732	0.612	0.188489	TAL2	NDUFB3
ARNT21	4.84157180652468e-06	1.18986	0.214	0.105	0.234594	TAL2	ARNT2
CD591	4.94780852810483e-06	0.404233	0.792	0.684	0.239741	TAL2	CD59
SDHD1	5.18527547655736e-06	0.652515	0.565	0.439	0.251247	TAL2	SDHD
AKTIP	5.22734166061321e-06	1.21253	0.298	0.174	0.253286	TAL2	AKTIP
TMEM176A1	5.36382695698788e-06	0.458289	0.387	0.233	0.259899	TAL2	TMEM176A
DSG21	5.41340606682519e-06	0.775194	0.446	0.301	0.262301	TAL2	DSG2
PRNP	5.69291249741664e-06	1.21624	0.214	0.107	0.275844	TAL2	PRNP
TMEM1411	6.12102317025189e-06	0.547934	0.667	0.576	0.296588	TAL2	TMEM141
MYLK1	6.3890396780405e-06	1.49959	0.208	0.103	0.309575	TAL2	MYLK
PRKD11	6.48903986558517e-06	1.0812	0.244	0.127	0.31442	TAL2	PRKD1
SAT21	6.89517715476594e-06	0.70471	0.53	0.399	0.334099	TAL2	SAT2
ASNA11	6.99085768324173e-06	1.02689	0.244	0.124	0.338735	TAL2	ASNA1
SCNN1A1	7.40992101338506e-06	0.536573	0.696	0.551	0.35904	TAL2	SCNN1A
HLA-B	7.41039188177169e-06	0.463097	0.542	0.376	0.359063	TAL2	HLA-B
ESRRA1	7.53329893978413e-06	1.09341	0.351	0.225	0.365018	TAL2	ESRRA
SDC4	7.58952855229998e-06	0.494086	0.738	0.613	0.367743	TAL2	SDC4
HIP11	7.90109988104058e-06	0.83806	0.31	0.177	0.38284	TAL2	HIP1
FAM120A1	8.25375125976994e-06	0.892297	0.488	0.358	0.399927	TAL2	FAM120A
TMEM2131	1.00498331650859e-05	0.313108	0.506	0.343	0.486955	TAL2	TMEM213
NNT-AS11	1.10142892954425e-05	1.19597	0.292	0.169	0.533686	TAL2	NNT-AS1
SYT131	1.11148717743046e-05	1.08379	0.202	0.097	0.53856	TAL2	SYT13
OAT1	1.24119158709359e-05	0.974453	0.304	0.18	0.601407	TAL2	OAT
NUDT81	1.29212788541388e-05	0.962187	0.268	0.147	0.626088	TAL2	NUDT8
FOLR1	1.36909891359906e-05	0.707028	0.53	0.389	0.663383	TAL2	FOLR1
CHCHD2	1.42786911002521e-05	0.359362	0.833	0.722	0.69186	TAL2	CHCHD2
HLA-C	1.44598808070513e-05	0.466779	0.696	0.541	0.700639	TAL2	HLA-C
COX7A2	1.79294174434949e-05	0.264687	0.899	0.807	0.868752	TAL2	COX7A2
SORL11	1.82088373570077e-05	0.881204	0.44	0.305	0.882291	TAL2	SORL1
MGAT51	2.08610084354631e-05	1.23047	0.22	0.116	1	TAL2	MGAT5
EIF3K1	2.12500966736301e-05	0.44484	0.768	0.68	1	TAL2	EIF3K
EPHX21	2.17618925512665e-05	0.936453	0.369	0.245	1	TAL2	EPHX2
TOMM71	2.22620419943688e-05	0.423308	0.804	0.736	1	TAL2	TOMM7
SLC40A11	2.24995902741713e-05	1.00486	0.256	0.142	1	TAL2	SLC40A1
C11orf541	2.30600927319207e-05	0.643556	0.565	0.463	1	TAL2	C11orf54
COL6A11	2.34261558142245e-05	0.477791	0.417	0.256	1	TAL2	COL6A1
TM9SF21	2.53209799986373e-05	0.491871	0.607	0.478	1	TAL2	TM9SF2
PTPN41	2.58380102065624e-05	1.20962	0.292	0.177	1	TAL2	PTPN4
CALR1	2.63019845299593e-05	0.439504	0.839	0.75	1	TAL2	CALR
ARL5A	2.66546872807757e-05	0.802619	0.375	0.25	1	TAL2	ARL5A
LMAN11	2.81735149040496e-05	0.484916	0.607	0.481	1	TAL2	LMAN1
MRPL331	2.87790333485769e-05	0.410408	0.768	0.675	1	TAL2	MRPL33
BMI1	3.02604102321767e-05	1.26675	0.202	0.105	1	TAL2	BMI1
MARC21	3.69469904366981e-05	1.46148	0.208	0.11	1	TAL2	MARC2
BCL7C1	3.71742602951168e-05	0.701662	0.5	0.375	1	TAL2	BCL7C
ATP6V0A41	3.9234313716839e-05	0.723919	0.417	0.284	1	TAL2	ATP6V0A4
PRSS23	4.39433590341228e-05	1.04583	0.232	0.122	1	TAL2	PRSS23
OSBPL31	4.53509635683747e-05	1.08405	0.321	0.206	1	TAL2	OSBPL3
MSI21	4.61773320684998e-05	0.658089	0.583	0.476	1	TAL2	MSI2
PTER	4.69905411288714e-05	1.11441	0.208	0.108	1	TAL2	PTER
HSPA9	4.70543709929563e-05	0.390761	0.631	0.502	1	TAL2	HSPA9
RNF101	4.7113863319859e-05	0.713925	0.488	0.372	1	TAL2	RNF10
SNHG91	4.97443541749027e-05	0.843793	0.435	0.318	1	TAL2	SNHG9
N4BP2L2	5.27355982581456e-05	0.366308	0.815	0.706	1	TAL2	N4BP2L2
SCPEP11	5.73829637301485e-05	0.788538	0.375	0.251	1	TAL2	SCPEP1
FAM96A	5.77515636462816e-05	0.380406	0.321	0.183	1	TAL2	FAM96A
PTP4A1	6.09837984972594e-05	0.372948	0.25	0.134	1	TAL2	PTP4A1
CPVL1	6.59205562786275e-05	0.81058	0.476	0.356	1	TAL2	CPVL
TSPAN61	6.78297128853307e-05	0.649766	0.494	0.365	1	TAL2	TSPAN6
SPCS31	7.6834413000777e-05	0.671732	0.446	0.326	1	TAL2	SPCS3
NUDT3	8.07878060161717e-05	0.737184	0.381	0.262	1	TAL2	NUDT3
NCBP2-AS2	8.61761990437808e-05	0.584574	0.256	0.142	1	TAL2	NCBP2-AS2
NDUFC21	8.64855246303318e-05	0.375731	0.774	0.644	1	TAL2	NDUFC2
SLC35E2B	8.82547327997487e-05	1.34252	0.22	0.124	1	TAL2	SLC35E2B
PHPT1	8.86028863590664e-05	0.378932	0.804	0.73	1	TAL2	PHPT1
ISOC1	9.52966778729633e-05	1.06228	0.244	0.144	1	TAL2	ISOC1
ZDHHC21	9.63485142703054e-05	1.26092	0.345	0.244	1	TAL2	ZDHHC2
CTNNAL11	0.000100152	0.630884	0.369	0.247	1	TAL2	CTNNAL1
ITGAV1	0.000101013	0.817957	0.399	0.277	1	TAL2	ITGAV
PHYH1	0.000108244	0.897111	0.333	0.217	1	TAL2	PHYH
DLAT1	0.00011033	1.01472	0.262	0.159	1	TAL2	DLAT
PRCP1	0.000116641	0.655889	0.494	0.373	1	TAL2	PRCP
SLPI	0.00011791	0.646527	0.137	0.301	1	TAL2	SLPI
PRR131	0.000119762	0.471376	0.619	0.524	1	TAL2	PRR13
ABHD17C	0.000128711	1.06644	0.262	0.158	1	TAL2	ABHD17C
OCIAD11	0.000129127	0.315195	0.673	0.576	1	TAL2	OCIAD1
GOLIM41	0.000134104	0.371298	0.345	0.219	1	TAL2	GOLIM4
IVNS1ABP1	0.00013458	0.541339	0.673	0.582	1	TAL2	IVNS1ABP
DDX171	0.000143155	0.391065	0.827	0.778	1	TAL2	DDX17
RAP2C1	0.000146611	0.980349	0.298	0.193	1	TAL2	RAP2C
HNRNPH1	0.000150266	0.558163	0.839	0.705	1	TAL2	HNRNPH1
RASSF8-AS1	0.000157403	0.807419	0.262	0.156	1	TAL2	RASSF8-AS1
ISCU1	0.00016495	0.37154	0.631	0.531	1	TAL2	ISCU
TSPAN91	0.000177415	1.04677	0.321	0.209	1	TAL2	TSPAN9
NDUFB71	0.000179509	0.293588	0.869	0.767	1	TAL2	NDUFB7
COX5A1	0.000181866	0.326379	0.792	0.667	1	TAL2	COX5A
C21orf62	0.000185507	0.610164	0.202	0.109	1	TAL2	C21orf62
AGL1	0.000187868	0.685762	0.375	0.263	1	TAL2	AGL
VAMP21	0.000209588	0.618611	0.548	0.439	1	TAL2	VAMP2
CTSF1	0.000217289	0.770418	0.345	0.239	1	TAL2	CTSF
ACO21	0.000223313	0.607996	0.5	0.388	1	TAL2	ACO2
DLD1	0.000224972	0.802597	0.446	0.341	1	TAL2	DLD
ANXA51	0.000230479	0.475995	0.619	0.512	1	TAL2	ANXA5
MRPL341	0.000262823	0.545712	0.542	0.416	1	TAL2	MRPL34
OMA11	0.000266096	1.2236	0.238	0.145	1	TAL2	OMA1
BRI31	0.000274212	0.505466	0.625	0.551	1	TAL2	BRI3
SHISA31	0.000287039	0.475125	0.232	0.13	1	TAL2	SHISA3
GNAS1	0.000292628	0.280791	0.881	0.823	1	TAL2	GNAS
MCEE1	0.00029803	1.38435	0.226	0.137	1	TAL2	MCEE
LMBRD11	0.0003018	0.520447	0.589	0.492	1	TAL2	LMBRD1
NDUFA8	0.000304117	0.500636	0.542	0.431	1	TAL2	NDUFA8
CREBL21	0.000305564	0.921901	0.268	0.165	1	TAL2	CREBL2
C5orf381	0.000379674	0.606891	0.28	0.173	1	TAL2	C5orf38
CTSL1	0.000392916	0.49604	0.506	0.384	1	TAL2	CTSL
FCGRT	0.000410532	0.553542	0.446	0.335	1	TAL2	FCGRT
PPM1K1	0.000410863	1.01385	0.339	0.243	1	TAL2	PPM1K
UNC501	0.000412432	0.679648	0.399	0.284	1	TAL2	UNC50
ADI1	0.000425461	0.400422	0.625	0.516	1	TAL2	ADI1
TMEM106B1	0.000425579	0.801062	0.452	0.355	1	TAL2	TMEM106B
NCOA41	0.000443105	0.686001	0.446	0.336	1	TAL2	NCOA4
DZIP1	0.000462887	0.623651	0.202	0.115	1	TAL2	DZIP1
VDAC1	0.000500541	0.365556	0.667	0.56	1	TAL2	VDAC1
TFRC1	0.000554751	0.859098	0.256	0.16	1	TAL2	TFRC
CTSC1	0.00057662	0.401182	0.518	0.402	1	TAL2	CTSC
CYS11	0.000577495	0.484269	0.619	0.523	1	TAL2	CYS1
HLA-A	0.000579483	0.337507	0.75	0.62	1	TAL2	HLA-A
SRSF6	0.000582696	0.524759	0.548	0.44	1	TAL2	SRSF6
MAP3K131	0.000612898	0.483801	0.44	0.338	1	TAL2	MAP3K13
HYAL11	0.000676953	1.6123	0.226	0.144	1	TAL2	HYAL1
OBSL11	0.000682279	0.713707	0.524	0.444	1	TAL2	OBSL1
HOXC101	0.00068907	0.772869	0.244	0.152	1	TAL2	HOXC10
CTSH1	0.000717656	0.644865	0.381	0.275	1	TAL2	CTSH
HYOU11	0.000746524	0.749914	0.28	0.183	1	TAL2	HYOU1
PLCXD21	0.000747906	0.716436	0.28	0.182	1	TAL2	PLCXD2
TMEM126A	0.000770119	1.03906	0.274	0.185	1	TAL2	TMEM126A
PIK3R11	0.000792675	0.474519	0.405	0.302	1	TAL2	PIK3R1
CTSA1	0.000807563	0.790042	0.494	0.415	1	TAL2	CTSA
TUG1	0.00084583	0.496589	0.381	0.269	1	TAL2	TUG1
QTRT11	0.000880996	1.3936	0.31	0.226	1	TAL2	QTRT1
NUDT141	0.000884434	0.858217	0.321	0.224	1	TAL2	NUDT14
SREBF11	0.000902588	1.15893	0.256	0.169	1	TAL2	SREBF1
PPTC71	0.000918091	0.861605	0.256	0.164	1	TAL2	PPTC7
HPRT11	0.000950955	0.648467	0.387	0.288	1	TAL2	HPRT1
SALL11	0.000953316	0.940433	0.256	0.166	1	TAL2	SALL1
DPP71	0.00096423	0.551018	0.482	0.375	1	TAL2	DPP7
SORT11	0.000964898	0.832244	0.399	0.31	1	TAL2	SORT1
AK1	0.000979167	0.700562	0.304	0.209	1	TAL2	AK1
LYSMD31	0.000995798	1.1582	0.208	0.128	1	TAL2	LYSMD3
MAGEH11	0.000997502	0.921977	0.214	0.129	1	TAL2	MAGEH1
CAPN21	0.00102751	0.416478	0.601	0.534	1	TAL2	CAPN2
SMCO41	0.00114369	0.646587	0.25	0.159	1	TAL2	SMCO4
TMED71	0.0012034	0.647341	0.435	0.356	1	TAL2	TMED7
MRPL361	0.00121666	0.615124	0.44	0.341	1	TAL2	MRPL36
ILVBL1	0.00122803	0.868516	0.357	0.269	1	TAL2	ILVBL
SNX101	0.00133706	0.575071	0.327	0.229	1	TAL2	SNX10
FBXL41	0.0013413	0.847412	0.286	0.194	1	TAL2	FBXL4
SMS	0.00134402	0.319563	0.613	0.542	1	TAL2	SMS
GLRX1	0.00136513	0.504188	0.5	0.431	1	TAL2	GLRX
GBE11	0.00142042	0.730017	0.274	0.184	1	TAL2	GBE1
HINT21	0.00143283	0.536198	0.524	0.437	1	TAL2	HINT2
UCHL1	0.00145108	0.315122	0.571	0.476	1	TAL2	UCHL1
PPP2CB	0.00146027	0.553185	0.429	0.332	1	TAL2	PPP2CB
SUB1	0.00147852	0.3012	0.69	0.659	1	TAL2	SUB1
TYK21	0.00150367	1.01995	0.232	0.149	1	TAL2	TYK2
FKBP91	0.00154944	1.03556	0.327	0.242	1	TAL2	FKBP9
ISCA1	0.00159591	0.683948	0.399	0.311	1	TAL2	ISCA1
MPRIP	0.00161194	0.925591	0.339	0.249	1	TAL2	MPRIP
OSBPL91	0.00162646	0.48788	0.423	0.332	1	TAL2	OSBPL9
UQCC21	0.00164454	0.582733	0.512	0.426	1	TAL2	UQCC2
GLTP1	0.00169643	0.996426	0.31	0.229	1	TAL2	GLTP
HADHB1	0.00183105	0.440057	0.613	0.533	1	TAL2	HADHB
PDE4DIP1	0.0018725	0.679981	0.375	0.286	1	TAL2	PDE4DIP
PFDN2	0.00189904	0.383538	0.506	0.4	1	TAL2	PFDN2
TEX2641	0.00190767	0.562447	0.5	0.411	1	TAL2	TEX264
BOLA31	0.00191478	0.636425	0.423	0.347	1	TAL2	BOLA3
TATDN1	0.00192933	0.6037	0.351	0.255	1	TAL2	TATDN1
C1GALT1C1	0.00200866	1.03061	0.262	0.182	1	TAL2	C1GALT1C1
PLS3	0.00214287	0.499095	0.446	0.358	1	TAL2	PLS3
PBX11	0.00214343	0.573159	0.339	0.248	1	TAL2	PBX1
SH3YL1	0.0022278	0.339633	0.464	0.373	1	TAL2	SH3YL1
IGFBP21	0.00226019	0.647885	0.351	0.247	1	TAL2	IGFBP2
NFS1	0.00229289	1.28342	0.22	0.146	1	TAL2	NFS1
AHCYL11	0.00232091	0.405062	0.56	0.497	1	TAL2	AHCYL1
NDUFV11	0.00232423	0.554074	0.637	0.575	1	TAL2	NDUFV1
TMEM203	0.00234748	0.852951	0.238	0.159	1	TAL2	TMEM203
UBE2M	0.00236538	0.460741	0.47	0.365	1	TAL2	UBE2M
MMGT1	0.00239646	0.930111	0.226	0.147	1	TAL2	MMGT1
ABCD31	0.00240508	0.726027	0.351	0.27	1	TAL2	ABCD3
RCHY11	0.00241843	0.921942	0.22	0.14	1	TAL2	RCHY1
CPD1	0.00242376	0.67239	0.429	0.347	1	TAL2	CPD
ABHD2	0.00247483	0.830426	0.274	0.183	1	TAL2	ABHD2
SLC25A3	0.0025121	0.252614	0.851	0.764	1	TAL2	SLC25A3
SLC18B1	0.00251396	1.16857	0.25	0.174	1	TAL2	SLC18B1
HSD17B10	0.00256479	0.545664	0.429	0.346	1	TAL2	HSD17B10
COPG11	0.00299492	0.953694	0.256	0.175	1	TAL2	COPG1
UHMK1	0.00305519	0.656847	0.363	0.273	1	TAL2	UHMK1
YWHAQ	0.0031056	0.283736	0.589	0.499	1	TAL2	YWHAQ
GANAB1	0.00325661	0.789051	0.363	0.286	1	TAL2	GANAB
CNN3	0.0032815	0.347188	0.524	0.431	1	TAL2	CNN3
FGD5-AS11	0.00335147	0.387832	0.435	0.344	1	TAL2	FGD5-AS1
NDUFA61	0.00340312	0.259845	0.655	0.57	1	TAL2	NDUFA6
CIPC1	0.00355052	0.963928	0.214	0.141	1	TAL2	CIPC
MRPL151	0.00356144	0.393715	0.393	0.304	1	TAL2	MRPL15
NFYB	0.0036296	0.612141	0.238	0.155	1	TAL2	NFYB
C8orf82	0.00368278	0.949593	0.25	0.171	1	TAL2	C8orf82
SURF11	0.00373376	0.615934	0.429	0.356	1	TAL2	SURF1
MCCC21	0.00375632	0.980606	0.333	0.255	1	TAL2	MCCC2
TACSTD2	0.00375646	0.574547	0.512	0.433	1	TAL2	TACSTD2
ZNF493	0.00376073	1.05651	0.232	0.156	1	TAL2	ZNF493
ZSCAN16-AS1	0.00377206	0.659586	0.458	0.38	1	TAL2	ZSCAN16-AS1
COX201	0.00389174	0.342391	0.583	0.503	1	TAL2	COX20
AK31	0.00390812	0.461513	0.542	0.476	1	TAL2	AK3
GLUD11	0.00397613	0.571283	0.458	0.386	1	TAL2	GLUD1
SCP2	0.00409665	0.341763	0.643	0.573	1	TAL2	SCP2
SLC39A131	0.00435926	0.90239	0.327	0.255	1	TAL2	SLC39A13
SLC1A5	0.00441301	0.865988	0.232	0.159	1	TAL2	SLC1A5
UFSP21	0.00448151	0.55361	0.304	0.224	1	TAL2	UFSP2
YIPF6	0.00448932	0.73691	0.351	0.271	1	TAL2	YIPF6
SUMO1	0.00460133	0.44529	0.589	0.527	1	TAL2	SUMO1
GFM11	0.00471374	0.98664	0.232	0.159	1	TAL2	GFM1
DESI1	0.00471431	0.87815	0.238	0.164	1	TAL2	DESI1
PRKACB	0.00501841	0.664734	0.298	0.218	1	TAL2	PRKACB
SLC43A21	0.00504262	0.841621	0.232	0.155	1	TAL2	SLC43A2
TPST21	0.0050658	0.795923	0.256	0.179	1	TAL2	TPST2
MCCC11	0.00530413	1.09396	0.22	0.149	1	TAL2	MCCC1
LAMP11	0.00539647	0.517156	0.548	0.487	1	TAL2	LAMP1
METRNL1	0.00561367	0.568415	0.292	0.21	1	TAL2	METRNL
MTFR1L1	0.00569521	0.94334	0.304	0.231	1	TAL2	MTFR1L
APOO	0.00574524	0.472198	0.274	0.192	1	TAL2	APOO
UBL31	0.00582864	0.719736	0.339	0.268	1	TAL2	UBL3
SOSTDC11	0.00586587	0.913941	0.202	0.132	1	TAL2	SOSTDC1
TMEM1231	0.00587022	0.470929	0.548	0.494	1	TAL2	TMEM123
TCEA31	0.00617949	0.701249	0.28	0.206	1	TAL2	TCEA3
ATP6V1A	0.00618716	0.346475	0.571	0.482	1	TAL2	ATP6V1A
TRPM4	0.00639611	0.885576	0.22	0.147	1	TAL2	TRPM4
NARS	0.00642265	0.251664	0.595	0.517	1	TAL2	NARS
OGDH1	0.00652699	0.760813	0.321	0.237	1	TAL2	OGDH
RAB11FIP3	0.00673914	1.08478	0.214	0.147	1	TAL2	RAB11FIP3
DPM31	0.0068326	0.366338	0.589	0.519	1	TAL2	DPM3
NFIA1	0.00693604	0.918943	0.22	0.152	1	TAL2	NFIA
SMIM19	0.0070544	0.422598	0.405	0.32	1	TAL2	SMIM19
SEPHS2	0.00728417	0.326007	0.476	0.407	1	TAL2	SEPHS2
UBA11	0.00735672	0.581205	0.494	0.434	1	TAL2	UBA1
MED7	0.00756224	1.21455	0.232	0.17	1	TAL2	MED7
MIR4458HG1	0.00761697	0.847623	0.292	0.22	1	TAL2	MIR4458HG
RNF131	0.00765039	0.482406	0.375	0.298	1	TAL2	RNF13
SLC38A101	0.00773756	0.798407	0.298	0.218	1	TAL2	SLC38A10
FAM13A1	0.00791929	0.69449	0.315	0.231	1	TAL2	FAM13A
ANAPC13	0.00792182	0.401305	0.417	0.328	1	TAL2	ANAPC13
GSTK11	0.00814096	0.364149	0.595	0.512	1	TAL2	GSTK1
KBTBD111	0.00853122	0.577122	0.22	0.149	1	TAL2	KBTBD11
ZBTB441	0.00862503	0.65267	0.405	0.338	1	TAL2	ZBTB44
MRPS12	0.00866154	0.44029	0.464	0.389	1	TAL2	MRPS12
KLF91	0.00885278	0.684264	0.304	0.236	1	TAL2	KLF9
NUDT22	0.00890638	0.774871	0.345	0.277	1	TAL2	NUDT22
SNRNP251	0.00893316	0.725814	0.256	0.184	1	TAL2	SNRNP25
SLC7A51	0.00907791	0.668914	0.327	0.245	1	TAL2	SLC7A5
FAM162A1	0.00913906	0.300707	0.554	0.477	1	TAL2	FAM162A
ECSIT1	0.00937472	0.868977	0.238	0.17	1	TAL2	ECSIT
PTH1R1	0.00944938	0.452575	0.536	0.482	1	TAL2	PTH1R
TOB1	0.00972586	0.82616	0.458	0.432	1	TAL2	TOB1
SRSF2	0.009936	0.313337	0.571	0.494	1	TAL2	SRSF2
IRX3	6.52838344601446e-209	3.04879	0.669	0.131	3.16326291493185e-204	aTAL	IRX3
NNMT	1.69415685183992e-189	3.36395	0.597	0.087	8.20886760990517e-185	aTAL	NNMT
MALAT1	1.43794580685814e-182	1.59633	0.997	0.988	6.96742261255041e-178	aTAL	MALAT1
TMSB10	9.73941981763745e-182	1.26999	0.978	0.9	4.71913847843805e-177	aTAL	TMSB10
TLE5	4.92370948426688e-177	2.53296	0.661	0.16	2.38573419350667e-172	aTAL	TLE5
SLC15A1	8.51511029986167e-169	3.0153	0.565	0.09	4.12591154469497e-164	aTAL	SLC15A1
ECEL1	1.00639880408609e-162	3.27424	0.535	0.075	4.87640476531872e-158	aTAL	ECEL1
KLF6	5.49173675765977e-161	1.8323	0.816	0.444	2.66096612855646e-156	aTAL	KLF6
SLC25A29	3.02092092015717e-160	2.30955	0.726	0.318	1.46375702265295e-155	aTAL	SLC25A29
MICOS13	1.0716549834336e-149	2.20223	0.615	0.143	5.19259705672916e-145	aTAL	MICOS13
ATP6V0C	2.25920908006411e-149	1.80704	0.716	0.244	1.09467716765426e-144	aTAL	ATP6V0C
IFITM3	1.02961748806786e-148	1.81506	0.821	0.569	4.98890857668402e-144	aTAL	IFITM3
CYBA	9.58670958116543e-143	1.63229	0.846	0.631	4.6451442604579e-138	aTAL	CYBA
PDK4	3.18422026432076e-140	2.10483	0.681	0.265	1.54288208687398e-135	aTAL	PDK4
LINC01320	3.60821366253223e-137	1.91984	0.672	0.228	1.74832384804336e-132	aTAL	LINC01320
MUC1	1.93471629700927e-136	2.29001	0.796	0.653	9.37447434552872e-132	aTAL	MUC1
DUSP5	2.18584279925349e-128	2.51452	0.52	0.117	1.05912826995028e-123	aTAL	DUSP5
ANXA1	3.53682766736965e-127	1.90439	0.637	0.2	1.71373447794729e-122	aTAL	ANXA1
TCIM	5.49976946204467e-125	1.96652	0.654	0.257	2.66485829513912e-120	aTAL	TCIM
LTF	1.24415286210286e-119	4.19369	0.414	0.055	6.0284182780332e-115	aTAL	LTF
FOSL2	3.60186600600501e-119	2.05391	0.613	0.236	1.74524815454967e-114	aTAL	FOSL2
CFI	5.80313205358286e-115	1.87653	0.647	0.275	2.81184960524304e-110	aTAL	CFI
SLC45A4	1.19669942201318e-113	2.16076	0.554	0.17	5.79848737942269e-109	aTAL	SLC45A4
WFDC2	1.95932426944376e-112	1.46022	0.888	0.757	9.49370981516278e-108	aTAL	WFDC2
CD24	1.93554756164408e-110	0.995286	0.923	0.729	9.37850215519023e-106	aTAL	CD24
S100A11	6.32162474663989e-110	1.1316	0.887	0.784	3.06308005473689e-105	aTAL	S100A11
AGR2	1.57779522071866e-109	0.975579	0.671	0.218	7.6450489624702e-105	aTAL	AGR2
RNF19A	3.826207060729e-107	1.74677	0.636	0.266	1.85395036920563e-102	aTAL	RNF19A
KRT18	1.79491992656308e-105	1.1131	0.838	0.595	8.69710501216877e-101	aTAL	KRT18
RNASEK	7.83248106621018e-105	1.29234	0.704	0.298	3.79515037582148e-100	aTAL	RNASEK
GET3	1.45923437057379e-104	2.62249	0.426	0.08	7.07057421917824e-100	aTAL	GET3
EEF1G	7.57730405458426e-101	1.17544	0.703	0.271	3.67150690660826e-96	aTAL	EEF1G
CLU	1.15603885717813e-99	1.80427	0.76	0.501	5.60147067857091e-95	aTAL	CLU
IFITM2	1.99090686318928e-99	1.48871	0.731	0.413	9.64674011489733e-95	aTAL	IFITM2
MIF	1.24598829372417e-98	1.11863	0.846	0.756	6.03731167841111e-94	aTAL	MIF
MYL6	5.28326153013139e-98	0.738015	0.956	0.926	2.55995154180986e-93	aTAL	MYL6
SNHG14	2.58292012636807e-97	1.55381	0.532	0.162	1.25152811803039e-92	aTAL	SNHG14
TMPRSS4	5.73806589442506e-97	1.51892	0.643	0.276	2.78032244848472e-92	aTAL	TMPRSS4
LINC01578	8.36303883563632e-97	2.04243	0.483	0.132	4.05222683741922e-92	aTAL	LINC01578
TNFSF13	8.43483138737104e-97	2.71252	0.383	0.062	4.08701320043676e-92	aTAL	TNFSF13
NR4A1	1.62086918229217e-96	1.65343	0.572	0.202	7.8537595358785e-92	aTAL	NR4A1
RASD1	6.3613470230622e-96	2.1517	0.465	0.12	3.08232708655456e-91	aTAL	RASD1
KLF5	2.32073604782464e-95	1.61566	0.596	0.237	1.12448944461295e-90	aTAL	KLF5
SEC14L1	1.74726105309286e-94	1.70219	0.658	0.361	8.46617870665616e-90	aTAL	SEC14L1
CD44	7.62378444484708e-93	2.04057	0.435	0.099	3.6940285149062e-88	aTAL	CD44
ROMO1	3.77173179779776e-92	1.16497	0.813	0.631	1.82755492530493e-87	aTAL	ROMO1
MAN2B1	2.48251701926166e-91	2.39965	0.386	0.072	1.20287879651305e-86	aTAL	MAN2B1
LMNA	3.15667381202404e-91	1.46773	0.723	0.442	1.52953472887813e-86	aTAL	LMNA
SLCO4A1	4.11503215120993e-91	2.44148	0.406	0.088	1.99389767854726e-86	aTAL	SLCO4A1
DAPK1	1.41278427174109e-90	1.13314	0.649	0.291	6.84550491029428e-86	aTAL	DAPK1
TSPAN1	2.17460243737853e-87	1.34261	0.642	0.296	1.05368186500739e-82	aTAL	TSPAN1
YBX3	3.83983980263472e-87	1.31904	0.701	0.417	1.86055597796863e-82	aTAL	YBX3
SEPTIN9	4.52560061559127e-87	1.70455	0.456	0.12	2.19283452227859e-82	aTAL	SEPTIN9
INF2	5.20518511919469e-87	2.41436	0.391	0.082	2.5221203976546e-82	aTAL	INF2
LINC02532	2.14361047841091e-86	1.69545	0.535	0.199	1.03866502120922e-81	aTAL	LINC02532
TRAPPC5	2.28150421780253e-86	1.3424	0.577	0.22	1.10548005369404e-81	aTAL	TRAPPC5
LINC-PINT	4.33609568002709e-86	3.07201	0.315	0.039	2.10101180080033e-81	aTAL	LINC-PINT
PAX8	4.74511260625004e-86	1.32807	0.768	0.49	2.2991968622324e-81	aTAL	PAX8
TAPBP	1.11546630576187e-85	1.71233	0.624	0.312	5.40488043793858e-81	aTAL	TAPBP
CIAO2B	1.89419519426716e-85	1.81741	0.451	0.125	9.1781333943021e-81	aTAL	CIAO2B
ZFAND5	1.02662255697787e-83	1.23157	0.758	0.521	4.97439693758058e-79	aTAL	ZFAND5
PLEKHA1	1.1609927111332e-83	1.30486	0.7	0.391	5.62547408252479e-79	aTAL	PLEKHA1
TM4SF1	1.31697009899931e-83	2.77341	0.329	0.05	6.38124691769127e-79	aTAL	TM4SF1
SLPI1	2.10876452132871e-83	1.79903	0.45	0.123	1.02178076116461e-78	aTAL	SLPI
MMP7	2.74804644214702e-83	1.67012	0.503	0.161	1.33153842307792e-78	aTAL	MMP7
SEPTIN2	8.49927648284669e-83	1.49775	0.463	0.134	4.11823942699853e-78	aTAL	SEPTIN2
JUND	9.11784071691727e-83	1.08477	0.797	0.568	4.4179585409751e-78	aTAL	JUND
ZYX	1.08692297051106e-82	2.06969	0.436	0.122	5.26657656131427e-78	aTAL	ZYX
MAOA	3.6166995592247e-81	1.74954	0.531	0.222	1.75243560442674e-76	aTAL	MAOA
MTLN	2.81170591373391e-80	2.16374	0.372	0.08	1.36238398344063e-75	aTAL	MTLN
LPIN3	3.69456406524282e-80	1.85353	0.429	0.118	1.79016407217275e-75	aTAL	LPIN3
PDE10A	2.53819500497518e-79	1.0757	0.497	0.159	1.22985700771068e-74	aTAL	PDE10A
CCN1	3.95937963576443e-77	2.73762	0.31	0.048	1.9184778087133e-72	aTAL	CCN1
TOMM6	7.22391072220854e-77	1.68474	0.437	0.127	3.50027370133893e-72	aTAL	TOMM6
MICOS10	1.21382397121878e-76	1.22595	0.501	0.16	5.8814626701435e-72	aTAL	MICOS10
JPT1	8.08850289999429e-76	1.37925	0.553	0.242	3.91920319516324e-71	aTAL	JPT1
PER1	2.46643123040759e-75	1.87522	0.479	0.177	1.1950845883817e-70	aTAL	PER1
ATP5IF1	2.65075661975856e-75	0.992362	0.754	0.474	1.28439761253781e-70	aTAL	ATP5IF1
EZR	4.59558517421629e-75	0.954063	0.844	0.618	2.22674484031476e-70	aTAL	EZR
CST3	1.19094228625309e-74	0.860881	0.865	0.799	5.77059175381071e-70	aTAL	CST3
SLC7A2	6.20193209295853e-74	1.77516	0.473	0.175	3.00508417632213e-69	aTAL	SLC7A2
UBC	1.26115895068343e-73	0.865107	0.868	0.787	6.11081957964148e-69	aTAL	UBC
SGK1	2.27995872492005e-73	1.91265	0.482	0.187	1.10473120057276e-68	aTAL	SGK1
ETS2	1.27012875092969e-72	1.81306	0.447	0.158	6.15428184975474e-68	aTAL	ETS2
NEAT1	4.24891202065063e-72	0.899279	0.86	0.768	2.05876783048606e-67	aTAL	NEAT1
GPC1	7.71432151129905e-72	1.68949	0.497	0.202	3.73789734508484e-67	aTAL	GPC1
RIMKLB	7.76445861466346e-72	1.79427	0.479	0.192	3.76219077714903e-67	aTAL	RIMKLB
ITPRID2	6.92602469523265e-71	1.59483	0.4	0.111	3.35593600582803e-66	aTAL	ITPRID2
FLOT2	2.89166690355704e-70	1.72115	0.467	0.173	1.40112828144953e-65	aTAL	FLOT2
PRKX	4.88257952593388e-70	1.536	0.481	0.181	2.365805083496e-65	aTAL	PRKX
LCN2	9.19789864532134e-70	3.4424	0.282	0.044	4.456749809604e-65	aTAL	LCN2
PPP1R3B	1.55971358995148e-69	2.32792	0.358	0.093	7.55743622875089e-65	aTAL	PPP1R3B
FOXO1	3.3138431221721e-69	1.46451	0.481	0.192	1.60568954641727e-64	aTAL	FOXO1
LLGL2	3.64617334415127e-69	1.20428	0.68	0.423	1.76671683217506e-64	aTAL	LLGL2
WEE1	5.12276801246497e-69	1.76026	0.507	0.222	2.48218601275978e-64	aTAL	WEE1
MYADM	1.16198262708464e-68	2.0004	0.395	0.119	5.6302706212759e-64	aTAL	MYADM
RRAS	1.25032226001458e-68	1.5115	0.471	0.173	6.05831147867467e-64	aTAL	RRAS
XIST	1.47813468735134e-68	1.32212	0.583	0.275	7.16215381409219e-64	aTAL	XIST
CTSD	3.01066218389923e-68	1.34572	0.82	0.731	1.45878625458653e-63	aTAL	CTSD
NOP53	4.15065179916738e-68	1.23578	0.621	0.309	2.01115682276856e-63	aTAL	NOP53
A4GALT	2.66596758905904e-67	2.19265	0.338	0.082	1.29176793560267e-62	aTAL	A4GALT
NBL1	3.43074623061083e-67	1.94971	0.302	0.057	1.66233377858017e-62	aTAL	NBL1
PET100	4.20529869096966e-67	1.08057	0.737	0.549	2.03763542772244e-62	aTAL	PET100
PIGQ	1.59455662720642e-66	1.4115	0.522	0.23	7.72626468146597e-62	aTAL	PIGQ
SNHG5	3.67738748273522e-66	1.14617	0.426	0.131	1.78184133088452e-61	aTAL	SNHG5
PHF8	6.5623832883303e-66	1.9228	0.388	0.121	3.17973719852756e-61	aTAL	PHF8
SEMA4B	1.08332648987987e-65	1.70089	0.44	0.162	5.24915017406393e-61	aTAL	SEMA4B
LAMA4	1.6433812643152e-65	2.01404	0.371	0.107	7.96283957811289e-61	aTAL	LAMA4
UCP2	1.93016839068618e-65	1.35191	0.504	0.215	9.35243792023081e-61	aTAL	UCP2
FBLN1	1.94722427580586e-65	1.55782	0.375	0.108	9.43508050598973e-61	aTAL	FBLN1
ARHGEF38	3.31382965128545e-65	1.46969	0.442	0.153	1.60568301923385e-60	aTAL	ARHGEF38
C3	3.53780146691246e-65	3.13283	0.328	0.08	1.71420632277776e-60	aTAL	C3
CRIP2	4.26552410438248e-65	1.09599	0.671	0.399	2.06681704953749e-60	aTAL	CRIP2
MFSD12	4.54381709978029e-65	1.9936	0.404	0.137	2.20166113752754e-60	aTAL	MFSD12
RNPEPL1	9.20360727384045e-65	1.84744	0.435	0.163	4.45951586846665e-60	aTAL	RNPEPL1
LURAP1L	2.78607650421469e-64	2.06172	0.383	0.12	1.34996550935219e-59	aTAL	LURAP1L
C2CD4A	3.36290772129519e-64	2.82875	0.258	0.037	1.62946330727637e-59	aTAL	C2CD4A
HBEGF	3.59925466058712e-64	2.37873	0.294	0.058	1.74398285324088e-59	aTAL	HBEGF
WNT11	3.714302168391e-64	2.99498	0.247	0.031	1.79972797267217e-59	aTAL	WNT11
RPL17	8.81046695213802e-64	0.608146	0.794	0.534	4.26902365698896e-59	aTAL	RPL17
NDUFA13	9.39410125323403e-64	0.823166	0.838	0.766	4.55181782124202e-59	aTAL	NDUFA13
BSCL2	1.03022224118467e-63	1.66136	0.407	0.135	4.99183884743619e-59	aTAL	BSCL2
SEPTIN7	1.30562698296874e-62	1.20534	0.403	0.123	6.32628498327676e-58	aTAL	SEPTIN7
RETREG1	2.51331036886033e-62	1.88481	0.341	0.093	1.21779940612758e-57	aTAL	RETREG1
TIMP1	2.7665896851872e-62	1.26753	0.501	0.205	1.34052336606061e-57	aTAL	TIMP1
SLC16A4	3.09849967581709e-62	1.57674	0.437	0.166	1.50134703292041e-57	aTAL	SLC16A4
LINC00472	4.63632134389204e-62	1.43392	0.576	0.299	2.24648314396945e-57	aTAL	LINC00472
TYMP	1.31833918935854e-61	1.72221	0.448	0.182	6.38788070811786e-57	aTAL	TYMP
MVP	1.74697178463535e-61	1.53473	0.476	0.211	8.46477708527211e-57	aTAL	MVP
KRT19	1.81470529950626e-61	0.615333	0.772	0.459	8.79297305822761e-57	aTAL	KRT19
OIP5-AS1	2.31880723519011e-61	1.44249	0.385	0.119	1.12355485773902e-56	aTAL	OIP5-AS1
CACNA1H	2.46713534890407e-61	2.04225	0.37	0.115	1.19542576195798e-56	aTAL	CACNA1H
NCOA7	2.60507117015845e-61	1.34086	0.576	0.307	1.26226118478857e-56	aTAL	NCOA7
PCCA	3.22740618315981e-61	1.89551	0.591	0.375	1.56380739198825e-56	aTAL	PCCA
LGALS3BP	3.30143309674313e-61	1.11902	0.694	0.452	1.59967639269592e-56	aTAL	LGALS3BP
GABARAP	4.53539711094858e-61	0.775109	0.708	0.405	2.19758131613902e-56	aTAL	GABARAP
ST6GAL1	7.65428443176893e-61	1.33916	0.476	0.196	3.70880697856932e-56	aTAL	ST6GAL1
UPK3BL1	9.21734558648795e-61	2.32153	0.279	0.055	4.46617263047687e-56	aTAL	UPK3BL1
TGM2	1.05557645165041e-60	2.67983	0.256	0.042	5.11469013882691e-56	aTAL	TGM2
CCDC107	1.21242292406935e-60	1.38134	0.537	0.262	5.87467403628564e-56	aTAL	CCDC107
ATF3	2.71408298437727e-60	1.29963	0.519	0.229	1.31508176925016e-55	aTAL	ATF3
CSGALNACT1	3.11637890328698e-60	1.55154	0.398	0.133	1.51001023379867e-55	aTAL	CSGALNACT1
IFITM1	4.28777854456348e-60	2.12637	0.374	0.124	2.07760021598279e-55	aTAL	IFITM1
AOC1	1.0647711443628e-59	2.32027	0.431	0.173	5.15924210289549e-55	aTAL	AOC1
PANTR1	1.42243060655608e-59	2.1853	0.306	0.072	6.89224526100684e-55	aTAL	PANTR1
ANXA2	2.58656806608595e-59	0.672988	0.808	0.484	1.25329569074129e-54	aTAL	ANXA2
GRN	3.02801546517641e-59	0.999116	0.729	0.489	1.46719461349658e-54	aTAL	GRN
VIM	7.24663259585295e-59	0.779312	0.549	0.249	3.51128335799459e-54	aTAL	VIM
IL4R	9.64057941206888e-59	2.03949	0.304	0.074	4.67124634832386e-54	aTAL	IL4R
SEPTIN11	4.62030951700737e-58	1.46129	0.365	0.11	2.23872477337075e-53	aTAL	SEPTIN11
CDKN2A	6.03656911489321e-58	3.0561	0.233	0.033	2.92495919893036e-53	aTAL	CDKN2A
CIB1	9.74794125275805e-58	0.910209	0.74	0.528	4.72326745461138e-53	aTAL	CIB1
BCKDHA	4.07676467716104e-57	1.82658	0.365	0.118	1.97535555667161e-52	aTAL	BCKDHA
NR4A2	1.48785454339621e-56	2.58317	0.262	0.052	7.20925040457199e-52	aTAL	NR4A2
STAC2	2.20214056424232e-56	3.06057	0.222	0.029	1.06702518899797e-51	aTAL	STAC2
AP006284.1	2.73469729760765e-56	2.24345	0.267	0.053	1.32507022858281e-51	aTAL	AP006284.1
HTRA1	4.67137420325543e-56	2.19275	0.283	0.063	2.26346765644539e-51	aTAL	HTRA1
SMIM22	6.04058454691849e-56	1.62624	0.374	0.128	2.92690483636389e-51	aTAL	SMIM22
GABARAPL1	1.58071999070143e-55	1.08295	0.665	0.419	7.65922064294473e-51	aTAL	GABARAPL1
LPCAT1	2.5273974673164e-55	1.7417	0.375	0.133	1.22462516881349e-50	aTAL	LPCAT1
VPS37B	3.31614748052845e-55	1.50471	0.444	0.188	1.60680610021526e-50	aTAL	VPS37B
RBBP8	4.44652305932019e-55	1.09497	0.609	0.359	2.154518283163e-50	aTAL	RBBP8
PLXNB2	4.50329212848755e-55	1.21838	0.587	0.329	2.18202516793736e-50	aTAL	PLXNB2
AK4	6.15177683640529e-55	1.40601	0.408	0.15	2.98078194831182e-50	aTAL	AK4
MCL1	8.47953774090373e-55	1.0241	0.593	0.32	4.10867521697749e-50	aTAL	MCL1
GATD3B	2.23895820157179e-54	2.09143	0.268	0.057	1.08486480698959e-49	aTAL	GATD3B
RPL36A	2.60473840038351e-54	0.832077	0.781	0.609	1.26209994452183e-49	aTAL	RPL36A
PRXL2A	5.1921333385408e-54	1.22917	0.362	0.114	2.51579628785656e-49	aTAL	PRXL2A
HOXB5	7.78681167322009e-54	1.46778	0.438	0.182	3.77302172814206e-49	aTAL	HOXB5
TRIB1	1.82723259854134e-53	1.58337	0.422	0.176	8.85367283297223e-49	aTAL	TRIB1
CDKN1A	2.54882137077236e-53	1.42607	0.404	0.152	1.23500590699404e-48	aTAL	CDKN1A
FAM174C	2.57437957128762e-53	2.06795	0.274	0.062	1.2473898774717e-48	aTAL	FAM174C
FOSB	3.91490706719894e-53	1.27053	0.488	0.215	1.89692907034057e-48	aTAL	FOSB
TMEM101	4.75492221824612e-53	1.60512	0.469	0.224	2.30395001162898e-48	aTAL	TMEM101
AKT2	5.90718607805512e-53	1.30449	0.487	0.23	2.86226794226083e-48	aTAL	AKT2
PFKL	9.38424967973627e-53	1.0307	0.712	0.509	4.54704433981941e-48	aTAL	PFKL
PLAAT4	1.34797134427058e-52	1.88578	0.246	0.047	6.53146035152869e-48	aTAL	PLAAT4
ARRDC3	5.23264780475888e-52	1.22412	0.605	0.366	2.53542716731787e-47	aTAL	ARRDC3
PLEC	7.49212669876555e-52	1.40222	0.475	0.222	3.63023507061986e-47	aTAL	PLEC
CRNDE	1.31751752683186e-51	1.75648	0.355	0.125	6.38389942451107e-47	aTAL	CRNDE
BIN1	1.54876150397838e-51	1.28757	0.448	0.198	7.50436899137685e-47	aTAL	BIN1
EHD2	3.92288437217447e-51	2.78637	0.216	0.033	1.90079439369342e-46	aTAL	EHD2
SMAD2	5.25018455533571e-51	1.20534	0.562	0.315	2.54392442444236e-46	aTAL	SMAD2
RBIS	7.6199026004683e-51	1.00695	0.365	0.12	3.69214760603091e-46	aTAL	RBIS
PKN2	8.40637344930348e-51	1.01226	0.626	0.369	4.07322419112551e-46	aTAL	PKN2
BCL6	1.29846995201491e-50	1.86836	0.313	0.093	6.29160630549305e-46	aTAL	BCL6
DEGS1	2.26194791725952e-50	1.12339	0.512	0.258	1.09600424382893e-45	aTAL	DEGS1
ARPC4	4.5073567712963e-50	1.14443	0.55	0.299	2.18399464996391e-45	aTAL	ARPC4
EGR1	9.52578091004322e-50	0.865787	0.638	0.374	4.61562188215234e-45	aTAL	EGR1
ARMC7	1.37755347391221e-49	1.95165	0.37	0.145	6.67479760249421e-45	aTAL	ARMC7
ACTN4	1.37822269243245e-49	0.829762	0.707	0.464	6.6780402339122e-45	aTAL	ACTN4
EPAS1	1.66151471703591e-49	1.7448	0.304	0.088	8.05070340992579e-45	aTAL	EPAS1
RNASET2	2.33223782783243e-49	0.800066	0.586	0.321	1.13006251709792e-44	aTAL	RNASET2
APOL1	3.56279550214144e-49	2.23274	0.254	0.059	1.72631693260762e-44	aTAL	APOL1
HOXB3	3.70211413581547e-49	1.24407	0.535	0.287	1.79382238336803e-44	aTAL	HOXB3
PLD3	6.32744445494162e-49	0.855324	0.705	0.446	3.06589993619741e-44	aTAL	PLD3
SNHG29	8.38148302028826e-49	0.470233	0.483	0.185	4.06116378265047e-44	aTAL	SNHG29
FBXO32	1.43844218159135e-48	2.29256	0.262	0.065	6.96982774668274e-44	aTAL	FBXO32
POU5F1	2.14032481345584e-48	1.37734	0.349	0.119	1.03707298511189e-43	aTAL	POU5F1
PFKP	2.41726727989731e-48	1.1755	0.499	0.254	1.17126268780144e-43	aTAL	PFKP
POLR2J3	2.51904022313141e-48	1.58533	0.376	0.147	1.22057574971609e-43	aTAL	POLR2J3
RCAN1	9.54142768066014e-48	1.28449	0.384	0.149	4.62320336838706e-43	aTAL	RCAN1
PKM	1.29204954204596e-47	0.695308	0.848	0.753	6.26049685102948e-43	aTAL	PKM
FKBP5	1.48319328443446e-47	1.31449	0.419	0.179	7.18666474039876e-43	aTAL	FKBP5
RPL37A	2.24732289189634e-47	0.45972	0.938	0.881	1.08891783403945e-42	aTAL	RPL37A
ELK4	2.86208675586873e-47	1.41885	0.406	0.175	1.38679551668863e-42	aTAL	ELK4
RPL23	5.06401549078401e-47	0.490935	0.929	0.832	2.45371806590448e-42	aTAL	RPL23
NIBAN2	7.58745635741136e-47	2.05697	0.258	0.065	3.6764261034201e-42	aTAL	NIBAN2
CD55	1.02128264855784e-46	1.17389	0.361	0.132	4.94852294532215e-42	aTAL	CD55
FAAP20	1.46891145247084e-46	0.973899	0.567	0.309	7.11746355180222e-42	aTAL	FAAP20
NFIL3	1.89885163447051e-46	1.6347	0.355	0.138	9.20069570966341e-42	aTAL	NFIL3
STXBP2	3.56319857585076e-46	1.30641	0.449	0.215	1.72651223794273e-41	aTAL	STXBP2
JPT2	3.5806106845427e-46	1.4813	0.415	0.186	1.73494910108832e-41	aTAL	JPT2
FKBP8	3.86634537435224e-46	0.952244	0.678	0.44	1.87339898768864e-41	aTAL	FKBP8
DDX5	5.01958660714198e-46	0.663247	0.867	0.769	2.43219049462457e-41	aTAL	DDX5
CEBPD	5.18612566075526e-46	0.906858	0.687	0.468	2.51288532766236e-41	aTAL	CEBPD
NAPRT	5.38766992329654e-46	1.39215	0.399	0.17	2.6105415846341e-41	aTAL	NAPRT
EIF4A1	6.79862547013421e-46	0.778309	0.633	0.4	3.29420598529883e-41	aTAL	EIF4A1
PPDPF	7.85617321883667e-46	0.560057	0.879	0.826	3.80663017145512e-41	aTAL	PPDPF
ERGIC3	9.50445603953977e-46	0.876609	0.667	0.431	4.6052891293986e-41	aTAL	ERGIC3
TESC	1.6127892070779e-45	1.25511	0.399	0.165	7.81460882397524e-41	aTAL	TESC
ZFP36	2.18058897927506e-45	1.00062	0.531	0.288	1.05658258401794e-40	aTAL	ZFP36
DENND3	2.19587213676873e-45	2.02028	0.256	0.066	1.06398788514992e-40	aTAL	DENND3
AHNAK	2.74769768196014e-45	0.84554	0.663	0.441	1.33136943481697e-40	aTAL	AHNAK
ARHGAP26	3.68429977642285e-45	1.41275	0.291	0.086	1.78519061366793e-40	aTAL	ARHGAP26
CAPNS1	4.00535199773038e-45	0.850777	0.692	0.489	1.94075325698028e-40	aTAL	CAPNS1
TMEM63A	5.1185189920449e-45	1.4598	0.331	0.117	2.48012719240544e-40	aTAL	TMEM63A
ZNRD2	7.30252686883561e-45	1.74047	0.256	0.067	3.5383663690256e-40	aTAL	ZNRD2
SDC12	1.56920088618941e-44	0.920351	0.594	0.352	7.60340597394218e-40	aTAL	SDC1
SLC16A3	1.65779224850615e-44	1.68451	0.335	0.129	8.03266656091171e-40	aTAL	SLC16A3
MMS22L	1.83504235368314e-44	2.10266	0.256	0.067	8.89151422053629e-40	aTAL	MMS22L
AHI1	2.57294961050023e-44	1.14551	0.446	0.21	1.24669700427178e-39	aTAL	AHI1
SBNO2	2.83961119584619e-44	1.75121	0.305	0.101	1.37590520883531e-39	aTAL	SBNO2
GAS5	3.14020615740759e-44	0.413039	0.467	0.187	1.52155549151027e-39	aTAL	GAS5
ATP5ME1	5.05420321030454e-44	0.703943	0.738	0.495	2.44896362352096e-39	aTAL	ATP5ME
KLF2	7.42360014176548e-44	1.33421	0.321	0.112	3.59703121269104e-39	aTAL	KLF2
CIAO3	1.02840895001445e-43	2.31601	0.21	0.041	4.9830527264e-39	aTAL	CIAO3
VMP1	1.18084350283519e-43	1.01457	0.606	0.376	5.72165910863765e-39	aTAL	VMP1
CD81	1.82739421098611e-43	0.674489	0.774	0.645	8.8544559099121e-39	aTAL	CD81
FCGBP	2.0597423243257e-43	2.10561	0.261	0.072	9.98027545828774e-39	aTAL	FCGBP
C19orf33	2.25672733803567e-43	0.66276	0.44	0.193	1.0934746643718e-38	aTAL	C19orf33
RPS11	2.26503437474627e-43	0.450359	0.921	0.838	1.09749975593956e-38	aTAL	RPS11
SPATS2L	3.63535722918334e-43	0.701089	0.541	0.275	1.7614759918285e-38	aTAL	SPATS2L
ARID5B	4.72457696925911e-43	1.16291	0.597	0.377	2.28924652468481e-38	aTAL	ARID5B
PLP2	5.29714056731815e-43	0.81307	0.517	0.272	2.56667649048834e-38	aTAL	PLP2
GPRC5A	6.43034630680338e-43	1.18257	0.295	0.093	3.11575999949851e-38	aTAL	GPRC5A
TGIF1	7.56973650529613e-43	1.04631	0.445	0.212	3.66784012627619e-38	aTAL	TGIF1
B4GALT1	8.32881036870294e-43	1.01831	0.564	0.337	4.03564177605132e-38	aTAL	B4GALT1
SH3BP5	9.85939787899253e-43	1.67894	0.279	0.085	4.77727264828704e-38	aTAL	SH3BP5
DCDC2	1.4066600626968e-42	0.526253	0.749	0.509	6.81583066779105e-38	aTAL	DCDC2
PILRB	1.46749532126422e-42	1.2239	0.435	0.202	7.11060182965365e-38	aTAL	PILRB
IFI30	1.47948037031682e-42	1.45106	0.323	0.117	7.1686741863331e-38	aTAL	IFI30
CITED2	1.62375228250899e-42	0.708882	0.68	0.423	7.86772930966904e-38	aTAL	CITED2
ATP5MF1	1.63153841477644e-42	0.747309	0.684	0.436	7.90545623495777e-38	aTAL	ATP5MF
HTATIP2	3.44073872009705e-42	1.16762	0.358	0.144	1.66717553943583e-37	aTAL	HTATIP2
PATJ	6.24434230695372e-42	0.792809	0.545	0.296	3.02563362141135e-37	aTAL	PATJ
CHMP1B	7.51130992058398e-42	1.11614	0.498	0.277	3.63953010891976e-37	aTAL	CHMP1B
WARS	1.21715025754961e-41	1.4846	0.332	0.125	5.89757985793087e-37	aTAL	WARS
PTPA	1.22138486727179e-41	1.26835	0.398	0.181	5.91809823587874e-37	aTAL	PTPA
CLDN7	2.68273405696471e-41	0.694225	0.748	0.557	1.29989195996168e-36	aTAL	CLDN7
ERRFI1	2.92974967626506e-41	1.32295	0.374	0.161	1.41958090813747e-36	aTAL	ERRFI1
COL8A1	3.20367751595207e-41	1.90682	0.213	0.046	1.55230990357941e-36	aTAL	COL8A1
SLC16A5	3.26304516233071e-41	1.10485	0.41	0.187	1.58107590295572e-36	aTAL	SLC16A5
SUMF2	3.55082572974771e-41	0.887209	0.586	0.357	1.72051709909196e-36	aTAL	SUMF2
DANCR	4.80263504292227e-41	0.844081	0.376	0.145	2.32706878369756e-36	aTAL	DANCR
ELF3	4.87515692898311e-41	0.918083	0.604	0.359	2.36220853836948e-36	aTAL	ELF3
SECTM1	5.39399239044479e-41	2.22923	0.208	0.044	2.61360507286612e-36	aTAL	SECTM1
WBP1	7.45980035955285e-41	1.26087	0.35	0.137	3.61457166621774e-36	aTAL	WBP1
AGRN	1.03952871417648e-40	0.876966	0.628	0.393	5.03693243167071e-36	aTAL	AGRN
AC092683.1	1.12973069112359e-40	2.78837	0.203	0.044	5.47399709077026e-36	aTAL	AC092683.1
UACA	1.28438841027839e-40	1.10383	0.388	0.171	6.22337560316291e-36	aTAL	UACA
CLN3	1.36810676767306e-40	1.74552	0.273	0.086	6.62902453208305e-36	aTAL	CLN3
SEM1	2.43995027586413e-40	0.811614	0.631	0.401	1.1822535066672e-35	aTAL	SEM1
PPP2R1A	4.60614674919985e-40	0.754078	0.681	0.463	2.2318623458573e-35	aTAL	PPP2R1A
MAFF	4.72992243111993e-40	1.1818	0.344	0.133	2.29183661477485e-35	aTAL	MAFF
ITPR3	7.77998983675636e-40	1.31482	0.351	0.142	3.76971627550193e-35	aTAL	ITPR3
MMUT	1.05462492887824e-39	2.16548	0.206	0.045	5.11007963038664e-35	aTAL	MMUT
LRRC75B	1.73045366168033e-39	1.77766	0.283	0.098	8.38474017230589e-35	aTAL	LRRC75B
CACFD1	2.0942991212013e-39	1.44771	0.363	0.16	1.01477169618688e-34	aTAL	CACFD1
NDUFA7	2.69822417154182e-39	0.91842	0.529	0.314	1.30739754007887e-34	aTAL	NDUFA7
WWTR1	2.73256274719088e-39	0.928619	0.505	0.282	1.32403595352387e-34	aTAL	WWTR1
UBXN6	3.63589633442105e-39	1.21779	0.485	0.268	1.76173720988038e-34	aTAL	UBXN6
IRF9	4.64499029227052e-39	1.66393	0.231	0.061	2.25068359621676e-34	aTAL	IRF9
CZIB	4.92640544345026e-39	1.7948	0.213	0.05	2.38704049356939e-34	aTAL	CZIB
COA8	5.64655775871029e-39	1.20976	0.265	0.08	2.73598309640549e-34	aTAL	COA8
TANC2	7.02928656801706e-39	1.24118	0.368	0.16	3.40597051366699e-34	aTAL	TANC2
AVPI1	7.43425263721319e-39	1.65301	0.314	0.121	3.60219277283528e-34	aTAL	AVPI1
KRT7	1.04743545277844e-38	1.00776	0.542	0.318	5.07524374289264e-34	aTAL	KRT7
BST2	1.10017647269385e-38	1.00508	0.465	0.236	5.33079508079079e-34	aTAL	BST2
PTOV1	1.13709879001247e-38	0.775946	0.617	0.394	5.50969847712642e-34	aTAL	PTOV1
SLC44A4	1.19178308557563e-38	1.48469	0.311	0.12	5.77466576284814e-34	aTAL	SLC44A4
BTBD2	1.45725975234931e-38	1.24291	0.365	0.159	7.06100640403333e-34	aTAL	BTBD2
MED16	1.78303877871123e-38	1.39699	0.378	0.177	8.6395360983674e-34	aTAL	MED16
GPC4	1.93006942853828e-38	1.56081	0.281	0.094	9.3519584090394e-34	aTAL	GPC4
SELENOW	2.02772874680577e-38	0.695774	0.668	0.434	9.82515686977266e-34	aTAL	SELENOW
TLE2	2.41482293855864e-38	1.66787	0.279	0.097	1.17007830664921e-33	aTAL	TLE2
GATA6	2.51598163281521e-38	1.74797	0.225	0.059	1.21909374036428e-33	aTAL	GATA6
CREB5	4.60106042434188e-38	1.4796	0.265	0.082	2.22939781801062e-33	aTAL	CREB5
[truncated: 10,044 more rows]
