# Supplementary material for: Single-cell transcriptomic comparison of tubular segment maturation in advanced human in vitro kidney models
Source: iScience. 2026 May 22;29(6):116053. doi: 10.1016/j.isci.2026.116053 (PMC13223991; doi:10.1016/j.isci.2026.116053)
Supplement: Data S5. Cell numbers and DEGs per cluster in the subsetted CNT/PC population (CNT/PC clusters.l3), related to Figure 4 [file mmc6.xlsx]

## Sheet: Cell numbers CNTPC_clusters.l3
Clusters.l3	Cell numbers per sample
	Tubuloids	iPSCod tubuloids	iPSC-derived organoids (T)	iPSC-derived organoids (M)	iPSC-derived organoids (V)	iPSC-derived organoids (U)	Adult Kidney Tissue	Fetal Kidney Tissue
PC	27	13	43	28	8	121	244	101
APOEhigh PC	39	34	29	39	7	291	38	144
CD52high PC	12	1	10	14	2	203	7	38
UPK2high PC	3	3	8	2	1	194	9	59
LCN2high PC	413	12	7	1	1	16	42	14
CNT/PC	1	0	4	1	0	4	54	4
CNT	0	0	3	0	0	3	80	0
tPC-IC/IC	1	0	0	0	0	3	56	6
Off-target1	0	72	0	0	0	1	1	1
Off-target2	0	45	0	0	0	1	0	0

## Sheet: DEGs CNTPC_clusters.l3
	p_val	avg_log2FC	pct.1	pct.2	p_val_adj	cluster	gene
PTGER1	8.7821827838635e-79	2.72177	0.465	0.134	4.25531884609322e-74	PC	PTGER1
AQP2	7.20728483514618e-73	2.0934	0.776	0.503	3.49221779402173e-68	PC	AQP2
FXYD4	7.92150987853162e-72	3.33726	0.434	0.131	3.83828839654371e-67	PC	FXYD4
FGL2	1.27638815627629e-49	2.5718	0.335	0.099	6.18461117242116e-45	PC	FGL2
AQP3	1.44357858321182e-47	2.27025	0.605	0.389	6.99471566709457e-43	PC	AQP3
SCNN1G	8.65502947248904e-44	2.40296	0.398	0.163	4.19370798059984e-39	PC	SCNN1G
ABCB1	2.24338407493475e-43	2.71164	0.291	0.085	1.08700931966888e-38	PC	ABCB1
EPCAM	1.03382768567539e-42	0.950198	0.997	0.993	5.00930866817155e-38	PC	EPCAM
AVPR2	1.90383434402497e-38	2.97906	0.212	0.048	9.22483893053859e-34	PC	AVPR2
HMGCS2	2.72225802321272e-37	1.30657	0.479	0.222	1.31904290256749e-32	PC	HMGCS2
SCNN1B	7.49431948752869e-35	2.25973	0.356	0.152	3.63129756448715e-30	PC	SCNN1B
CTSH	4.15422798302987e-31	1.32359	0.737	0.704	2.0128896268973e-26	PC	CTSH
KCNJ15	1.29665784425728e-29	1.9268	0.369	0.174	6.28282591856423e-25	PC	KCNJ15
PRR35	1.17836833532536e-28	2.03497	0.253	0.087	5.70966593198549e-24	PC	PRR35
HLA-DRA	6.04167363625697e-26	1.95188	0.258	0.098	2.92743254371195e-21	PC	HLA-DRA
MT-ND1	3.45092055731182e-25	0.862762	0.966	0.984	1.67210904683987e-20	PC	MT-ND1
TRPM3	5.71230098471465e-24	2.27788	0.221	0.079	2.76783831913363e-19	PC	TRPM3
PCSK1N	2.2038193940137e-23	1.94009	0.403	0.248	1.0678386491754e-18	PC	PCSK1N
MT-ND5	1.68637714117543e-21	0.665669	0.968	0.991	8.17117179985142e-17	PC	MT-ND5
IGFBP2	2.6067650420058e-21	1.10643	0.591	0.431	1.26308193345349e-16	PC	IGFBP2
LPCAT2	1.6452088231209e-20	2.14831	0.25	0.113	7.97169483155e-16	PC	LPCAT2
ELF5	3.80578030152107e-20	1.20471	0.439	0.267	1.84405278729902e-15	PC	ELF5
SPTBN2	1.14965891046846e-19	2.11259	0.315	0.176	5.5705572847839e-15	PC	SPTBN2
HSD11B2	5.08450044777494e-19	1.0895	0.516	0.362	2.46364384696487e-14	PC	HSD11B2
MT-ND4	5.50390246582622e-19	0.880374	0.983	0.997	2.66686090079144e-14	PC	MT-ND4
MTRNR2L12	7.8878107033709e-19	2.064	0.202	0.084	3.82195979821134e-14	PC	MTRNR2L12
SLC4A4	1.07255733621359e-18	1.5989	0.426	0.287	5.19696931688935e-14	PC	SLC4A4
COL9A2	1.77665480609522e-18	2.05972	0.222	0.096	8.60860319745376e-14	PC	COL9A2
HLA-DRB1	2.25746903356205e-18	1.65181	0.272	0.133	1.09383404552216e-13	PC	HLA-DRB1
LINC00982	3.98213449499291e-18	1.30828	0.251	0.113	1.92950344820386e-13	PC	LINC00982
TMEM72	6.84939155728966e-18	1.51543	0.2	0.078	3.31880418516913e-13	PC	TMEM72
PIK3C2G	9.35085594482115e-18	1.93696	0.359	0.225	4.53086373950364e-13	PC	PIK3C2G
STC1	1.69628588201403e-17	1.46741	0.443	0.303	8.21918361271079e-13	PC	STC1
IGFBP7	1.00410982645899e-16	0.864871	0.836	0.788	4.86531375312438e-12	PC	IGFBP7
GATA3-AS1	5.79450188063517e-16	1.29849	0.439	0.32	2.80766794124297e-11	PC	GATA3-AS1
LCN12	8.80204132842971e-16	1.9202	0.221	0.104	4.26494110527733e-11	PC	LCN12
MT-ND2	1.10278786967931e-15	0.860247	0.968	0.978	5.34344834374414e-11	PC	MT-ND2
CDH16	1.42502098580561e-15	1.35592	0.585	0.524	6.9047966846225e-11	PC	CDH16
TMEM176B	1.42967588235594e-15	0.76853	0.621	0.495	6.92735152036745e-11	PC	TMEM176B
MINOS1	1.74810057435955e-15	0.710402	0.641	0.511	8.47024652300175e-11	PC	MINOS1
RTN4	2.34162734810047e-15	0.386419	0.932	0.95	1.1346121152486e-10	PC	RTN4
UGT3A1	3.08162386567453e-15	1.35774	0.321	0.187	1.49317002787394e-10	PC	UGT3A1
SELENOM	2.41032477620474e-14	1.97592	0.328	0.221	1.16789876706224e-09	PC	SELENOM
NDUFA4	3.2091697361085e-14	0.331058	0.959	0.977	1.55497110393401e-09	PC	NDUFA4
MT-ATP6	5.50234493546616e-14	0.686947	0.986	0.996	2.66610621503077e-09	PC	MT-ATP6
GATA3	6.99187997345758e-14	0.617437	0.73	0.696	3.38784552233913e-09	PC	GATA3
CLU	7.97550966948969e-14	0.708353	0.749	0.734	3.86445345525454e-09	PC	CLU
MAN1A1	2.24556523177298e-13	1.52064	0.388	0.286	1.08806617740328e-08	PC	MAN1A1
ENO1	4.6756596997456e-13	0.473131	0.889	0.901	2.26554415091473e-08	PC	ENO1
SBSPON	5.12716203654304e-13	1.39957	0.265	0.15	2.48431509318656e-08	PC	SBSPON
KCNJ1	8.24434890724188e-13	1.25004	0.279	0.16	3.99471681951498e-08	PC	KCNJ1
AES	9.72853401525503e-13	1.08067	0.436	0.319	4.71386387175167e-08	PC	AES
DDX17	1.53137512030026e-12	0.690658	0.756	0.764	7.42012500790287e-08	PC	DDX17
FOLR1	2.36262722087225e-12	1.42061	0.496	0.44	1.14478739360144e-07	PC	FOLR1
COBLL1	3.04952575235235e-12	1.14281	0.636	0.654	1.47761720804481e-07	PC	COBLL1
EMX1	8.10247674011635e-12	1.1869	0.383	0.274	3.92597407965598e-07	PC	EMX1
BMPR1B	2.9910164427429e-11	1.59493	0.236	0.135	1.44926710716665e-06	PC	BMPR1B
MT-CO1	5.93070577504012e-11	0.409946	0.998	1	2.87366417623794e-06	PC	MT-CO1
CTSF	7.23100982718998e-11	1.55296	0.246	0.148	3.50371350166663e-06	PC	CTSF
ST6GAL1	1.14059455535035e-10	1.50595	0.388	0.308	5.5266368584946e-06	PC	ST6GAL1
CADPS2	1.23546234548367e-10	1.03641	0.362	0.258	5.98630924880655e-06	PC	CADPS2
PIGR	2.37362656582623e-10	1.24159	0.333	0.235	1.15011701620544e-05	PC	PIGR
CYFIP2	3.1872171939796e-10	1.14147	0.47	0.417	1.54433421917088e-05	PC	CYFIP2
S100A6	3.26779414718537e-10	0.391454	0.74	0.678	1.5833769760772e-05	PC	S100A6
MYH10	3.68301079350976e-10	0.874792	0.533	0.479	1.78456604988722e-05	PC	MYH10
SYNE1	8.09103367828784e-10	1.20265	0.33	0.236	3.92042945847759e-05	PC	SYNE1
SLC9A4	8.39285324914239e-10	1.4179	0.256	0.162	4.06667311333945e-05	PC	SLC9A4
AIF1L	9.45154608605677e-10	0.733701	0.605	0.581	4.57965214053795e-05	PC	AIF1L
APP	1.07570534885705e-09	0.563485	0.768	0.828	5.21222269735195e-05	PC	APP
MNS1	1.20248788217595e-09	1.38227	0.256	0.165	5.82653478429536e-05	PC	MNS1
RPL3	1.29889158281488e-09	0.291609	0.985	0.994	6.29364927537124e-05	PC	RPL3
SLC39A6	1.54806634225941e-09	1.84116	0.369	0.308	7.50100065478377e-05	PC	SLC39A6
L1CAM	1.67095608912377e-09	1.06377	0.419	0.348	8.09645063424033e-05	PC	L1CAM
HOXA9	1.94094251033517e-09	0.363162	0.13	0.271	9.40464283957802e-05	PC	HOXA9
THBS1	1.96001620239554e-09	1.10487	0.209	0.119	9.49706250708733e-05	PC	THBS1
ASAH1	2.23324046604983e-09	0.643996	0.754	0.811	0.000108209	PC	ASAH1
HSP90B1	2.9521335978027e-09	0.410083	0.851	0.851	0.000143043	PC	HSP90B1
TPM4	4.42265531337264e-09	0.482946	0.786	0.802	0.000214295	PC	TPM4
MPPED2	5.69685059172937e-09	1.16369	0.219	0.129	0.000276035	PC	MPPED2
CLDN8	7.33674679398507e-09	1.08039	0.398	0.324	0.000355495	PC	CLDN8
ADH1C	7.53248243386966e-09	0.997639	0.357	0.267	0.000364979	PC	ADH1C
ATP1B1	1.1748144167228e-08	0.286783	0.916	0.907	0.000569245	PC	ATP1B1
NDRG1	1.44591424437377e-08	1.09937	0.533	0.518	0.000700603	PC	NDRG1
MXRA5	2.50710843379976e-08	1.77468	0.232	0.154	0.00121479	PC	MXRA5
LARP1B	2.98445247125507e-08	0.271869	0.128	0.252	0.00144609	PC	LARP1B
FBP1	4.46995323207113e-08	1.38479	0.255	0.175	0.00216587	PC	FBP1
CPVL	4.70996160171842e-08	1.07774	0.479	0.449	0.00228216	PC	CPVL
SCPEP1	5.13969060737969e-08	0.644599	0.579	0.545	0.00249039	PC	SCPEP1
PTPN13	5.22703738228565e-08	0.925347	0.497	0.47	0.00253271	PC	PTPN13
RASL11B	6.90341753136028e-08	0.887403	0.265	0.174	0.00334498	PC	RASL11B
C8orf59	1.13216174524379e-07	0.746969	0.352	0.259	0.00548578	PC	C8orf59
SCIN	1.1731143321079e-07	0.527479	0.696	0.732	0.00568421	PC	SCIN
PQLC3	1.20548186240893e-07	1.05648	0.277	0.195	0.00584104	PC	PQLC3
GNG11	2.02712431198708e-07	0.852479	0.482	0.452	0.00982223	PC	GNG11
RDH10	2.69273637566565e-07	0.878947	0.453	0.405	0.0130474	PC	RDH10
ITSN1	3.70513615226215e-07	0.307361	0.128	0.243	0.0179529	PC	ITSN1
VCAN	6.39540977567359e-07	0.390645	0.106	0.208	0.0309883	PC	VCAN
HNRNPU	1.12594716071314e-06	0.552188	0.704	0.767	0.0545566	PC	HNRNPU
GABRA2	1.19598385143069e-06	1.04502	0.227	0.153	0.0579502	PC	GABRA2
MT-ND3	1.22671361317681e-06	0.888969	0.954	0.983	0.0594392	PC	MT-ND3
KCTD12	1.69139089436926e-06	0.949674	0.356	0.282	0.0819547	PC	KCTD12
PTMS	1.92800381200902e-06	0.426191	0.721	0.783	0.0934195	PC	PTMS
RALBP1	3.620463306918e-06	0.452062	0.706	0.775	0.175426	PC	RALBP1
MGST3	3.98222009329219e-06	0.270738	0.868	0.927	0.192954	PC	MGST3
ACBD3	4.09587033309975e-06	0.341154	0.203	0.334	0.198461	PC	ACBD3
PLCG2	4.34618006969898e-06	1.50973	0.219	0.154	0.21059	PC	PLCG2
MAL2	4.49948277569748e-06	0.478071	0.691	0.739	0.218018	PC	MAL2
CA2	5.37273977965204e-06	0.839792	0.45	0.419	0.260331	PC	CA2
FKBP2	5.72886139448264e-06	0.477865	0.663	0.68	0.277586	PC	FKBP2
N4BP2L2	5.91418218437774e-06	0.66884	0.622	0.658	0.286566	PC	N4BP2L2
SMIM22	6.47093328376221e-06	0.631821	0.552	0.537	0.313543	PC	SMIM22
GOLGA8A	6.82546407662031e-06	0.334189	0.126	0.226	0.330721	PC	GOLGA8A
FAM3B	7.9309751558692e-06	0.885721	0.344	0.28	0.384287	PC	FAM3B
CYB5A	1.00624781443903e-05	0.32357	0.894	0.938	0.487567	PC	CYB5A
PRPS2	1.21088413195657e-05	0.798022	0.4	0.356	0.586722	PC	PRPS2
RSF1	1.56105327844189e-05	0.281149	0.357	0.522	0.756393	PC	RSF1
MAP4K4	1.5946844720817e-05	0.332557	0.14	0.241	0.772688	PC	MAP4K4
PTPN2	1.6143759963573e-05	0.336985	0.197	0.323	0.78223	PC	PTPN2
CCDC198	1.67005823495645e-05	1.78813	0.238	0.185	0.80921	PC	CCDC198
CD9	1.93305661258756e-05	0.429326	0.795	0.867	0.936643	PC	CD9
PIGQ	2.33329625041716e-05	1.2302	0.356	0.323	1	PC	PIGQ
MT-ND4L	2.45894028417299e-05	0.589197	0.836	0.883	1	PC	MT-ND4L
TMEM176A	2.71435198066678e-05	0.288209	0.617	0.53	1	PC	TMEM176A
GLS	2.9367137830917e-05	0.589144	0.636	0.681	1	PC	GLS
GPR107	3.05171084510814e-05	0.442021	0.118	0.209	1	PC	GPR107
GOSR1	3.34660105860732e-05	0.291466	0.227	0.356	1	PC	GOSR1
NELFB	3.57291637675583e-05	0.279045	0.13	0.223	1	PC	NELFB
HLA-B	3.84018160271029e-05	1.0286	0.41	0.387	1	PC	HLA-B
PPIL4	4.14195784895675e-05	0.398055	0.21	0.332	1	PC	PPIL4
CWC15	4.25812482826192e-05	0.288549	0.328	0.5	1	PC	CWC15
MAPKAPK5-AS1	4.66098324638114e-05	0.259215	0.142	0.236	1	PC	MAPKAPK5-AS1
NOP56	4.72455015125133e-05	0.366371	0.186	0.297	1	PC	NOP56
FAM213A	4.93247326330602e-05	0.626539	0.415	0.347	1	PC	FAM213A
PAF1	5.13569811858132e-05	0.351795	0.168	0.272	1	PC	PAF1
CBFB	5.2310861519098e-05	0.257986	0.118	0.205	1	PC	CBFB
TCERG1	5.26427043381925e-05	0.252654	0.203	0.32	1	PC	TCERG1
ARHGAP35	5.38647156824607e-05	0.276311	0.159	0.264	1	PC	ARHGAP35
NET1	5.4615771224883e-05	0.253281	0.149	0.249	1	PC	NET1
CCDC28B	5.55977731080552e-05	0.256332	0.159	0.256	1	PC	CCDC28B
SIPA1L1	5.98943432033957e-05	0.382114	0.157	0.258	1	PC	SIPA1L1
CDK13	6.02413979093105e-05	0.287282	0.159	0.257	1	PC	CDK13
ENC1	6.18074686599589e-05	0.442597	0.138	0.229	1	PC	ENC1
TMEM70	6.22514752875886e-05	0.270485	0.154	0.253	1	PC	TMEM70
TMEM30A	6.53711295753659e-05	0.259904	0.284	0.435	1	PC	TMEM30A
KNOP1	6.72064068338566e-05	0.342162	0.226	0.352	1	PC	KNOP1
SRP54	6.72812425362931e-05	0.271994	0.255	0.389	1	PC	SRP54
SMUG1	7.08007413683532e-05	0.280604	0.145	0.243	1	PC	SMUG1
CDC16	7.12322964738628e-05	0.450408	0.162	0.265	1	PC	CDC16
USP10	7.25101071585449e-05	0.647087	0.179	0.285	1	PC	USP10
STK3	7.4943033165474e-05	0.267838	0.156	0.255	1	PC	STK3
MYSM1	7.59106697374255e-05	0.377072	0.13	0.22	1	PC	MYSM1
CYS1	8.20285309689287e-05	1.06303	0.352	0.318	1	PC	CYS1
HMGA2	8.2753804366028e-05	0.363216	0.174	0.273	1	PC	HMGA2
TBX2	8.53833795444729e-05	0.727327	0.313	0.252	1	PC	TBX2
AFAP1L2	8.62698180786811e-05	1.10443	0.219	0.165	1	PC	AFAP1L2
PNISR	9.1385309657871e-05	0.614808	0.672	0.742	1	PC	PNISR
JARID2	9.48223661215006e-05	0.32715	0.125	0.211	1	PC	JARID2
ANKIB1	0.000100802	0.334791	0.152	0.248	1	PC	ANKIB1
SFSWAP	0.000106246	0.382728	0.156	0.252	1	PC	SFSWAP
KIF1B	0.000118757	0.358137	0.169	0.268	1	PC	KIF1B
SEPT11	0.000131836	0.673204	0.356	0.303	1	PC	SEPT11
RBM17	0.000137005	0.266158	0.369	0.539	1	PC	RBM17
METRNL	0.000138611	0.988693	0.386	0.369	1	PC	METRNL
MT-CO3	0.000141336	0.314358	0.993	0.999	1	PC	MT-CO3
DNMT1	0.000143233	0.431195	0.147	0.238	1	PC	DNMT1
GALNT18	0.000155946	0.895488	0.221	0.162	1	PC	GALNT18
ZMYND8	0.000161423	0.308072	0.28	0.42	1	PC	ZMYND8
CNOT2	0.000165272	0.282311	0.268	0.402	1	PC	CNOT2
HLA-A	0.000169085	0.560899	0.586	0.613	1	PC	HLA-A
NCOA4	0.000170631	0.259355	0.274	0.412	1	PC	NCOA4
SC5D	0.000174658	0.281088	0.197	0.308	1	PC	SC5D
ZBTB20	0.000178018	1.09356	0.373	0.352	1	PC	ZBTB20
RABEP1	0.000182866	0.392838	0.149	0.238	1	PC	RABEP1
DZIP3	0.000184955	1.22129	0.253	0.206	1	PC	DZIP3
MAP3K1	0.000187082	0.294872	0.162	0.259	1	PC	MAP3K1
OSBPL1A	0.000188676	0.376429	0.128	0.21	1	PC	OSBPL1A
MRTO4	0.000194844	0.271097	0.154	0.247	1	PC	MRTO4
SYNJ2BP	0.000202472	1.02364	0.366	0.345	1	PC	SYNJ2BP
GATAD1	0.000203064	0.342313	0.209	0.317	1	PC	GATAD1
SOS1	0.00020314	0.378915	0.126	0.211	1	PC	SOS1
C19orf70	0.00020559	0.282833	0.586	0.514	1	PC	C19orf70
RAB3GAP1	0.000218609	0.261547	0.21	0.324	1	PC	RAB3GAP1
NPNT	0.000223119	0.805493	0.328	0.283	1	PC	NPNT
SP100	0.000225208	0.258022	0.161	0.254	1	PC	SP100
ZC3H7A	0.000228005	0.330282	0.161	0.254	1	PC	ZC3H7A
ZNF148	0.000229346	0.308917	0.226	0.341	1	PC	ZNF148
SMARCD1	0.000240438	0.260037	0.137	0.223	1	PC	SMARCD1
SP3	0.000242356	0.264503	0.147	0.235	1	PC	SP3
EXOC1	0.00024271	0.324896	0.147	0.236	1	PC	EXOC1
PTCD3	0.000243777	0.289138	0.164	0.255	1	PC	PTCD3
DNM1L	0.000245366	0.308629	0.241	0.363	1	PC	DNM1L
LBR	0.000247595	0.260527	0.222	0.334	1	PC	LBR
RAI14	0.000250364	0.254592	0.164	0.255	1	PC	RAI14
SSRP1	0.000266746	0.363624	0.253	0.378	1	PC	SSRP1
PAXBP1	0.000268081	0.323828	0.14	0.222	1	PC	PAXBP1
SYTL2	0.000272394	1.1206	0.263	0.218	1	PC	SYTL2
CEP95	0.00028846	0.429941	0.15	0.241	1	PC	CEP95
TCEA3	0.00029215	0.933786	0.229	0.179	1	PC	TCEA3
THOC2	0.000292364	0.304139	0.321	0.471	1	PC	THOC2
PLS3	0.000296423	0.651156	0.588	0.643	1	PC	PLS3
FER	0.000298333	0.666516	0.142	0.228	1	PC	FER
COQ10B	0.000310205	0.278791	0.185	0.284	1	PC	COQ10B
GMPS	0.000312633	0.33812	0.135	0.219	1	PC	GMPS
ANKS1A	0.000315917	0.305058	0.145	0.229	1	PC	ANKS1A
UBLCP1	0.000334571	0.260831	0.161	0.251	1	PC	UBLCP1
HDAC2	0.000336918	0.308834	0.414	0.586	1	PC	HDAC2
RPA1	0.000345174	0.377495	0.121	0.2	1	PC	RPA1
CCNY	0.000363536	0.27592	0.203	0.306	1	PC	CCNY
ISG15	0.000380957	0.347094	0.156	0.244	1	PC	ISG15
SENP7	0.000412523	0.670777	0.125	0.201	1	PC	SENP7
BRCC3	0.000419457	0.622034	0.125	0.202	1	PC	BRCC3
FRA10AC1	0.000421375	0.520153	0.174	0.265	1	PC	FRA10AC1
ID1	0.000423519	0.360666	0.716	0.716	1	PC	ID1
BEX4	0.000423897	0.439909	0.552	0.582	1	PC	BEX4
MINDY2	0.00045543	0.252394	0.169	0.263	1	PC	MINDY2
SUPT20H	0.000456088	0.501184	0.181	0.279	1	PC	SUPT20H
ICE1	0.000467732	0.268818	0.162	0.253	1	PC	ICE1
SEPT7	0.000481135	0.574174	0.432	0.387	1	PC	SEPT7
ATXN2L	0.000482054	0.292763	0.145	0.23	1	PC	ATXN2L
TSC22D1	0.0004874	0.298174	0.81	0.858	1	PC	TSC22D1
KDSR	0.000488118	0.259608	0.212	0.318	1	PC	KDSR
SETD3	0.000488337	0.319209	0.185	0.283	1	PC	SETD3
MTF2	0.000494376	0.424895	0.207	0.309	1	PC	MTF2
ZNF83	0.000500128	0.25971	0.203	0.309	1	PC	ZNF83
DOCK1	0.000501056	0.297419	0.179	0.272	1	PC	DOCK1
NCBP2	0.000503473	0.277554	0.282	0.413	1	PC	NCBP2
HECTD4	0.000503802	0.352017	0.126	0.206	1	PC	HECTD4
MRPS31	0.000526424	0.281802	0.238	0.354	1	PC	MRPS31
NUP54	0.000530392	0.279006	0.147	0.231	1	PC	NUP54
UBAP2L	0.000551145	0.386649	0.176	0.269	1	PC	UBAP2L
ZMYM4	0.000552154	0.340526	0.147	0.231	1	PC	ZMYM4
FAM173A	0.000567578	0.511517	0.299	0.238	1	PC	FAM173A
EFCAB14	0.000573172	0.735065	0.467	0.49	1	PC	EFCAB14
CCDC82	0.000588019	0.307155	0.149	0.235	1	PC	CCDC82
RSL1D1	0.000588562	0.351727	0.39	0.533	1	PC	RSL1D1
STX17	0.000610293	0.383172	0.173	0.266	1	PC	STX17
EBAG9	0.000629912	0.259462	0.224	0.329	1	PC	EBAG9
ING4	0.000640284	0.295074	0.181	0.275	1	PC	ING4
EIF2B5	0.000644267	0.275459	0.135	0.216	1	PC	EIF2B5
SH3BGRL	0.000664371	0.471025	0.615	0.683	1	PC	SH3BGRL
ARIH2	0.000666925	0.264157	0.209	0.312	1	PC	ARIH2
SSB	0.000669516	0.267871	0.467	0.621	1	PC	SSB
MED6	0.000692724	0.384062	0.149	0.232	1	PC	MED6
TRAPPC6B	0.000706957	0.292757	0.125	0.2	1	PC	TRAPPC6B
THEM4	0.000714196	0.416178	0.171	0.261	1	PC	THEM4
SNX13	0.00073109	0.250529	0.191	0.286	1	PC	SNX13
ZNF704	0.00075092	1.11507	0.274	0.233	1	PC	ZNF704
FAM3A	0.000767885	0.255561	0.156	0.24	1	PC	FAM3A
PAPPA	0.00077844	1.68381	0.231	0.194	1	PC	PAPPA
NOP58	0.000781215	0.37241	0.234	0.342	1	PC	NOP58
HERC1	0.000785418	0.489764	0.138	0.218	1	PC	HERC1
FRYL	0.000829296	0.309539	0.185	0.279	1	PC	FRYL
DIAPH1	0.000841381	0.308452	0.238	0.348	1	PC	DIAPH1
FMNL2	0.000863969	0.385353	0.135	0.211	1	PC	FMNL2
ZBED5	0.000865478	0.264456	0.138	0.213	1	PC	ZBED5
TARS	0.000879213	0.350753	0.19	0.287	1	PC	TARS
EPRS	0.000882854	0.356036	0.262	0.386	1	PC	EPRS
WDR11	0.000890524	0.343559	0.191	0.288	1	PC	WDR11
NEBL	0.000899263	0.38551	0.154	0.233	1	PC	NEBL
SNRNP27	0.000902213	0.369898	0.229	0.339	1	PC	SNRNP27
CDC73	0.000908582	0.372233	0.168	0.256	1	PC	CDC73
USP8	0.000923269	0.352966	0.256	0.372	1	PC	USP8
ATG3	0.000924234	0.294971	0.193	0.286	1	PC	ATG3
CEP350	0.000942918	0.365362	0.185	0.277	1	PC	CEP350
DPY19L4	0.000989915	0.373199	0.133	0.207	1	PC	DPY19L4
STIM2	0.000993874	1.36393	0.214	0.173	1	PC	STIM2
SOAT1	0.00100265	0.39623	0.137	0.215	1	PC	SOAT1
BEX2	0.00100643	0.609403	0.338	0.295	1	PC	BEX2
DTWD1	0.00101022	0.321797	0.162	0.248	1	PC	DTWD1
YLPM1	0.00102993	0.444458	0.157	0.239	1	PC	YLPM1
ZDHHC5	0.00103739	0.314664	0.142	0.221	1	PC	ZDHHC5
CCDC130	0.00105429	0.335232	0.164	0.25	1	PC	CCDC130
RETREG2	0.00108463	0.405675	0.126	0.203	1	PC	RETREG2
IVNS1ABP	0.00109067	0.465516	0.627	0.678	1	PC	IVNS1ABP
PSMD1	0.00109791	0.278353	0.268	0.385	1	PC	PSMD1
ABCF1	0.00112325	0.418699	0.27	0.387	1	PC	ABCF1
GATA2	0.00112978	0.972652	0.28	0.24	1	PC	GATA2
FRG1	0.00115202	0.332781	0.202	0.296	1	PC	FRG1
RTF1	0.0011523	0.316363	0.383	0.546	1	PC	RTF1
UBE2Q2	0.00115941	0.265827	0.161	0.244	1	PC	UBE2Q2
ALG2	0.00116754	0.258757	0.174	0.259	1	PC	ALG2
RBM26	0.00117823	0.407131	0.202	0.298	1	PC	RBM26
KDM3B	0.00118056	0.254214	0.15	0.229	1	PC	KDM3B
TRPC4AP	0.00119732	0.353472	0.157	0.239	1	PC	TRPC4AP
PPFIA1	0.00120658	0.387883	0.186	0.276	1	PC	PPFIA1
KLHL36	0.00126592	0.302661	0.14	0.215	1	PC	KLHL36
IFT74	0.00127592	0.317779	0.138	0.213	1	PC	IFT74
SNRNP35	0.00128803	0.378762	0.191	0.283	1	PC	SNRNP35
OSBPL2	0.00129252	0.437505	0.144	0.221	1	PC	OSBPL2
SUPT6H	0.00132565	0.300247	0.185	0.278	1	PC	SUPT6H
SF3B1	0.00137226	0.643014	0.545	0.597	1	PC	SF3B1
MYO6	0.00138053	0.48992	0.603	0.677	1	PC	MYO6
HBS1L	0.00138282	0.335145	0.157	0.239	1	PC	HBS1L
RUFY3	0.00144218	0.55005	0.2	0.298	1	PC	RUFY3
UBXN2A	0.00145122	0.291555	0.154	0.23	1	PC	UBXN2A
TBX3	0.00152627	0.65455	0.333	0.29	1	PC	TBX3
C2orf74	0.00155336	0.298004	0.13	0.203	1	PC	C2orf74
MAP9	0.00159462	0.359704	0.19	0.285	1	PC	MAP9
FAF2	0.00160215	0.260233	0.15	0.226	1	PC	FAF2
AGFG1	0.00161072	0.359227	0.174	0.263	1	PC	AGFG1
LUC7L3	0.001623	0.587275	0.579	0.646	1	PC	LUC7L3
KTN1	0.00162336	0.385311	0.715	0.763	1	PC	KTN1
MOB2	0.00164565	0.370706	0.133	0.206	1	PC	MOB2
VPS26A	0.00165978	0.381535	0.284	0.397	1	PC	VPS26A
IMPACT	0.00168725	0.353326	0.161	0.243	1	PC	IMPACT
METTL9	0.00169281	0.457764	0.624	0.678	1	PC	METTL9
DPM1	0.00171935	0.358204	0.214	0.312	1	PC	DPM1
TMED7	0.00172389	0.26324	0.263	0.373	1	PC	TMED7
ABO	0.0017496	0.330871	0.221	0.324	1	PC	ABO
REV3L	0.00177654	0.306654	0.183	0.272	1	PC	REV3L
ATP5S	0.00179828	0.807298	0.2	0.153	1	PC	ATP5S
EIF2B2	0.00183882	0.25712	0.149	0.225	1	PC	EIF2B2
NISCH	0.001866	0.362988	0.157	0.237	1	PC	NISCH
CFAP20	0.00190797	0.550855	0.14	0.214	1	PC	CFAP20
PRPF40A	0.0019179	0.415108	0.4	0.548	1	PC	PRPF40A
FAM107B	0.00195046	0.599763	0.537	0.57	1	PC	FAM107B
ZDHHC16	0.0019541	0.313427	0.13	0.2	1	PC	ZDHHC16
ARL6IP1	0.00198826	0.288823	0.744	0.812	1	PC	ARL6IP1
TACSTD2	0.00198899	0.313107	0.59	0.588	1	PC	TACSTD2
RBM23	0.00199282	0.361968	0.215	0.314	1	PC	RBM23
MYCBP2	0.00200133	0.292523	0.231	0.33	1	PC	MYCBP2
NEMF	0.00205548	0.296088	0.268	0.382	1	PC	NEMF
PHF6	0.00212256	0.602494	0.178	0.265	1	PC	PHF6
KPNA1	0.00216322	0.342696	0.15	0.227	1	PC	KPNA1
ASH1L	0.00216389	0.368353	0.291	0.417	1	PC	ASH1L
IK	0.00219715	0.344894	0.282	0.404	1	PC	IK
ITM2B	0.00221247	0.26149	0.916	0.962	1	PC	ITM2B
MRPL1	0.00221602	0.283575	0.227	0.326	1	PC	MRPL1
SMIM20	0.0022293	0.261867	0.296	0.418	1	PC	SMIM20
PFKFB3	0.00225442	0.817833	0.39	0.384	1	PC	PFKFB3
SRFBP1	0.00225569	0.700951	0.128	0.2	1	PC	SRFBP1
ITPR2	0.00226825	0.457218	0.173	0.255	1	PC	ITPR2
MARK3	0.00234361	0.293798	0.239	0.347	1	PC	MARK3
TXNIP	0.00237985	0.516799	0.632	0.717	1	PC	TXNIP
PRDM2	0.00245893	0.469159	0.186	0.271	1	PC	PRDM2
OSBP	0.00248973	0.301213	0.19	0.282	1	PC	OSBP
WDR18	0.00249881	0.269608	0.241	0.35	1	PC	WDR18
HIBCH	0.0025321	0.349401	0.27	0.382	1	PC	HIBCH
PARP14	0.00253877	0.264045	0.174	0.258	1	PC	PARP14
UBE2Q1	0.00261711	0.277207	0.166	0.244	1	PC	UBE2Q1
COQ9	0.00264198	0.270454	0.299	0.425	1	PC	COQ9
GOT2	0.00265438	0.356468	0.28	0.4	1	PC	GOT2
ARID4B	0.00270199	0.311896	0.306	0.435	1	PC	ARID4B
CDK5RAP3	0.00273903	0.282284	0.239	0.342	1	PC	CDK5RAP3
GNPTAB	0.00275041	0.282428	0.157	0.233	1	PC	GNPTAB
ERLIN2	0.00275752	0.415301	0.2	0.287	1	PC	ERLIN2
SEPT2	0.00277661	0.462634	0.463	0.428	1	PC	SEPT2
EMX2	0.00279114	0.580354	0.646	0.689	1	PC	EMX2
GTF2F1	0.00289344	0.341061	0.265	0.379	1	PC	GTF2F1
PHTF2	0.00297854	0.25163	0.138	0.208	1	PC	PHTF2
EXOSC8	0.00299047	0.252378	0.21	0.303	1	PC	EXOSC8
PRKAB1	0.00305443	0.290549	0.183	0.268	1	PC	PRKAB1
MED13L	0.00307735	0.335358	0.244	0.343	1	PC	MED13L
ADAM17	0.00324984	0.534701	0.164	0.244	1	PC	ADAM17
SMIM8	0.00327285	0.349222	0.144	0.213	1	PC	SMIM8
CLSTN1	0.00331598	0.296487	0.239	0.338	1	PC	CLSTN1
PSMG1	0.00336455	0.250164	0.183	0.267	1	PC	PSMG1
MFN1	0.00336484	0.290672	0.191	0.281	1	PC	MFN1
SNAP29	0.00340035	0.321586	0.169	0.249	1	PC	SNAP29
UBTF	0.00344979	0.411578	0.198	0.284	1	PC	UBTF
RARS2	0.00346763	0.394905	0.142	0.211	1	PC	RARS2
USP25	0.00352424	0.42034	0.168	0.243	1	PC	USP25
TAOK1	0.00369657	0.630129	0.263	0.367	1	PC	TAOK1
DHX29	0.00377431	0.352364	0.248	0.353	1	PC	DHX29
ARL4C	0.00378663	0.566947	0.186	0.267	1	PC	ARL4C
TMUB2	0.00379146	0.397426	0.212	0.309	1	PC	TMUB2
SMG1	0.00380449	0.257899	0.262	0.369	1	PC	SMG1
AP3B1	0.00383776	0.453071	0.222	0.315	1	PC	AP3B1
KMT5B	0.00387757	0.573303	0.181	0.262	1	PC	KMT5B
NOL4L	0.0038816	0.250359	0.142	0.21	1	PC	NOL4L
ITGAV	0.00389351	0.839094	0.318	0.304	1	PC	ITGAV
SH3BGRL2	0.00390133	0.374904	0.14	0.207	1	PC	SH3BGRL2
ENOSF1	0.00398632	0.313183	0.234	0.334	1	PC	ENOSF1
CD81	0.00398957	0.482797	0.603	0.606	1	PC	CD81
FAM192A	0.00401522	0.347202	0.221	0.317	1	PC	FAM192A
CWC27	0.00407269	0.432065	0.152	0.221	1	PC	CWC27
SLK	0.00412453	0.528506	0.197	0.281	1	PC	SLK
C9orf78	0.00412959	0.599777	0.275	0.385	1	PC	C9orf78
NAPEPLD	0.00420724	0.285122	0.156	0.226	1	PC	NAPEPLD
HDAC3	0.00426512	0.270763	0.166	0.238	1	PC	HDAC3
TGOLN2	0.00430688	0.596672	0.521	0.578	1	PC	TGOLN2
REPIN1	0.00439616	0.266906	0.176	0.252	1	PC	REPIN1
ALDH1A1	0.00440644	0.459531	0.598	0.634	1	PC	ALDH1A1
CLPTM1L	0.00442517	0.252643	0.183	0.261	1	PC	CLPTM1L
CTBP1	0.00446112	0.320519	0.243	0.344	1	PC	CTBP1
PRCP	0.00446237	0.2528	0.274	0.382	1	PC	PRCP
RPRD2	0.00446322	0.269948	0.168	0.241	1	PC	RPRD2
TINF2	0.00455367	0.432175	0.144	0.212	1	PC	TINF2
VAMP2	0.00458014	0.661678	0.444	0.46	1	PC	VAMP2
FZD6	0.00468622	0.357874	0.179	0.262	1	PC	FZD6
MRPL48	0.00471939	0.418959	0.185	0.266	1	PC	MRPL48
KDM5A	0.00474042	0.281365	0.279	0.394	1	PC	KDM5A
PBRM1	0.0047407	0.417638	0.21	0.3	1	PC	PBRM1
ZFR	0.00483059	0.331734	0.292	0.402	1	PC	ZFR
UBA3	0.00487811	0.320572	0.181	0.263	1	PC	UBA3
ACIN1	0.0048896	0.437265	0.272	0.378	1	PC	ACIN1
KIAA2013	0.00490697	0.27896	0.145	0.213	1	PC	KIAA2013
NDUFA5	0.00492958	0.373836	0.677	0.767	1	PC	NDUFA5
ZNF22	0.00493576	0.321144	0.248	0.341	1	PC	ZNF22
CKAP5	0.00499374	0.52367	0.142	0.208	1	PC	CKAP5
NSL1	0.00501219	0.349955	0.154	0.226	1	PC	NSL1
SMARCC2	0.00501306	0.369858	0.238	0.33	1	PC	SMARCC2
UFL1	0.00502388	0.296672	0.234	0.337	1	PC	UFL1
STAT6	0.00509134	0.258999	0.21	0.296	1	PC	STAT6
KANSL1	0.00510657	0.29269	0.244	0.346	1	PC	KANSL1
C1orf56	0.00532955	0.325057	0.15	0.219	1	PC	C1orf56
EPB41L5	0.00535765	0.306095	0.255	0.354	1	PC	EPB41L5
PSMD12	0.00539085	0.287334	0.268	0.374	1	PC	PSMD12
EIF3A	0.00541252	0.277584	0.494	0.662	1	PC	EIF3A
POLR2A	0.00542127	0.275779	0.248	0.348	1	PC	POLR2A
MAPK1	0.00542919	0.318949	0.267	0.379	1	PC	MAPK1
SDAD1	0.00550727	0.482731	0.183	0.262	1	PC	SDAD1
PHF20L1	0.00557311	0.398994	0.239	0.338	1	PC	PHF20L1
CUL5	0.00557429	0.332787	0.258	0.374	1	PC	CUL5
RRM2B	0.00559128	0.452872	0.152	0.224	1	PC	RRM2B
CAMK2N1	0.00562436	0.464001	0.617	0.71	1	PC	CAMK2N1
TULP4	0.00580205	0.260319	0.166	0.239	1	PC	TULP4
SNRNP200	0.00581395	0.297591	0.263	0.367	1	PC	SNRNP200
WDFY3	0.00581727	0.443402	0.207	0.299	1	PC	WDFY3
APPL1	0.00602226	0.317769	0.294	0.41	1	PC	APPL1
KIZ	0.00606412	0.285867	0.138	0.202	1	PC	KIZ
MTA1	0.00607345	0.460583	0.137	0.203	1	PC	MTA1
TMX1	0.00611256	0.282942	0.236	0.33	1	PC	TMX1
MAN1A2	0.0061849	0.361031	0.287	0.401	1	PC	MAN1A2
CDC37L1	0.0062313	0.509118	0.166	0.24	1	PC	CDC37L1
RAB3GAP2	0.00624259	0.333985	0.169	0.241	1	PC	RAB3GAP2
USP3	0.00631568	0.301895	0.231	0.323	1	PC	USP3
ITGB8	0.00639073	0.891453	0.342	0.334	1	PC	ITGB8
PAFAH1B1	0.00639267	0.301119	0.335	0.463	1	PC	PAFAH1B1
PSMD2	0.00646516	0.380269	0.304	0.428	1	PC	PSMD2
SAMD4B	0.00671339	0.276995	0.2	0.277	1	PC	SAMD4B
RIF1	0.00673274	0.423585	0.179	0.256	1	PC	RIF1
SH3RF1	0.00678308	0.271765	0.217	0.307	1	PC	SH3RF1
TCF12	0.00681024	0.412173	0.202	0.278	1	PC	TCF12
PHAX	0.00685984	0.496575	0.176	0.249	1	PC	PHAX
CREBRF	0.00693505	0.417262	0.246	0.344	1	PC	CREBRF
DGCR2	0.00710727	0.264505	0.174	0.25	1	PC	DGCR2
RPF1	0.00735558	0.465154	0.161	0.232	1	PC	RPF1
IGSF8	0.00745551	0.342951	0.198	0.283	1	PC	IGSF8
CINP	0.00752444	0.318537	0.185	0.262	1	PC	CINP
NGDN	0.00753914	0.453526	0.179	0.255	1	PC	NGDN
SPPL3	0.00760546	0.345193	0.241	0.338	1	PC	SPPL3
VMA21	0.00763979	0.31628	0.226	0.317	1	PC	VMA21
DNAJB11	0.00771775	0.363937	0.268	0.375	1	PC	DNAJB11
TDRP	0.00772859	0.361625	0.209	0.292	1	PC	TDRP
EIF4G3	0.00774712	0.578038	0.202	0.284	1	PC	EIF4G3
AQR	0.00783783	0.344815	0.156	0.224	1	PC	AQR
SMG7	0.00784902	0.27703	0.157	0.223	1	PC	SMG7
CFAP97	0.00791339	0.473033	0.202	0.287	1	PC	CFAP97
BCCIP	0.00795642	0.539685	0.229	0.323	1	PC	BCCIP
ERBB2	0.00796272	0.666819	0.47	0.497	1	PC	ERBB2
NRIP1	0.007971	0.330715	0.262	0.36	1	PC	NRIP1
ISG20L2	0.00797546	0.286237	0.15	0.213	1	PC	ISG20L2
ANO10	0.0079966	0.429769	0.164	0.235	1	PC	ANO10
SPPL2B	0.00807618	0.51102	0.147	0.212	1	PC	SPPL2B
RABGAP1	0.00814956	0.307614	0.193	0.274	1	PC	RABGAP1
NOC2L	0.00838869	0.27138	0.203	0.281	1	PC	NOC2L
CAND1	0.00844104	0.37763	0.296	0.415	1	PC	CAND1
BLOC1S5	0.00871483	0.707465	0.14	0.204	1	PC	BLOC1S5
EGFR	0.00877931	0.344624	0.219	0.307	1	PC	EGFR
HS6ST1	0.00879906	0.948193	0.39	0.399	1	PC	HS6ST1
YEATS4	0.00880759	0.257436	0.15	0.216	1	PC	YEATS4
NAE1	0.00887421	0.376918	0.202	0.288	1	PC	NAE1
EID1	0.00889701	0.337451	0.709	0.791	1	PC	EID1
ATE1	0.00900491	0.478163	0.156	0.222	1	PC	ATE1
PHF10	0.00900498	0.309262	0.15	0.214	1	PC	PHF10
NUB1	0.00902758	0.572527	0.2	0.285	1	PC	NUB1
CAPN7	0.00903971	0.403239	0.164	0.234	1	PC	CAPN7
P4HTM	0.00906456	0.341938	0.279	0.386	1	PC	P4HTM
MSL1	0.00907116	0.411188	0.173	0.246	1	PC	MSL1
INSR	0.00918718	0.42043	0.219	0.311	1	PC	INSR
TNKS	0.00922895	0.298282	0.173	0.242	1	PC	TNKS
PABPC1	0.00928816	0.259278	0.754	0.892	1	PC	PABPC1
PHKG2	0.00931607	0.296799	0.14	0.202	1	PC	PHKG2
MACROD1	0.00938182	0.253771	0.241	0.325	1	PC	MACROD1
CCPG1	0.00941158	0.92576	0.356	0.362	1	PC	CCPG1
ZNF652	0.00943114	0.325071	0.185	0.257	1	PC	ZNF652
TSPAN5	0.00962507	0.793195	0.226	0.196	1	PC	TSPAN5
SPATA33	0.00968621	0.382109	0.14	0.201	1	PC	SPATA33
ZFYVE16	0.00972955	0.994331	0.311	0.302	1	PC	ZFYVE16
MIB1	0.00973904	0.411948	0.195	0.273	1	PC	MIB1
SIL1	0.00977914	0.426356	0.279	0.394	1	PC	SIL1
ZMAT2	0.00979342	0.336574	0.321	0.444	1	PC	ZMAT2
DBT	0.00991193	0.47503	0.147	0.209	1	PC	DBT
SPARC	1.52110102151042e-69	1.91867	0.59	0.231	7.37034288962657e-65	APOEhigh PC	SPARC
COL1A2	2.85906200503142e-69	2.04667	0.607	0.254	1.38532990391793e-64	APOEhigh PC	COL1A2
FABP3	5.7894931042848e-69	3.25413	0.363	0.081	2.80524098875016e-64	APOEhigh PC	FABP3
APOE	7.61731340535687e-62	2.00437	0.687	0.389	3.69089303743162e-57	APOEhigh PC	APOE
TUBB2B	8.62727380512472e-47	1.33509	0.522	0.217	4.18025924953513e-42	APOEhigh PC	TUBB2B
ATP5G3	3.78929003278361e-46	1.06846	0.796	0.489	1.83606259248497e-41	APOEhigh PC	ATP5G3
ATPIF1	1.16963501883328e-44	0.954126	0.783	0.478	5.66734952025479e-40	APOEhigh PC	ATPIF1
SLC25A6	1.09448836096975e-43	0.617231	0.972	0.929	5.30323390424282e-39	APOEhigh PC	SLC25A6
ATP5E	9.54248578055496e-42	0.871177	0.816	0.51	4.6237160601101e-37	APOEhigh PC	ATP5E
ATP5J	2.67293561647724e-41	0.986513	0.757	0.465	1.29514422360788e-36	APOEhigh PC	ATP5J
RP11-356J5.12	3.64358328581084e-41	2.48805	0.206	0.037	1.76546184530679e-36	APOEhigh PC	RP11-356J5.12
NGFRAP1	6.0121550506142e-40	0.85384	0.779	0.478	2.9131296082246e-35	APOEhigh PC	NGFRAP1
NREP	8.79366609528151e-40	1.15693	0.646	0.382	4.2608829698077e-35	APOEhigh PC	NREP
ATP5L	1.17373093353649e-38	0.813274	0.805	0.495	5.68719586535769e-34	APOEhigh PC	ATP5L
CLDN6	7.61016483163117e-38	1.46819	0.401	0.155	3.68742926751857e-33	APOEhigh PC	CLDN6
ATP5H	3.78899135070616e-37	1.05295	0.654	0.366	1.83591786907116e-32	APOEhigh PC	ATP5H
MARCKSL1	1.34417594705385e-36	0.782546	0.835	0.59	6.51307013385474e-32	APOEhigh PC	MARCKSL1
ATP5D	1.7997382145049e-36	0.944586	0.725	0.447	8.72045154456203e-32	APOEhigh PC	ATP5D
ATP5B	1.75893691094646e-34	1.1034	0.669	0.408	8.52275290829998e-30	APOEhigh PC	ATP5B
ATP5G1	8.21468694029306e-34	0.951552	0.68	0.405	3.9803444100496e-29	APOEhigh PC	ATP5G1
ATP5G2	8.27167285774361e-34	0.726837	0.803	0.487	4.00795636649109e-29	APOEhigh PC	ATP5G2
LINC01420	1.10846172623575e-33	0.929619	0.644	0.351	5.37094044830271e-29	APOEhigh PC	LINC01420
AC004540.4	1.12814237080455e-33	1.81363	0.245	0.066	5.46630104349637e-29	APOEhigh PC	AC004540.4
ATP5C1	1.31901938143834e-33	0.918376	0.65	0.364	6.39117651082133e-29	APOEhigh PC	ATP5C1
ATP5A1	1.94206388409131e-33	1.03944	0.65	0.375	9.41007634397603e-29	APOEhigh PC	ATP5A1
MFAP2	2.53213095581742e-33	1.78163	0.356	0.136	1.22691873333177e-28	APOEhigh PC	MFAP2
SEPW1	7.53188082068498e-33	1.0501	0.659	0.41	3.6494975328547e-28	APOEhigh PC	SEPW1
C14orf105	1.25564392232793e-32	1.25918	0.414	0.174	6.08409706124773e-28	APOEhigh PC	C14orf105
TCEB2	2.4155679610727e-32	0.872405	0.712	0.455	1.17043929985816e-27	APOEhigh PC	TCEB2
CCND2	6.57307298996906e-32	0.946151	0.547	0.281	3.18491678655961e-27	APOEhigh PC	CCND2
FAM63B	1.58544763092227e-31	1.10703	0.534	0.282	7.68212795087077e-27	APOEhigh PC	FAM63B
HMGA21	4.2304809897456e-31	0.951122	0.44	0.203	2.04983725877133e-26	APOEhigh PC	HMGA2
CRIP1	4.20050961028109e-30	1.89047	0.474	0.258	2.0353149265656e-25	APOEhigh PC	CRIP1
USMG5	6.0007833583605e-30	0.66357	0.732	0.439	2.90761956846e-25	APOEhigh PC	USMG5
C7orf73	4.15594901894354e-29	0.854499	0.648	0.38	2.0137235376389e-24	APOEhigh PC	C7orf73
GNB2L1	6.28842057556251e-29	0.693707	0.794	0.498	3.04699130568306e-24	APOEhigh PC	GNB2L1
YBX1	6.75481709091195e-29	0.519721	0.949	0.902	3.27297907323048e-24	APOEhigh PC	YBX1
APOA1BP	9.63145576294931e-29	1.23235	0.463	0.231	4.66682557537946e-24	APOEhigh PC	APOA1BP
FO538757.2	2.27984905041932e-28	1.65976	0.313	0.124	1.10467805889018e-23	APOEhigh PC	FO538757.2
ATP5J2	2.49371641471544e-26	0.81021	0.67	0.411	1.20830535158622e-21	APOEhigh PC	ATP5J2
MEST	5.00876673513572e-26	1.20231	0.513	0.298	2.42694783384266e-21	APOEhigh PC	MEST
MYEOV2	5.05096004281159e-26	0.764369	0.633	0.367	2.44739217914393e-21	APOEhigh PC	MYEOV2
EDNRB	1.95781018075636e-25	1.29218	0.382	0.182	9.48637344983688e-21	APOEhigh PC	EDNRB
HN1	2.34381363850917e-25	0.826333	0.597	0.343	1.13567146040323e-20	APOEhigh PC	HN1
ALDOA	1.05690562145559e-24	0.775687	0.801	0.653	5.12113049820092e-20	APOEhigh PC	ALDOA
ATP5I	1.27820037806835e-24	0.646996	0.717	0.447	6.19339211189238e-20	APOEhigh PC	ATP5I
STMN1	1.29298391395352e-24	0.718221	0.839	0.734	6.26502425667037e-20	APOEhigh PC	STMN1
COA3	3.27726326779375e-24	0.59611	0.871	0.8	1.58796514377678e-19	APOEhigh PC	COA3
C11orf31	4.59245102681708e-24	0.705983	0.661	0.404	2.22522622053395e-19	APOEhigh PC	C11orf31
AC090498.1	4.95481020887817e-24	0.713769	0.64	0.356	2.40080373860983e-19	APOEhigh PC	AC090498.1
C14orf2	6.15231666537177e-24	0.706252	0.702	0.45	2.98104351703924e-19	APOEhigh PC	C14orf2
AP000769.1	2.60031370306579e-23	1.31823	0.333	0.148	1.2599560016835e-18	APOEhigh PC	AP000769.1
ADGRL4	3.39978218020399e-23	1.82432	0.225	0.078	1.64733045759604e-18	APOEhigh PC	ADGRL4
WBP5	7.14383408752736e-23	0.900157	0.509	0.278	3.4614733687705e-18	APOEhigh PC	WBP5
HMGN1	1.84129126272515e-22	0.471414	0.931	0.877	8.92179268440845e-18	APOEhigh PC	HMGN1
FAM127A	2.48810896657682e-22	0.774287	0.571	0.333	1.20558831866513e-17	APOEhigh PC	FAM127A
MYL9	2.51250174411634e-22	0.955033	0.534	0.331	1.21740759509413e-17	APOEhigh PC	MYL9
FAM96B	7.06605792680375e-22	0.831333	0.61	0.411	3.42378770785349e-17	APOEhigh PC	FAM96B
TMSB4X	7.83895913192586e-22	0.394498	0.994	0.996	3.79828925778335e-17	APOEhigh PC	TMSB4X
C14orf1	8.96766339700164e-22	0.842098	0.498	0.277	4.34519162238318e-17	APOEhigh PC	C14orf1
C14orf166	1.6687231161967e-21	0.761804	0.567	0.338	8.0856309872195e-17	APOEhigh PC	C14orf166
RPS8	1.76254835829639e-21	0.34398	0.989	0.988	8.54025181528931e-17	APOEhigh PC	RPS8
NPNT1	3.3668723158458e-21	0.951449	0.448	0.253	1.63138431191992e-16	APOEhigh PC	NPNT
ATP5F1	5.37181435805557e-21	0.812002	0.551	0.339	2.60285892905225e-16	APOEhigh PC	ATP5F1
PXDN	6.35789728185606e-21	1.14972	0.236	0.088	3.08065554895054e-16	APOEhigh PC	PXDN
TUBA1A	9.41786209334078e-21	0.999584	0.605	0.457	4.56333089870734e-16	APOEhigh PC	TUBA1A
HPN	1.35265730721554e-20	1.17005	0.386	0.205	6.55416571638219e-16	APOEhigh PC	HPN
LINC00657	1.66252986142018e-20	0.899933	0.47	0.261	8.05562219052535e-16	APOEhigh PC	LINC00657
FAM96A	2.86327313872001e-20	0.949509	0.448	0.254	1.38737036663539e-15	APOEhigh PC	FAM96A
FAM127B	4.86589226029032e-20	0.877112	0.472	0.268	2.35771943580107e-15	APOEhigh PC	FAM127B
SHFM1	8.49567591826127e-20	0.637507	0.633	0.399	4.11649480943432e-15	APOEhigh PC	SHFM1
ACTG1	1.16650863763556e-19	0.320556	0.994	0.986	5.65220095279932e-15	APOEhigh PC	ACTG1
RP11-445F12.1	1.91919612779992e-19	0.941543	0.303	0.136	9.29927291764171e-15	APOEhigh PC	RP11-445F12.1
TMEM261	1.97632596154313e-19	0.794659	0.493	0.297	9.57608981406107e-15	APOEhigh PC	TMEM261
C17orf62	2.31998595447884e-19	1.60313	0.21	0.077	1.12412599438318e-14	APOEhigh PC	C17orf62
HNRNPA1	2.35013868146039e-19	0.490272	0.953	0.925	1.13873619671482e-14	APOEhigh PC	HNRNPA1
C19orf43	2.35607292293003e-19	0.618754	0.642	0.412	1.14161157407651e-14	APOEhigh PC	C19orf43
TUBB	2.70781490673909e-19	0.537898	0.845	0.765	1.31204463491136e-14	APOEhigh PC	TUBB
NPC2	3.17434305242524e-19	0.508916	0.888	0.81	1.53809618262212e-14	APOEhigh PC	NPC2
RPS5	6.21624045339268e-19	0.329416	0.979	0.957	3.01201714928689e-14	APOEhigh PC	RPS5
TMEM98	7.54440938352559e-19	1.16813	0.339	0.173	3.65556812269349e-14	APOEhigh PC	TMEM98
CYR61	1.08494740499545e-18	0.951608	0.41	0.224	5.25700415616494e-14	APOEhigh PC	CYR61
FAM213A1	1.23745028266714e-18	0.767263	0.522	0.321	5.99594159963538e-14	APOEhigh PC	FAM213A
FUS	1.25934996456003e-18	0.645765	0.796	0.712	6.10205431827916e-14	APOEhigh PC	FUS
UGT3A11	1.96066378929613e-18	0.915584	0.358	0.181	9.50020032465546e-14	APOEhigh PC	UGT3A1
AC007246.3	2.0595746755692e-18	1.26245	0.275	0.123	9.97946313300301e-14	APOEhigh PC	AC007246.3
PTMA	2.3242111319593e-18	0.321571	0.993	0.988	1.12617326187956e-13	APOEhigh PC	PTMA
C6orf48	2.42576748098891e-18	0.860467	0.532	0.342	1.17538137523837e-13	APOEhigh PC	C6orf48
PHGDH	2.90753684404254e-18	0.897908	0.545	0.371	1.40881790241237e-13	APOEhigh PC	PHGDH
FTL	4.04482906387493e-18	0.341834	0.989	0.982	1.95988147460996e-13	APOEhigh PC	FTL
DNER	4.7233685424523e-18	1.50396	0.3	0.151	2.28866099355984e-13	APOEhigh PC	DNER
MT-ND6	9.52733020650233e-18	0.927923	0.71	0.589	4.61637257825864e-13	APOEhigh PC	MT-ND6
RPS7	9.89228509459713e-18	0.312614	0.979	0.965	4.7932078197361e-13	APOEhigh PC	RPS7
VIMP	1.47478450220209e-17	0.821862	0.448	0.258	7.14592082697003e-13	APOEhigh PC	VIMP
NDUFB9	1.66977558928799e-17	0.534011	0.878	0.809	8.09073064033603e-13	APOEhigh PC	NDUFB9
GPX7	1.68731403854266e-17	1.36966	0.247	0.107	8.17571144235459e-13	APOEhigh PC	GPX7
KDELR1	1.89639185447499e-17	0.49962	0.83	0.747	9.18877709167312e-13	APOEhigh PC	KDELR1
H3F3B	1.96346513576716e-17	0.389492	0.985	0.956	9.51377396884621e-13	APOEhigh PC	H3F3B
RP11-532F12.5	3.65361479783336e-17	0.837882	0.434	0.247	1.77032251414218e-12	APOEhigh PC	RP11-532F12.5
FAM60A	4.17220686579884e-17	0.914786	0.337	0.173	2.02160111475417e-12	APOEhigh PC	FAM60A
SLC25A5	4.60094533245707e-17	0.578864	0.861	0.823	2.22934205138875e-12	APOEhigh PC	SLC25A5
BRK1	5.94543932221749e-17	0.450144	0.865	0.816	2.88080316918726e-12	APOEhigh PC	BRK1
C16orf13	6.28450053171937e-17	0.641331	0.519	0.306	3.0450918876393e-12	APOEhigh PC	C16orf13
RWDD1	6.32237343962613e-17	0.627078	0.712	0.601	3.06344282643645e-12	APOEhigh PC	RWDD1
RPSA	1.22967595649001e-16	0.342538	0.949	0.923	5.9582718795767e-12	APOEhigh PC	RPSA
JAG1	1.66260845584036e-16	0.941624	0.474	0.308	8.0560030119289e-12	APOEhigh PC	JAG1
MLLT11	1.73769770132957e-16	1.11283	0.305	0.157	8.41984044202232e-12	APOEhigh PC	MLLT11
H3F3A	2.55456557096567e-16	0.310262	0.942	0.948	1.2377892017557e-11	APOEhigh PC	H3F3A
HSP90AB1	3.14829540856134e-16	0.32556	0.974	0.948	1.52547505726431e-11	APOEhigh PC	HSP90AB1
TCEB1	6.04330887434136e-16	0.82425	0.444	0.263	2.92822488197336e-11	APOEhigh PC	TCEB1
EEF2	6.40046981927411e-16	0.351821	0.933	0.902	3.10128364623108e-11	APOEhigh PC	EEF2
ANAPC11	7.03202960922679e-16	0.49573	0.85	0.78	3.40729962685475e-11	APOEhigh PC	ANAPC11
RHOA	1.03452776613156e-15	0.577844	0.863	0.836	5.01270083801387e-11	APOEhigh PC	RHOA
C17orf89	1.96170338262844e-15	0.778096	0.446	0.272	9.50523757018783e-11	APOEhigh PC	C17orf89
CXXC5	2.45921437729574e-15	0.644284	0.702	0.599	1.19158773437488e-10	APOEhigh PC	CXXC5
GPC3	2.48293448298938e-15	0.337933	0.573	0.376	1.20308107438768e-10	APOEhigh PC	GPC3
RPL4	4.52931308994297e-15	0.304298	0.953	0.921	2.19463336460097e-10	APOEhigh PC	RPL4
YWHAH	5.11044597467858e-15	0.797861	0.654	0.546	2.47621549257076e-10	APOEhigh PC	YWHAH
RPLP0	5.3036119910305e-15	0.284765	0.97	0.945	2.56981215413392e-10	APOEhigh PC	RPLP0
WHSC1L1	5.37899830255559e-15	0.982856	0.352	0.2	2.60633983752029e-10	APOEhigh PC	WHSC1L1
MMP24-AS1	5.9070576681366e-15	0.596289	0.487	0.293	2.86220572251891e-10	APOEhigh PC	MMP24-AS1
LLNLR-245B6.1	8.1025121460239e-15	0.994758	0.305	0.159	3.92599123523442e-10	APOEhigh PC	LLNLR-245B6.1
RPS16	9.3912878864069e-15	0.304974	0.985	0.943	4.5504546324796e-10	APOEhigh PC	RPS16
CIRBP	9.99405807277862e-15	0.434271	0.934	0.898	4.84252089858415e-10	APOEhigh PC	CIRBP
TM7SF2	1.02544222564711e-14	0.602209	0.717	0.604	4.96867776015052e-10	APOEhigh PC	TM7SF2
NCL	1.12606276955861e-14	0.514772	0.865	0.79	5.45622454361927e-10	APOEhigh PC	NCL
C7orf55	1.23313620671463e-14	0.894169	0.32	0.167	5.97503817601505e-10	APOEhigh PC	C7orf55
SEPT21	1.28154960500808e-14	0.605023	0.584	0.398	6.20962045610614e-10	APOEhigh PC	SEPT2
RPS19	1.28965374566586e-14	0.256201	1	0.984	6.24888825924937e-10	APOEhigh PC	RPS19
RNF7	1.42898900401544e-14	0.467214	0.79	0.725	6.92402332005643e-10	APOEhigh PC	RNF7
TCF4	1.92440107593151e-14	1.03959	0.277	0.139	9.32449297331856e-10	APOEhigh PC	TCF4
FREM2	2.51091348956846e-14	1.12649	0.35	0.212	1.2166380222355e-09	APOEhigh PC	FREM2
MT-ATP8	2.97137103387472e-14	0.758566	0.699	0.635	1.43974812075366e-09	APOEhigh PC	MT-ATP8
C19orf60	3.48199123885254e-14	0.626192	0.496	0.316	1.68716403487361e-09	APOEhigh PC	C19orf60
FKBP1A	4.02504297737464e-14	0.507274	0.822	0.785	1.95029432425711e-09	APOEhigh PC	FKBP1A
ZCCHC11	4.05796500794412e-14	0.917661	0.232	0.107	1.96624636494924e-09	APOEhigh PC	ZCCHC11
CITED2	6.10120150360386e-14	0.54922	0.757	0.647	2.95627617655622e-09	APOEhigh PC	CITED2
LCMT1	6.2240089469682e-14	0.794071	0.567	0.452	3.01578129516397e-09	APOEhigh PC	LCMT1
GPX1	6.64519477539437e-14	0.45605	0.652	0.427	3.21986267646959e-09	APOEhigh PC	GPX1
BMP7	7.58834816806402e-14	1.01679	0.26	0.128	3.67685822135374e-09	APOEhigh PC	BMP7
SEPT6	7.86618612129889e-14	0.880336	0.378	0.223	3.81148182321416e-09	APOEhigh PC	SEPT6
C20orf24	9.50566657181018e-14	0.741995	0.378	0.221	4.60587568070491e-09	APOEhigh PC	C20orf24
UBE2E3	1.26927876411333e-13	0.597795	0.665	0.562	6.15016332363474e-09	APOEhigh PC	UBE2E3
NUTF2	1.32379240895855e-13	0.704771	0.62	0.509	6.41430373836774e-09	APOEhigh PC	NUTF2
LINC00493	1.38928547303797e-13	0.562011	0.506	0.321	6.73164383105817e-09	APOEhigh PC	LINC00493
C16orf87	1.70022476450956e-13	0.919916	0.474	0.337	8.23826907395463e-09	APOEhigh PC	C16orf87
LINC00998	1.9110097106662e-13	0.781268	0.354	0.203	9.25960645206199e-09	APOEhigh PC	LINC00998
GBAS	3.11184535003277e-13	0.851455	0.296	0.157	1.50781354590488e-08	APOEhigh PC	GBAS
ANXA3	3.43760546174386e-13	0.785813	0.509	0.376	1.66565735043337e-08	APOEhigh PC	ANXA3
SERPINH1	3.81419485749658e-13	0.908711	0.478	0.35	1.84812997625139e-08	APOEhigh PC	SERPINH1
RAD23A	3.93969145594833e-13	0.663854	0.657	0.56	1.9089380980652e-08	APOEhigh PC	RAD23A
C21orf59	4.4721223198644e-13	0.902567	0.288	0.153	2.1669221488671e-08	APOEhigh PC	C21orf59
MESDC2	4.60742556659824e-13	0.742591	0.404	0.241	2.23248198403951e-08	APOEhigh PC	MESDC2
SUMO2	4.61810072419893e-13	0.312067	0.914	0.907	2.23765452490335e-08	APOEhigh PC	SUMO2
TEAD2	5.51994599931545e-13	1.26967	0.215	0.103	2.67463463450831e-08	APOEhigh PC	TEAD2
RANBP1	6.29417264736733e-13	0.564085	0.715	0.619	3.04977841455537e-08	APOEhigh PC	RANBP1
NME4	6.46739373418498e-13	0.634062	0.669	0.587	3.13371095996199e-08	APOEhigh PC	NME4
SEPP1	6.89389005630805e-13	0.668305	0.44	0.276	3.3403654878835e-08	APOEhigh PC	SEPP1
C11orf98	7.91107625110318e-13	0.96298	0.279	0.147	3.83323288670953e-08	APOEhigh PC	C11orf98
SEPT111	8.10556040061217e-13	0.6539	0.442	0.282	3.92746823651262e-08	APOEhigh PC	SEPT11
LDOC1	9.33946459438555e-13	0.79884	0.448	0.301	4.52534417456358e-08	APOEhigh PC	LDOC1
LAMTOR1	9.69119905396644e-13	0.483007	0.715	0.612	4.6957735896089e-08	APOEhigh PC	LAMTOR1
FBL	9.77093732580434e-13	0.612566	0.609	0.487	4.73440997184523e-08	APOEhigh PC	FBL
MPC2	9.89169083798925e-13	0.646273	0.738	0.65	4.79291987863931e-08	APOEhigh PC	MPC2
PVRL2	1.00592314769024e-12	0.687323	0.427	0.271	4.87410001981831e-08	APOEhigh PC	PVRL2
C19orf701	1.04049916118733e-12	0.527367	0.667	0.495	5.04163463561707e-08	APOEhigh PC	C19orf70
CCDC28B1	1.39574351766593e-12	0.981578	0.335	0.208	6.7629356404985e-08	APOEhigh PC	CCDC28B
GALNT181	1.4571393259383e-12	1.02875	0.275	0.15	7.06042288990142e-08	APOEhigh PC	GALNT18
FAM195B	1.56237720345066e-12	0.884097	0.294	0.162	7.57034250159984e-08	APOEhigh PC	FAM195B
C11orf73	1.6540033446045e-12	0.946669	0.277	0.15	8.01430780594663e-08	APOEhigh PC	C11orf73
ATP6V1G1	1.68615248664776e-12	0.331638	0.925	0.894	8.17008325880308e-08	APOEhigh PC	ATP6V1G1
PFN2	1.70291014983647e-12	0.497183	0.783	0.714	8.25128084001761e-08	APOEhigh PC	PFN2
GRAMD3	1.98878259169177e-12	1.02995	0.24	0.12	9.63644716978328e-08	APOEhigh PC	GRAMD3
LINC00116	2.30232119426753e-12	0.711261	0.367	0.218	1.11556671147039e-07	APOEhigh PC	LINC00116
DIABLO	2.46542291851782e-12	1.13469	0.236	0.119	1.19459602093862e-07	APOEhigh PC	DIABLO
HNRNPDL	2.81947392359804e-12	0.354627	0.899	0.855	1.36614789494019e-07	APOEhigh PC	HNRNPDL
EIF3L	4.54412846414082e-12	0.400767	0.777	0.698	2.20181200601479e-07	APOEhigh PC	EIF3L
GSTM2	6.51989315797743e-12	0.586497	0.352	0.206	3.15914903076638e-07	APOEhigh PC	GSTM2
RHOC	7.38154190961953e-12	0.462245	0.79	0.733	3.57665231688705e-07	APOEhigh PC	RHOC
HNRNPA0	7.74007084567787e-12	0.536406	0.736	0.681	3.75037392756476e-07	APOEhigh PC	HNRNPA0
MDK	8.11747684828756e-12	0.338568	0.676	0.497	3.93324223206926e-07	APOEhigh PC	MDK
RPL32	8.42483858313755e-12	0.282118	0.991	0.992	4.08217128707347e-07	APOEhigh PC	RPL3
RPS2	1.22817569844569e-11	0.329214	0.991	0.955	5.95100252924875e-07	APOEhigh PC	RPS2
RPL10A	1.2647512768146e-11	0.306108	0.963	0.958	6.12822583667744e-07	APOEhigh PC	RPL10A
GAPDH	1.28249086876242e-11	0.299521	0.985	0.967	6.21418125550145e-07	APOEhigh PC	GAPDH
SELK	1.41157315705127e-11	0.584123	0.442	0.289	6.83963657517625e-07	APOEhigh PC	SELK
CH17-340M24.3	1.5081919118658e-11	0.878881	0.277	0.151	7.30779308975457e-07	APOEhigh PC	CH17-340M24.3
S100A4	1.60106287293967e-11	0.734862	0.669	0.594	7.75779004454189e-07	APOEhigh PC	S100A4
EDIL3	2.02490998788996e-11	0.809929	0.322	0.187	9.81149885532203e-07	APOEhigh PC	EDIL3
C1orf186	2.61371322684708e-11	0.642467	0.339	0.199	1.26644860693648e-06	APOEhigh PC	C1orf186
NOP10	3.11472915102483e-11	0.390716	0.841	0.785	1.50921086283757e-06	APOEhigh PC	NOP10
RHOB	3.30153211423057e-11	0.789933	0.682	0.626	1.59972437062928e-06	APOEhigh PC	RHOB
NIPSNAP1	3.47983160013676e-11	0.907067	0.457	0.339	1.68611760353027e-06	APOEhigh PC	NIPSNAP1
TIMM13	3.72683875524059e-11	0.420619	0.79	0.744	1.80580245046428e-06	APOEhigh PC	TIMM13
FAM103A1	3.79522026616602e-11	0.723077	0.328	0.194	1.83893602776808e-06	APOEhigh PC	FAM103A1
SEPT71	4.03762658158566e-11	0.564609	0.53	0.363	1.95639158384152e-06	APOEhigh PC	SEPT7
STARD3NL	4.51743220102881e-11	0.950961	0.449	0.338	2.1888765986865e-06	APOEhigh PC	STARD3NL
WRB	6.04091492111584e-11	0.904396	0.326	0.2	2.92706491587747e-06	APOEhigh PC	WRB
RPL13A	6.67444762635268e-11	0.361803	0.983	0.946	3.23403685287293e-06	APOEhigh PC	RPL13A
SNX3	6.6863765446678e-11	0.370756	0.831	0.773	3.23981689095334e-06	APOEhigh PC	SNX3
MYH101	7.27050699000032e-11	0.568713	0.581	0.468	3.52285145693476e-06	APOEhigh PC	MYH10
STRA13	7.61427546847579e-11	0.679846	0.376	0.233	3.68942103549526e-06	APOEhigh PC	STRA13
CFL1	1.06256968813111e-10	0.262676	0.944	0.928	5.14857516687046e-06	APOEhigh PC	CFL1
MDFI	1.31065527553956e-10	0.902673	0.33	0.209	6.35064907209941e-06	APOEhigh PC	MDFI
SELT	1.34424536186032e-10	0.457809	0.466	0.305	6.51340647635801e-06	APOEhigh PC	SELT
ZNF221	1.8346602443818e-10	0.593738	0.419	0.294	8.88966274812757e-06	APOEhigh PC	ZNF22
CCNI	1.98581566152361e-10	0.366163	0.854	0.856	9.6220712063465e-06	APOEhigh PC	CCNI
WBSCR22	2.35749869995779e-10	0.667926	0.373	0.234	1.14230242007755e-05	APOEhigh PC	WBSCR22
SEP15	2.41343257332836e-10	0.553832	0.423	0.274	1.16940461908052e-05	APOEhigh PC	SEP15
TUBA1B	2.4646780973309e-10	0.469921	0.755	0.724	1.19423512528071e-05	APOEhigh PC	TUBA1B
CNBP	2.6445307240798e-10	0.385219	0.768	0.702	1.28138091704562e-05	APOEhigh PC	CNBP
MGEA5	2.6894157815769e-10	0.720373	0.264	0.15	1.30312952280527e-05	APOEhigh PC	MGEA5
SERBP1	2.6900379755424e-10	0.366087	0.843	0.779	1.30343100066931e-05	APOEhigh PC	SERBP1
RPL15	2.76020334694366e-10	0.25026	0.978	0.976	1.33742892972808e-05	APOEhigh PC	RPL15
PLEKHJ1	2.88308252981229e-10	0.539062	0.639	0.561	1.39696880899525e-05	APOEhigh PC	PLEKHJ1
C8orf4	2.98208655001323e-10	0.509778	0.288	0.163	1.44494021694341e-05	APOEhigh PC	C8orf4
GLTSCR2	3.28387955198993e-10	0.35846	0.524	0.355	1.5911709981212e-05	APOEhigh PC	GLTSCR2
P3H4	3.31863210451515e-10	0.940864	0.262	0.153	1.60800999992177e-05	APOEhigh PC	P3H4
RPL31	3.4065370192627e-10	0.298923	0.972	0.901	1.65060344731355e-05	APOEhigh PC	RPL31
PTP4A1	3.57306885916204e-10	0.466622	0.549	0.387	1.73129478501838e-05	APOEhigh PC	PTP4A1
ATP5O	3.71678873390459e-10	0.694798	0.367	0.233	1.80093281312613e-05	APOEhigh PC	ATP5O
SOX4	4.09724448260431e-10	0.511047	0.745	0.656	1.98527884160109e-05	APOEhigh PC	SOX4
BORCS7	4.71321869549753e-10	0.659194	0.483	0.373	2.28374298671637e-05	APOEhigh PC	BORCS7
COX4I1	4.9061645829181e-10	0.264837	0.959	0.943	2.37723298700714e-05	APOEhigh PC	COX4I1
ILF3-AS1	5.55698524250277e-10	0.811055	0.247	0.136	2.69258162940229e-05	APOEhigh PC	ILF3-AS1
SPRY1	5.79474778309372e-10	0.728116	0.354	0.236	2.80778709082023e-05	APOEhigh PC	SPRY1
C9orf142	6.91814102444528e-10	0.620479	0.343	0.213	3.35211605198471e-05	APOEhigh PC	C9orf142
MFF	7.56423520633574e-10	0.58229	0.663	0.589	3.66517452687792e-05	APOEhigh PC	MFF
TBX31	7.87127242025767e-10	0.680244	0.406	0.272	3.81394633851165e-05	APOEhigh PC	TBX3
RGS3	8.47920074249085e-10	1.2295	0.204	0.109	4.10851192776652e-05	APOEhigh PC	RGS3
PYURF	9.13646229459212e-10	0.465981	0.695	0.606	4.42698144022166e-05	APOEhigh PC	PYURF
RCN2	9.59991619074641e-10	0.615279	0.639	0.587	4.65154339106427e-05	APOEhigh PC	RCN2
GNG5	9.8257928528412e-10	0.301194	0.906	0.863	4.76098966891568e-05	APOEhigh PC	GNG5
LINC00969	1.31694693872597e-09	0.738334	0.228	0.123	6.38113469690279e-05	APOEhigh PC	LINC00969
BEX41	1.43901929485252e-09	0.451135	0.67	0.551	6.97262409127842e-05	APOEhigh PC	BEX4
C12orf57	1.47239487087771e-09	0.417089	0.768	0.727	7.13434210735088e-05	APOEhigh PC	C12orf57
SET	1.62412210446084e-09	0.358356	0.848	0.799	7.86952124495456e-05	APOEhigh PC	SET
SNRPC	1.67060908289331e-09	0.474248	0.68	0.591	8.09476925025123e-05	APOEhigh PC	SNRPC
TMEM106C	1.80417986150004e-09	0.692874	0.517	0.422	8.74197310091231e-05	APOEhigh PC	TMEM106C
IGF2BP1	1.85966454969063e-09	0.887778	0.213	0.115	9.01081860907098e-05	APOEhigh PC	IGF2BP1
LIMCH1	1.94888849837269e-09	0.700602	0.627	0.54	9.44314433001505e-05	APOEhigh PC	LIMCH1
PARP1	2.0793856071218e-09	0.720509	0.457	0.357	0.000100755	APOEhigh PC	PARP1
NUCKS1	3.03128950487124e-09	0.371319	0.875	0.849	0.000146878	APOEhigh PC	NUCKS1
YWHAQ	3.2665212908531e-09	0.44403	0.736	0.687	0.000158276	APOEhigh PC	YWHAQ
ACTB	3.35565092401855e-09	0.410156	0.983	0.977	0.000162595	APOEhigh PC	ACTB
EIF3J-AS1	3.70883946668232e-09	0.730841	0.242	0.137	0.000179708	APOEhigh PC	EIF3J-AS1
GSTM3	4.24129415505314e-09	0.267422	0.946	0.921	0.000205508	APOEhigh PC	GSTM3
DDAH2	4.76464880477833e-09	0.521138	0.616	0.548	0.000230866	APOEhigh PC	DDAH2
CRABP1	4.7974397996776e-09	0.928917	0.243	0.14	0.000232455	APOEhigh PC	CRABP1
SH3BGRL3	4.8171345292659e-09	0.431366	0.831	0.791	0.000233409	APOEhigh PC	SH3BGRL3
CTD-2336O2.1	4.90232193817646e-09	0.755542	0.283	0.17	0.000237537	APOEhigh PC	CTD-2336O2.1
HIST1H4C	5.28177670040775e-09	0.514596	0.627	0.54	0.000255923	APOEhigh PC	HIST1H4C
INADL	5.53971786282993e-09	0.885267	0.236	0.132	0.000268421	APOEhigh PC	INADL
EIF3K	5.63695402379335e-09	0.283586	0.899	0.864	0.000273133	APOEhigh PC	EIF3K
TPM3	7.09212658510644e-09	0.425586	0.758	0.712	0.000343642	APOEhigh PC	TPM3
PRRC2C	7.83463699245688e-09	0.480216	0.734	0.658	0.00037962	APOEhigh PC	PRRC2C
FAM84B	8.15896269976756e-09	0.643097	0.281	0.171	0.000395334	APOEhigh PC	FAM84B
SUDS3	8.77675216599996e-09	0.586453	0.5	0.4	0.000425269	APOEhigh PC	SUDS3
COX6A1	9.16518212796302e-09	0.285607	0.944	0.926	0.00044409	APOEhigh PC	COX6A1
TSC22D3	9.66474031827303e-09	0.532439	0.554	0.447	0.000468295	APOEhigh PC	TSC22D3
PSMB6	1.08702105355083e-08	0.419125	0.779	0.725	0.000526705	APOEhigh PC	PSMB6
ADAMTS9	1.1678375635161e-08	1.04337	0.225	0.133	0.000565864	APOEhigh PC	ADAMTS9
RAB34	1.325466904449e-08	0.597079	0.543	0.458	0.000642242	APOEhigh PC	RAB34
HMGN2	1.41155410372685e-08	0.313236	0.863	0.826	0.000683954	APOEhigh PC	HMGN2
LSM4	1.53565355002141e-08	0.386028	0.755	0.708	0.000744086	APOEhigh PC	LSM4
SMARCB1	1.53722907727495e-08	0.758485	0.464	0.38	0.000744849	APOEhigh PC	SMARCB1
TIMP3	1.77712584749591e-08	0.709322	0.281	0.172	0.000861089	APOEhigh PC	TIMP3
CNN3	1.78347119814128e-08	0.459091	0.689	0.62	0.000864163	APOEhigh PC	CNN3
CALM1	1.87878911351412e-08	0.262672	0.912	0.883	0.000910348	APOEhigh PC	CALM1
TUSC3	2.0843580814259e-08	0.465665	0.624	0.537	0.00100995	APOEhigh PC	TUSC3
RAN	2.16638672866157e-08	0.279378	0.863	0.829	0.0010497	APOEhigh PC	RAN
SNHG18	2.16996036091804e-08	0.549066	0.414	0.294	0.00105143	APOEhigh PC	SNHG18
UQCRH	2.41528484166657e-08	0.260933	0.927	0.92	0.0011703	APOEhigh PC	UQCRH
ODC1	2.52565217700596e-08	0.283856	0.618	0.515	0.00122378	APOEhigh PC	ODC1
PFN1	2.70236379124197e-08	0.303719	0.908	0.913	0.0013094	APOEhigh PC	PFN1
APOPT1	2.86365700192884e-08	0.714047	0.298	0.187	0.00138756	APOEhigh PC	APOPT1
PJA1	2.91552980220789e-08	0.966453	0.253	0.158	0.00141269	APOEhigh PC	PJA1
COX5A	3.51104936468217e-08	0.353614	0.871	0.822	0.00170124	APOEhigh PC	COX5A
SSR2	5.1752856531784e-08	0.27052	0.82	0.788	0.00250763	APOEhigh PC	SSR2
CALD1	5.34149369531101e-08	0.311748	0.39	0.269	0.00258817	APOEhigh PC	CALD1
MT1G	5.40350017480281e-08	3.09079	0.272	0.17	0.00261821	APOEhigh PC	MT1G
FKBP21	5.80407624987624e-08	0.353372	0.749	0.658	0.00281231	APOEhigh PC	FKBP2
NAP1L1	6.11275224833309e-08	0.324302	0.824	0.807	0.00296187	APOEhigh PC	NAP1L1
ZNF428	6.21613191964159e-08	0.48949	0.642	0.572	0.00301196	APOEhigh PC	ZNF428
UQCR11	6.23643197968042e-08	0.284557	0.876	0.834	0.0030218	APOEhigh PC	UQCR11
UBE2D3	6.77655614192717e-08	0.292822	0.839	0.792	0.00328351	APOEhigh PC	UBE2D3
EIF5	7.03467386323133e-08	0.384348	0.773	0.735	0.00340858	APOEhigh PC	EIF5
KCTD121	7.17897775888013e-08	0.516017	0.39	0.275	0.0034785	APOEhigh PC	KCTD12
HIGD2A	7.94371124146838e-08	0.338359	0.807	0.775	0.00384905	APOEhigh PC	HIGD2A
THOC3	8.15645494916428e-08	0.68522	0.373	0.27	0.00395213	APOEhigh PC	THOC3
STAT1	8.2045246270879e-08	0.890258	0.418	0.325	0.00397542	APOEhigh PC	STAT1
ARL2BP	8.35066510518698e-08	0.521505	0.522	0.442	0.00404623	APOEhigh PC	ARL2BP
GUK1	9.28545596411134e-08	0.330557	0.865	0.836	0.00449917	APOEhigh PC	GUK1
CPNE8	9.92772625358302e-08	0.807041	0.238	0.146	0.00481038	APOEhigh PC	CPNE8
YWHAZ	1.0639892251443e-07	0.280379	0.888	0.857	0.00515545	APOEhigh PC	YWHAZ
HDAC21	1.07897320771566e-07	0.546599	0.594	0.536	0.00522806	APOEhigh PC	HDAC2
KRAS	1.12333173930192e-07	0.498609	0.607	0.548	0.00544299	APOEhigh PC	KRAS
MLF1	1.15972504353652e-07	0.648749	0.459	0.369	0.00561933	APOEhigh PC	MLF1
PDE3B	1.29327086267966e-07	0.987024	0.223	0.137	0.00626641	APOEhigh PC	PDE3B
EID11	1.36966880501172e-07	0.347602	0.816	0.761	0.00663659	APOEhigh PC	EID1
PTMS1	1.37695882713839e-07	0.304522	0.805	0.76	0.00667192	APOEhigh PC	PTMS
ACTR1B	1.40001141773423e-07	0.735351	0.348	0.257	0.00678362	APOEhigh PC	ACTR1B
TNFRSF12A	1.4245819316974e-07	0.317336	0.644	0.549	0.00690267	APOEhigh PC	TNFRSF12A
EMC10	1.45451219324472e-07	0.459733	0.655	0.602	0.00704769	APOEhigh PC	EMC10
H2AFZ	1.68023475442486e-07	0.297343	0.86	0.809	0.00814141	APOEhigh PC	H2AFZ
SNRPD2	1.72090091642014e-07	0.267967	0.895	0.861	0.00833845	APOEhigh PC	SNRPD2
MTDH	1.93252829714825e-07	0.410194	0.697	0.64	0.00936387	APOEhigh PC	MTDH
ERGIC3	1.97291641257445e-07	0.394566	0.723	0.682	0.00955957	APOEhigh PC	ERGIC3
ST13	2.0342531367928e-07	0.274177	0.845	0.814	0.00985677	APOEhigh PC	ST13
LHX1	2.26885634867322e-07	0.460559	0.448	0.346	0.0109935	APOEhigh PC	LHX1
EGFL7	2.31860503280607e-07	0.790295	0.337	0.244	0.0112346	APOEhigh PC	EGFL7
FBXO17	2.50524179603863e-07	0.805907	0.313	0.222	0.0121389	APOEhigh PC	FBXO17
MORF4L1	3.14015404586086e-07	0.274717	0.908	0.893	0.0152153	APOEhigh PC	MORF4L1
TUBB2A	3.25673879611727e-07	0.758398	0.378	0.286	0.0157802	APOEhigh PC	TUBB2A
TROVE2	3.39365071076825e-07	0.618698	0.275	0.174	0.0164436	APOEhigh PC	TROVE2
HMGB1	3.43139596978597e-07	0.285913	0.934	0.928	0.0166265	APOEhigh PC	HMGB1
SRSF11	3.59249224961785e-07	0.356524	0.788	0.742	0.0174071	APOEhigh PC	SRSF11
TOMM5	3.77766664788573e-07	0.55466	0.631	0.57	0.0183043	APOEhigh PC	TOMM5
CDK16	3.80564671130476e-07	0.648127	0.517	0.446	0.0184399	APOEhigh PC	CDK16
SRP9	4.87850203361865e-07	0.275902	0.846	0.814	0.0236383	APOEhigh PC	SRP9
CTGF	5.16804211952141e-07	0.806118	0.204	0.121	0.0250412	APOEhigh PC	CTGF
GABRA21	5.22624191835301e-07	0.555105	0.245	0.15	0.0253232	APOEhigh PC	GABRA2
ANAPC13	5.24974254525172e-07	0.481324	0.577	0.499	0.0254371	APOEhigh PC	ANAPC13
SEC61B	5.32356621319487e-07	0.254072	0.869	0.847	0.0257948	APOEhigh PC	SEC61B
CKB	5.55017723040239e-07	0.564252	0.537	0.45	0.0268928	APOEhigh PC	CKB
DCTN3	5.56054538152851e-07	0.395227	0.646	0.599	0.0269431	APOEhigh PC	DCTN3
CCND1	5.58854070375951e-07	0.515044	0.436	0.348	0.0270787	APOEhigh PC	CCND1
MLF2	6.24637951767448e-07	0.375549	0.715	0.682	0.0302662	APOEhigh PC	MLF2
EIF3F	6.9171065415676e-07	0.260107	0.816	0.79	0.0335161	APOEhigh PC	EIF3F
HNRNPR	7.10866739542163e-07	0.499027	0.618	0.556	0.0344443	APOEhigh PC	HNRNPR
SHISA5	7.1114517471924e-07	0.411994	0.627	0.568	0.0344578	APOEhigh PC	SHISA5
PTTG1	7.34125408103848e-07	0.859214	0.236	0.154	0.0355713	APOEhigh PC	PTTG1
PAFAH1B3	7.80546685766049e-07	0.511181	0.551	0.479	0.0378206	APOEhigh PC	PAFAH1B3
C7orf50	8.1177320184966e-07	0.386893	0.646	0.591	0.0393337	APOEhigh PC	C7orf50
NHP2	8.36939553272929e-07	0.390583	0.727	0.68	0.0405531	APOEhigh PC	NHP2
CLTA	8.60188553506753e-07	0.259833	0.839	0.82	0.0416796	APOEhigh PC	CLTA
NT5C3B	8.63976677627167e-07	0.794774	0.333	0.248	0.0418631	APOEhigh PC	NT5C3B
TES	9.83956969283018e-07	0.509904	0.551	0.475	0.0476767	APOEhigh PC	TES
HES4	9.89826634107184e-07	0.404451	0.522	0.428	0.0479611	APOEhigh PC	HES4
ID3	1.1445403778169e-06	0.397863	0.713	0.637	0.0554576	APOEhigh PC	ID3
PPP2R4	1.2254924270787e-06	0.6849	0.206	0.125	0.05938	APOEhigh PC	PPP2R4
AP2M1	1.30503829612336e-06	0.329284	0.702	0.682	0.0632343	APOEhigh PC	AP2M1
CHTF8	1.43448896508074e-06	0.722777	0.217	0.136	0.0695067	APOEhigh PC	CHTF8
HSPA8	1.44517207903658e-06	0.288057	0.876	0.858	0.0700244	APOEhigh PC	HSPA8
SGK2	1.573893755694e-06	0.71167	0.388	0.305	0.0762614	APOEhigh PC	SGK2
LITAF	1.59483363704946e-06	0.350564	0.725	0.687	0.0772761	APOEhigh PC	LITAF
EFEMP2	1.63947591455901e-06	0.688379	0.223	0.14	0.0794392	APOEhigh PC	EFEMP2
SLC38A4	1.66064400224438e-06	0.699282	0.397	0.309	0.0804648	APOEhigh PC	SLC38A4
COL4A5	1.85187726399856e-06	0.634416	0.395	0.307	0.0897309	APOEhigh PC	COL4A5
FAAP20	1.86981977952266e-06	0.396554	0.601	0.543	0.0906002	APOEhigh PC	FAAP20
ZC3H11A	1.87083167475306e-06	0.456305	0.266	0.172	0.0906493	APOEhigh PC	ZC3H11A
H1F0	1.96540074080114e-06	0.671285	0.571	0.502	0.0952315	APOEhigh PC	H1F0
GABPB1-AS1	2.19854832362347e-06	0.675863	0.307	0.219	0.106528	APOEhigh PC	GABPB1-AS1
RP9	2.24233522949927e-06	0.890005	0.283	0.2	0.10865	APOEhigh PC	RP9
ZFP36L1	2.2581839341634e-06	0.322151	0.833	0.832	0.109418	APOEhigh PC	ZFP36L1
MRPL41	2.30741743849364e-06	0.404152	0.764	0.743	0.111804	APOEhigh PC	MRPL41
ARSJ	2.46599465581821e-06	1.13277	0.219	0.145	0.119487	APOEhigh PC	ARSJ
PRR15L	2.50829332997383e-06	0.934131	0.292	0.213	0.121537	APOEhigh PC	PRR15L
RBM171	2.51882556013112e-06	0.419351	0.556	0.487	0.122047	APOEhigh PC	RBM17
IER3IP1	2.53602248678394e-06	0.422319	0.614	0.553	0.12288	APOEhigh PC	IER3IP1
FSTL1	2.89820413573902e-06	0.800235	0.339	0.253	0.14043	APOEhigh PC	FSTL1
TBCB	2.91449368166817e-06	0.413023	0.65	0.609	0.141219	APOEhigh PC	TBCB
UBAC2	2.96009789728324e-06	0.415591	0.554	0.471	0.143429	APOEhigh PC	UBAC2
NME2	3.05019990304783e-06	0.422915	0.631	0.576	0.147794	APOEhigh PC	NME2
CMSS1	3.17299277497112e-06	1.04848	0.225	0.148	0.153744	APOEhigh PC	CMSS1
CLIC1	3.20734888852281e-06	0.309373	0.856	0.865	0.155409	APOEhigh PC	CLIC1
POLR2G	3.27079370153327e-06	0.566435	0.534	0.486	0.158483	APOEhigh PC	POLR2G
MRPS6	3.39007201440034e-06	0.276151	0.79	0.745	0.164263	APOEhigh PC	MRPS6
PATZ1	3.66407000257617e-06	0.822493	0.27	0.187	0.177539	APOEhigh PC	PATZ1
GADD45GIP1	3.73737906183139e-06	0.281189	0.758	0.742	0.181091	APOEhigh PC	GADD45GIP1
LSM2	3.74726498741258e-06	0.351728	0.616	0.56	0.18157	APOEhigh PC	LSM2
EMX2OS	3.79835001459081e-06	0.432545	0.607	0.535	0.184045	APOEhigh PC	EMX2OS
EPC1	3.86209765554697e-06	0.568526	0.472	0.404	0.187134	APOEhigh PC	EPC1
ZDHHC4	3.91891978861207e-06	0.558125	0.41	0.328	0.189887	APOEhigh PC	ZDHHC4
ARL4C1	4.02309655032574e-06	0.609455	0.316	0.232	0.194935	APOEhigh PC	ARL4C
NGRN	4.26232863113692e-06	0.721661	0.459	0.394	0.206527	APOEhigh PC	NGRN
RALY	4.46705359640668e-06	0.411062	0.554	0.487	0.216447	APOEhigh PC	RALY
SLC25A39	4.92363432899791e-06	0.479972	0.594	0.543	0.23857	APOEhigh PC	SLC25A39
MORF4L2	4.94341863478721e-06	0.298545	0.773	0.739	0.239528	APOEhigh PC	MORF4L2
GNG111	5.18535368195595e-06	0.705539	0.517	0.444	0.251251	APOEhigh PC	GNG11
UFD1L	5.37718433835287e-06	0.595192	0.213	0.134	0.260546	APOEhigh PC	UFD1L
MRS2	5.50119390854824e-06	0.724236	0.32	0.244	0.266555	APOEhigh PC	MRS2
SUMO1	5.62384976125907e-06	0.277144	0.777	0.767	0.272498	APOEhigh PC	SUMO1
RAB7A	5.91129832258046e-06	0.477174	0.592	0.552	0.286426	APOEhigh PC	RAB7A
PNKD	6.09497908337081e-06	0.266152	0.798	0.769	0.295326	APOEhigh PC	PNKD
MLLT4	6.29040592397296e-06	0.713561	0.24	0.159	0.304795	APOEhigh PC	MLLT4
TIMM17B	6.29355062157364e-06	0.510868	0.605	0.57	0.304948	APOEhigh PC	TIMM17B
ATP6V1F	6.45677938459408e-06	0.255159	0.861	0.833	0.312857	APOEhigh PC	ATP6V1F
SYNGR2	6.67155634437089e-06	0.2572	0.71	0.654	0.323264	APOEhigh PC	SYNGR2
ARF1	7.39381328977754e-06	0.312031	0.816	0.785	0.35826	APOEhigh PC	ARF1
SMDT1	7.72156689202725e-06	0.332114	0.766	0.762	0.374141	APOEhigh PC	SMDT1
TBC1D7	7.89543555548653e-06	0.657983	0.382	0.304	0.382565	APOEhigh PC	TBC1D7
FRAS1	7.95206923637678e-06	0.479076	0.328	0.244	0.38531	APOEhigh PC	FRAS1
OXA1L	8.27191849418185e-06	0.474582	0.509	0.445	0.400808	APOEhigh PC	OXA1L
CNN2	8.27199106396946e-06	0.429742	0.545	0.48	0.400811	APOEhigh PC	CNN2
UQCR10	8.59949846581099e-06	0.255989	0.925	0.932	0.41668	APOEhigh PC	UQCR10
PGD	8.66113295799814e-06	0.478678	0.498	0.424	0.419667	APOEhigh PC	PGD
ZFYVE21	8.84520024366961e-06	0.58223	0.536	0.477	0.428585	APOEhigh PC	ZFYVE21
CALM3	8.86399392151099e-06	0.329298	0.727	0.696	0.429496	APOEhigh PC	CALM3
STRAP	9.11627679190249e-06	0.414213	0.62	0.592	0.44172	APOEhigh PC	STRAP
USP11	9.18453855585331e-06	0.541916	0.433	0.353	0.445028	APOEhigh PC	USP11
PSMD10	9.91148965361695e-06	0.582119	0.335	0.255	0.480251	APOEhigh PC	PSMD10
RTFDC1	9.91727473438178e-06	0.449385	0.305	0.21	0.480532	APOEhigh PC	RTFDC1
C4orf48	9.95053727445354e-06	0.356919	0.742	0.684	0.482143	APOEhigh PC	C4orf48
PEG10	1.17223850645722e-05	0.411467	0.434	0.35	0.567996	APOEhigh PC	PEG10
TMED2	1.19522859276948e-05	0.295054	0.742	0.723	0.579136	APOEhigh PC	TMED2
CCT2	1.2303936687994e-05	0.447764	0.599	0.566	0.596175	APOEhigh PC	CCT2
NCBP2-AS2	1.25050307647901e-05	0.48607	0.326	0.237	0.605919	APOEhigh PC	NCBP2-AS2
ATP6V0E2	1.29252426790781e-05	0.772029	0.316	0.242	0.62628	APOEhigh PC	ATP6V0E2
FADS1	1.33691003875589e-05	0.645466	0.251	0.175	0.647786	APOEhigh PC	FADS1
CAMTA1	1.39054894836861e-05	0.316312	0.704	0.666	0.673777	APOEhigh PC	CAMTA1
CPSF3L	1.39844966590341e-05	0.88045	0.206	0.134	0.677605	APOEhigh PC	CPSF3L
HSPD1	1.43073152305549e-05	0.361969	0.83	0.804	0.693247	APOEhigh PC	HSPD1
PHB2	1.4594278320127e-05	0.3653	0.682	0.651	0.707151	APOEhigh PC	PHB2
TSC22D11	1.47493798529659e-05	0.270604	0.856	0.845	0.714666	APOEhigh PC	TSC22D1
CCNB1IP1	1.50116341194809e-05	0.588423	0.434	0.365	0.727374	APOEhigh PC	CCNB1IP1
SOX6	1.50813830229715e-05	0.492802	0.296	0.215	0.730753	APOEhigh PC	SOX6
COL6A1	1.53819498461107e-05	0.547043	0.247	0.166	0.745317	APOEhigh PC	COL6A1
P3H2	1.60174296194731e-05	0.797863	0.29	0.219	0.776109	APOEhigh PC	P3H2
SRSF2	1.71030407616106e-05	0.451945	0.68	0.658	0.828711	APOEhigh PC	SRSF2
CRTAP	1.74050084217057e-05	0.574281	0.459	0.397	0.843342	APOEhigh PC	CRTAP
TADA3	1.75304429409083e-05	0.520802	0.393	0.318	0.84942	APOEhigh PC	TADA3
TXNL4A	1.76823068439217e-05	0.36035	0.571	0.526	0.856778	APOEhigh PC	TXNL4A
FAM195A	1.79420052794622e-05	0.455715	0.345	0.242	0.869362	APOEhigh PC	FAM195A
AKIRIN1	1.88320745330796e-05	0.507542	0.5	0.44	0.912489	APOEhigh PC	AKIRIN1
ID2	1.8853003805573e-05	0.426387	0.463	0.377	0.913503	APOEhigh PC	ID2
EFNB1	1.89249910760838e-05	0.67757	0.33	0.251	0.916992	APOEhigh PC	EFNB1
TCEA1	1.92328729959602e-05	0.372739	0.616	0.579	0.93191	APOEhigh PC	TCEA1
SUMO3	1.93561460567952e-05	0.376003	0.547	0.482	0.937883	APOEhigh PC	SUMO3
UGT2B7	1.94124301738302e-05	0.375777	0.582	0.522	0.94061	APOEhigh PC	UGT2B7
SMARCA1	2.05363098841226e-05	0.674448	0.489	0.42	0.995066	APOEhigh PC	SMARCA1
POLR2I	2.08425894006764e-05	0.453081	0.687	0.649	1	APOEhigh PC	POLR2I
GLRX5	2.29748329652014e-05	0.412804	0.622	0.596	1	APOEhigh PC	GLRX5
CDV3	2.30348183787263e-05	0.520304	0.575	0.529	1	APOEhigh PC	CDV3
NQO1	2.31416327076657e-05	0.624104	0.44	0.38	1	APOEhigh PC	NQO1
ATOX1	2.44740277726733e-05	0.272215	0.8	0.788	1	APOEhigh PC	ATOX1
SLC39A13	2.59250402754933e-05	0.718757	0.3	0.228	1	APOEhigh PC	SLC39A13
PTTG1IP	2.71309391773836e-05	0.368454	0.738	0.691	1	APOEhigh PC	PTTG1IP
FN3K	2.7238111337234e-05	0.961287	0.215	0.151	1	APOEhigh PC	FN3K
PAGR1	2.78166830592323e-05	0.825624	0.305	0.237	1	APOEhigh PC	PAGR1
SMIM3	2.85202022258774e-05	0.910257	0.212	0.145	1	APOEhigh PC	SMIM3
PTRHD1	2.91063409607999e-05	0.48373	0.485	0.422	1	APOEhigh PC	PTRHD1
GULP1	2.94684937500834e-05	0.772827	0.354	0.286	1	APOEhigh PC	GULP1
DCTN2	2.99490463517384e-05	0.463332	0.556	0.516	1	APOEhigh PC	DCTN2
IGBP1	3.00872887086391e-05	0.505941	0.506	0.449	1	APOEhigh PC	IGBP1
AASDHPPT	3.10770066105159e-05	0.645862	0.397	0.332	1	APOEhigh PC	AASDHPPT
FAM229B	3.16338873197052e-05	0.614348	0.395	0.327	1	APOEhigh PC	FAM229B
ERLEC1	3.70231187835235e-05	0.57811	0.449	0.385	1	APOEhigh PC	ERLEC1
TPGS2	3.93640746788965e-05	0.548369	0.457	0.388	1	APOEhigh PC	TPGS2
SLC25A4	3.97395551141606e-05	0.459199	0.521	0.457	1	APOEhigh PC	SLC25A4
CCDC24	3.97918540721521e-05	0.692805	0.268	0.197	1	APOEhigh PC	CCDC24
FAHD2A	4.05253687293935e-05	0.929846	0.268	0.2	1	APOEhigh PC	FAHD2A
MRPL43	4.50502418595303e-05	0.424603	0.596	0.56	1	APOEhigh PC	MRPL43
PLD3	4.65267487092177e-05	0.339701	0.663	0.63	1	APOEhigh PC	PLD3
POLR2E	4.74668392176994e-05	0.335737	0.624	0.584	1	APOEhigh PC	POLR2E
EFNB2	4.79540437850332e-05	0.440309	0.395	0.32	1	APOEhigh PC	EFNB2
DTYMK	4.85409447427411e-05	0.69968	0.346	0.281	1	APOEhigh PC	DTYMK
COX7A2L	5.07310064773958e-05	0.262993	0.757	0.735	1	APOEhigh PC	COX7A2L
AUP1	5.10220941706567e-05	0.420831	0.537	0.482	1	APOEhigh PC	AUP1
RNF5	5.23374789654647e-05	0.405768	0.579	0.529	1	APOEhigh PC	RNF5
CHPF	5.25888630582958e-05	0.394828	0.472	0.395	1	APOEhigh PC	CHPF
C5orf30	5.28250737199763e-05	0.693038	0.206	0.139	1	APOEhigh PC	C5orf30
ASNA1	5.37864316026221e-05	0.388993	0.337	0.249	1	APOEhigh PC	ASNA1
TPM2	5.84677709703107e-05	0.526861	0.204	0.134	1	APOEhigh PC	TPM2
ARL3	5.89478324140704e-05	0.382035	0.594	0.557	1	APOEhigh PC	ARL3
HOOK2	6.02167961743561e-05	0.399874	0.485	0.412	1	APOEhigh PC	HOOK2
GABPB1	6.22002853126726e-05	0.739628	0.225	0.158	1	APOEhigh PC	GABPB1
LUZP1	6.42476573094396e-05	0.623237	0.29	0.22	1	APOEhigh PC	LUZP1
KHDRBS1	6.78137846174871e-05	0.434352	0.642	0.611	1	APOEhigh PC	KHDRBS1
PNN	6.8797860081137e-05	0.364474	0.584	0.549	1	APOEhigh PC	PNN
RAB6A	6.91194550845969e-05	0.371905	0.534	0.48	1	APOEhigh PC	RAB6A
VAT1	6.98741401474686e-05	0.624508	0.433	0.377	1	APOEhigh PC	VAT1
UQCC2	7.38298837662607e-05	0.389004	0.592	0.563	1	APOEhigh PC	UQCC2
ZNF580	7.44660195939607e-05	0.501455	0.562	0.527	1	APOEhigh PC	ZNF580
DDOST	8.23494061612259e-05	0.41849	0.603	0.568	1	APOEhigh PC	DDOST
PNKP	8.24905793221483e-05	0.580038	0.324	0.254	1	APOEhigh PC	PNKP
HNRNPC	8.4239481710567e-05	0.305148	0.833	0.797	1	APOEhigh PC	HNRNPC
GLMP	8.603261298742e-05	0.600662	0.371	0.302	1	APOEhigh PC	GLMP
UBXN1	8.89930230812263e-05	0.291862	0.652	0.613	1	APOEhigh PC	UBXN1
CLEC11A	9.18095168721761e-05	0.435644	0.371	0.295	1	APOEhigh PC	CLEC11A
EPN1	9.53234624051915e-05	0.467327	0.517	0.48	1	APOEhigh PC	EPN1
MNS11	9.61440742540071e-05	0.553983	0.24	0.172	1	APOEhigh PC	MNS1
YTHDC1	9.62992656505232e-05	0.379468	0.545	0.492	1	APOEhigh PC	YTHDC1
FHL2	9.68907742233199e-05	0.491532	0.414	0.345	1	APOEhigh PC	FHL2
AGPAT2	0.000100132	0.439239	0.59	0.56	1	APOEhigh PC	AGPAT2
FBXW5	0.000102402	0.511125	0.444	0.384	1	APOEhigh PC	FBXW5
MARVELD3	0.000103588	0.598114	0.266	0.199	1	APOEhigh PC	MARVELD3
RAB11FIP2	0.000112099	0.788818	0.419	0.353	1	APOEhigh PC	RAB11FIP2
PAK2	0.000115498	0.372766	0.603	0.563	1	APOEhigh PC	PAK2
LRRC23	0.000121817	0.813052	0.247	0.185	1	APOEhigh PC	LRRC23
PRKAR2A	0.000127302	0.59988	0.403	0.343	1	APOEhigh PC	PRKAR2A
CHCHD3	0.000129203	0.729354	0.395	0.347	1	APOEhigh PC	CHCHD3
UQCRFS1	0.000130425	0.285719	0.743	0.7	1	APOEhigh PC	UQCRFS1
IFI27L1	0.000143336	0.769575	0.35	0.29	1	APOEhigh PC	IFI27L1
LSM5	0.00014345	0.349363	0.657	0.628	1	APOEhigh PC	LSM5
SSNA1	0.000153057	0.328216	0.592	0.557	1	APOEhigh PC	SSNA1
PIGX	0.000153157	0.651557	0.331	0.266	1	APOEhigh PC	PIGX
CYYR1	0.000158652	0.548793	0.227	0.158	1	APOEhigh PC	CYYR1
ID4	0.000161485	0.51124	0.498	0.45	1	APOEhigh PC	ID4
DBN1	0.000165907	0.848192	0.288	0.229	1	APOEhigh PC	DBN1
ERC1	0.00016788	0.627404	0.393	0.331	1	APOEhigh PC	ERC1
DGCR6L	0.000172211	0.507327	0.487	0.436	1	APOEhigh PC	DGCR6L
CRYL1	0.000173746	0.337424	0.644	0.604	1	APOEhigh PC	CRYL1
PPP1CC	0.00017644	0.387219	0.5	0.458	1	APOEhigh PC	PPP1CC
CHD4	0.000178643	0.531336	0.539	0.5	1	APOEhigh PC	CHD4
SPG21	0.000186461	0.367915	0.545	0.497	1	APOEhigh PC	SPG21
TFAP2A	0.000189002	0.356252	0.547	0.488	1	APOEhigh PC	TFAP2A
CLDN3	0.000194521	0.498875	0.624	0.584	1	APOEhigh PC	CLDN3
FAM171A1	0.000194845	0.575162	0.281	0.22	1	APOEhigh PC	FAM171A1
MRPL14	0.000199913	0.352735	0.652	0.624	1	APOEhigh PC	MRPL14
RBMX	0.000200761	0.352631	0.594	0.571	1	APOEhigh PC	RBMX
ZFP36L2	0.00020337	0.251205	0.678	0.645	1	APOEhigh PC	ZFP36L2
ITM2C	0.000209783	0.271435	0.944	0.908	1	APOEhigh PC	ITM2C
PRELID1	0.000210473	0.285399	0.699	0.694	1	APOEhigh PC	PRELID1
IDH2	0.000211364	0.555143	0.554	0.524	1	APOEhigh PC	IDH2
RAB13	0.00021311	0.304969	0.736	0.711	1	APOEhigh PC	RAB13
CKS1B	0.000213614	0.513741	0.39	0.328	1	APOEhigh PC	CKS1B
GABARAP	0.000227672	0.325934	0.659	0.667	1	APOEhigh PC	GABARAP
HADHA	0.000228393	0.392233	0.676	0.66	1	APOEhigh PC	HADHA
DNPH1	0.000234009	0.34931	0.62	0.597	1	APOEhigh PC	DNPH1
VGLL4	0.000239034	0.571778	0.47	0.431	1	APOEhigh PC	VGLL4
INSIG1	0.00024099	0.453331	0.434	0.366	1	APOEhigh PC	INSIG1
CNOT7	0.000241624	0.365657	0.479	0.426	1	APOEhigh PC	CNOT7
AKAP12	0.000243662	0.258533	0.324	0.247	1	APOEhigh PC	AKAP12
MAPKAPK5-AS11	0.000252583	0.520779	0.264	0.202	1	APOEhigh PC	MAPKAPK5-AS1
SORBS3	0.000253407	0.738426	0.27	0.208	1	APOEhigh PC	SORBS3
EMD	0.000254225	0.4413	0.517	0.485	1	APOEhigh PC	EMD
REXO2	0.000266476	0.550919	0.532	0.51	1	APOEhigh PC	REXO2
PPM1G	0.000269386	0.368069	0.532	0.492	1	APOEhigh PC	PPM1G
SDF2L1	0.000274929	0.750928	0.504	0.467	1	APOEhigh PC	SDF2L1
EVA1B	0.000278908	0.635272	0.315	0.254	1	APOEhigh PC	EVA1B
IGF2BP2	0.000279364	0.347148	0.491	0.421	1	APOEhigh PC	IGF2BP2
BLNK	0.000281112	0.500418	0.444	0.39	1	APOEhigh PC	BLNK
HPS1	0.000282747	0.647256	0.303	0.241	1	APOEhigh PC	HPS1
SOD3	0.000282905	0.563345	0.3	0.234	1	APOEhigh PC	SOD3
CDK2AP2	0.000293732	0.266106	0.64	0.628	1	APOEhigh PC	CDK2AP2
MLEC	0.000294397	0.362867	0.631	0.595	1	APOEhigh PC	MLEC
TUBG1	0.00029665	0.693874	0.232	0.172	1	APOEhigh PC	TUBG1
ZCRB1	0.000308378	0.389514	0.536	0.487	1	APOEhigh PC	ZCRB1
CERCAM	0.000313258	0.616238	0.401	0.353	1	APOEhigh PC	CERCAM
NDUFB6	0.000319811	0.339848	0.667	0.627	1	APOEhigh PC	NDUFB6
WDFY2	0.000325533	0.563557	0.296	0.234	1	APOEhigh PC	WDFY2
G3BP1	0.000327646	0.327147	0.573	0.53	1	APOEhigh PC	G3BP1
CLDND1	0.000331811	0.413155	0.408	0.343	1	APOEhigh PC	CLDND1
MAGI2	0.000344969	0.372598	0.225	0.159	1	APOEhigh PC	MAGI2
TOMM22	0.000350557	0.347164	0.581	0.546	1	APOEhigh PC	TOMM22
LRRFIP1	0.000356884	0.277778	0.706	0.681	1	APOEhigh PC	LRRFIP1
UCHL1	0.000359075	0.697682	0.401	0.344	1	APOEhigh PC	UCHL1
HAX1	0.000375686	0.498326	0.485	0.439	1	APOEhigh PC	HAX1
SF3B2	0.000384831	0.390057	0.592	0.568	1	APOEhigh PC	SF3B2
EHMT2	0.000387576	0.665705	0.208	0.151	1	APOEhigh PC	EHMT2
JUN	0.000394455	0.573496	0.7	0.653	1	APOEhigh PC	JUN
PBDC1	0.000400167	0.443245	0.464	0.405	1	APOEhigh PC	PBDC1
IFITM2	0.000404294	0.293308	0.659	0.614	1	APOEhigh PC	IFITM2
RASL11B1	0.000405387	0.519818	0.247	0.18	1	APOEhigh PC	RASL11B
ARID3A	0.000407848	0.519281	0.33	0.262	1	APOEhigh PC	ARID3A
NPM3	0.00042232	0.539038	0.36	0.304	1	APOEhigh PC	NPM3
DRAP1	0.000425043	0.287748	0.635	0.602	1	APOEhigh PC	DRAP1
VCAN1	0.000435303	1.22609	0.23	0.174	1	APOEhigh PC	VCAN
PA2G4	0.000443871	0.346154	0.586	0.54	1	APOEhigh PC	PA2G4
PSMD8	0.000454167	0.263952	0.693	0.665	1	APOEhigh PC	PSMD8
AK3	0.000457807	0.401159	0.558	0.529	1	APOEhigh PC	AK3
CCT6A	0.000458706	0.328721	0.592	0.558	1	APOEhigh PC	CCT6A
LIN7A	0.000461194	0.723723	0.247	0.186	1	APOEhigh PC	LIN7A
MAGEF1	0.000461348	0.448429	0.365	0.31	1	APOEhigh PC	MAGEF1
RAC3	0.000470463	0.864875	0.208	0.152	1	APOEhigh PC	RAC3
ANP32B	0.000477732	0.260905	0.674	0.639	1	APOEhigh PC	ANP32B
FIBP	0.000486915	0.443652	0.478	0.432	1	APOEhigh PC	FIBP
MEA1	0.000498796	0.44796	0.481	0.437	1	APOEhigh PC	MEA1
HTATSF1	0.00051086	0.391392	0.412	0.354	1	APOEhigh PC	HTATSF1
POLR2F	0.000530863	0.306668	0.609	0.573	1	APOEhigh PC	POLR2F
EIF3A1	0.000544287	0.260703	0.65	0.618	1	APOEhigh PC	EIF3A
TPST1	0.000544935	0.691368	0.266	0.208	1	APOEhigh PC	TPST1
RPS17	0.000545382	0.300985	0.884	0.788	1	APOEhigh PC	RPS17
NUDT3	0.000552007	0.345674	0.461	0.409	1	APOEhigh PC	NUDT3
MAGED2	0.000564299	0.494432	0.592	0.575	1	APOEhigh PC	MAGED2
ISOC2	0.000568296	0.473926	0.455	0.415	1	APOEhigh PC	ISOC2
CUEDC2	0.000577316	0.416743	0.472	0.431	1	APOEhigh PC	CUEDC2
PSMD11	0.00059265	0.616431	0.427	0.381	1	APOEhigh PC	PSMD11
MRFAP1L1	0.000624258	0.608043	0.315	0.263	1	APOEhigh PC	MRFAP1L1
UBE2N	0.000639169	0.361803	0.616	0.588	1	APOEhigh PC	UBE2N
MCRS1	0.000656161	0.612532	0.281	0.229	1	APOEhigh PC	MCRS1
CALR	0.000671858	0.283772	0.863	0.856	1	APOEhigh PC	CALR
PGLS	0.000672099	0.263882	0.723	0.701	1	APOEhigh PC	PGLS
MRPS14	0.000691933	0.560228	0.393	0.345	1	APOEhigh PC	MRPS14
STOML2	0.000693006	0.258845	0.603	0.578	1	APOEhigh PC	STOML2
PIN1	0.000733509	0.386634	0.53	0.513	1	APOEhigh PC	PIN1
LRPAP1	0.000743529	0.251058	0.736	0.739	1	APOEhigh PC	LRPAP1
PXMP2	0.000744282	0.600992	0.305	0.25	1	APOEhigh PC	PXMP2
CAP1	0.000779047	0.258878	0.657	0.632	1	APOEhigh PC	CAP1
TIMM8B	0.000782344	0.255849	0.684	0.657	1	APOEhigh PC	TIMM8B
C1orf210	0.000793602	0.778314	0.258	0.208	1	APOEhigh PC	C1orf210
MKKS	0.000817252	0.438238	0.311	0.25	1	APOEhigh PC	MKKS
DNAJB9	0.00083738	0.607411	0.363	0.313	1	APOEhigh PC	DNAJB9
MIF4GD	0.000850708	0.627365	0.281	0.229	1	APOEhigh PC	MIF4GD
SF3B5	0.000875626	0.268764	0.734	0.731	1	APOEhigh PC	SF3B5
FAM136A	0.000880634	0.549165	0.419	0.379	1	APOEhigh PC	FAM136A
ANP32A	0.000896883	0.347898	0.564	0.539	1	APOEhigh PC	ANP32A
CKAP4	0.00090731	0.561676	0.305	0.249	1	APOEhigh PC	CKAP4
MPG	0.000916284	0.444953	0.448	0.41	1	APOEhigh PC	MPG
PCIF1	0.000938288	0.652553	0.208	0.154	1	APOEhigh PC	PCIF1
DDX46	0.000942237	0.339447	0.543	0.499	1	APOEhigh PC	DDX46
SYNGR1	0.000963295	0.405547	0.335	0.268	1	APOEhigh PC	SYNGR1
STK16	0.000984518	0.524003	0.345	0.292	1	APOEhigh PC	STK16
KPNB1	0.000993467	0.34913	0.522	0.485	1	APOEhigh PC	KPNB1
RPUSD3	0.000999481	0.718087	0.294	0.242	1	APOEhigh PC	RPUSD3
BRE	0.00103488	0.450961	0.225	0.163	1	APOEhigh PC	BRE
RGL3	0.00104301	0.48322	0.348	0.296	1	APOEhigh PC	RGL3
LINC00665	0.00104788	0.608007	0.294	0.241	1	APOEhigh PC	LINC00665
SPATA331	0.00105277	0.551264	0.23	0.176	1	APOEhigh PC	SPATA33
PABPN1	0.00107396	0.339143	0.618	0.618	1	APOEhigh PC	PABPN1
CALU	0.00107478	0.313164	0.464	0.412	1	APOEhigh PC	CALU
NKIRAS2	0.00110647	0.629335	0.333	0.28	1	APOEhigh PC	NKIRAS2
DNMT3A	0.00113933	1.06655	0.206	0.156	1	APOEhigh PC	DNMT3A
FAM173A1	0.00113998	0.292856	0.307	0.237	1	APOEhigh PC	FAM173A
TFAM	0.00114556	0.540054	0.395	0.345	1	APOEhigh PC	TFAM
GOLGA7	0.00118432	0.416378	0.429	0.382	1	APOEhigh PC	GOLGA7
ZC3H15	0.00119697	0.315403	0.588	0.549	1	APOEhigh PC	ZC3H15
HDDC2	0.00122317	0.291537	0.517	0.463	1	APOEhigh PC	HDDC2
CBX1	0.00125984	0.559623	0.375	0.324	1	APOEhigh PC	CBX1
SSSCA1	0.00126095	0.413215	0.287	0.219	1	APOEhigh PC	SSSCA1
TCEAL8	0.00128198	0.323024	0.59	0.554	1	APOEhigh PC	TCEAL8
APEX1	0.00129724	0.302088	0.597	0.564	1	APOEhigh PC	APEX1
CFAP201	0.00133423	0.44896	0.242	0.187	1	APOEhigh PC	CFAP20
TMEM167A	0.0013474	0.335053	0.586	0.555	1	APOEhigh PC	TMEM167A
SND1	0.0014215	0.533837	0.38	0.334	1	APOEhigh PC	SND1
STRADB	0.00142566	0.677885	0.275	0.226	1	APOEhigh PC	STRADB
ATP6V0C	0.0014521	0.339723	0.616	0.581	1	APOEhigh PC	ATP6V0C
IFT22	0.00147357	0.366243	0.483	0.451	1	APOEhigh PC	IFT22
SSBP2	0.00148316	0.466495	0.324	0.266	1	APOEhigh PC	SSBP2
SPAG7	0.00149088	0.369583	0.558	0.547	1	APOEhigh PC	SPAG7
HSD17B10	0.00150806	0.358819	0.539	0.514	1	APOEhigh PC	HSD17B10
SLC25A11	0.0015088	0.42735	0.483	0.457	1	APOEhigh PC	SLC25A11
ADIPOR1	0.00154133	0.522748	0.429	0.385	1	APOEhigh PC	ADIPOR1
RPAIN	0.00154403	0.479029	0.502	0.469	1	APOEhigh PC	RPAIN
APH1A	0.00154592	0.353624	0.579	0.551	1	APOEhigh PC	APH1A
CNIH1	0.00154595	0.347305	0.566	0.546	1	APOEhigh PC	CNIH1
C11orf49	0.001609	0.599439	0.326	0.283	1	APOEhigh PC	C11orf49
NSFL1C	0.00161439	0.627056	0.373	0.33	1	APOEhigh PC	NSFL1C
TAF11	0.00164847	0.601242	0.345	0.303	1	APOEhigh PC	TAF11
TAF3	0.00167588	0.764534	0.208	0.157	1	APOEhigh PC	TAF3
FUOM	0.00168385	0.59308	0.29	0.238	1	APOEhigh PC	FUOM
HMGB3	0.00175594	0.461355	0.333	0.283	1	APOEhigh PC	HMGB3
PPIC	0.00176984	0.352997	0.637	0.622	1	APOEhigh PC	PPIC
EMX21	0.00178178	0.345982	0.693	0.676	1	APOEhigh PC	EMX2
MRPS34	0.00181272	0.301067	0.655	0.654	1	APOEhigh PC	MRPS34
BRD3	0.00183813	0.362533	0.378	0.328	1	APOEhigh PC	BRD3
SPNS1	0.00186944	0.675209	0.307	0.26	1	APOEhigh PC	SPNS1
CEP57	0.00192242	0.613007	0.356	0.309	1	APOEhigh PC	CEP57
SERTAD3	0.00202269	0.35514	0.384	0.327	1	APOEhigh PC	SERTAD3
KNOP11	0.0020412	0.332549	0.367	0.313	1	APOEhigh PC	KNOP1
REL	0.00205804	0.482024	0.346	0.292	1	APOEhigh PC	REL
ENC11	0.00207913	0.383634	0.253	0.198	1	APOEhigh PC	ENC1
NUTM2A-AS1	0.00210828	0.505314	0.414	0.378	1	APOEhigh PC	NUTM2A-AS1
KIF3A	0.00213781	0.494662	0.285	0.231	1	APOEhigh PC	KIF3A
TPBG	0.00218176	0.83046	0.27	0.225	1	APOEhigh PC	TPBG
RPS19BP1	0.00220121	0.319324	0.59	0.574	1	APOEhigh PC	RPS19BP1
BNIP3L	0.00222719	0.342361	0.549	0.51	1	APOEhigh PC	BNIP3L
MYADM	0.0022885	0.553596	0.404	0.366	1	APOEhigh PC	MYADM
GNPTG	0.00230046	0.461133	0.41	0.375	1	APOEhigh PC	GNPTG
TIMM17A	0.00230584	0.489146	0.444	0.414	1	APOEhigh PC	TIMM17A
GTF2F11	0.0023259	0.519836	0.391	0.343	1	APOEhigh PC	GTF2F1
SNX5	0.0023621	0.311044	0.558	0.533	1	APOEhigh PC	SNX5
HNRNPA3	0.0024562	0.258787	0.785	0.792	1	APOEhigh PC	HNRNPA3
RAB4A	0.00246534	0.340198	0.532	0.504	1	APOEhigh PC	RAB4A
ISG20L21	0.00261087	0.442907	0.242	0.188	1	APOEhigh PC	ISG20L2
CLTB	0.00261579	0.271874	0.545	0.509	1	APOEhigh PC	CLTB
SEC13	0.00265603	0.476213	0.448	0.429	1	APOEhigh PC	SEC13
PRMT2	0.00268966	0.297766	0.509	0.494	1	APOEhigh PC	PRMT2
GPR160	0.00270518	0.457735	0.509	0.481	1	APOEhigh PC	GPR160
SDF4	0.00271644	0.337515	0.558	0.536	1	APOEhigh PC	SDF4
UQCRC1	0.00274288	0.359291	0.648	0.641	1	APOEhigh PC	UQCRC1
PNISR1	0.00279504	0.290957	0.723	0.727	1	APOEhigh PC	PNISR
CGN	0.00283273	0.456608	0.258	0.211	1	APOEhigh PC	CGN
ZFHX3	0.00283522	0.283357	0.53	0.494	1	APOEhigh PC	ZFHX3
OXLD1	0.00298267	0.437898	0.418	0.383	1	APOEhigh PC	OXLD1
CFL2	0.00306144	0.465631	0.257	0.206	1	APOEhigh PC	CFL2
EMC4	0.00307902	0.330151	0.521	0.493	1	APOEhigh PC	EMC4
MLST8	0.00308524	0.538145	0.303	0.252	1	APOEhigh PC	MLST8
MANBAL	0.0032118	0.466779	0.391	0.353	1	APOEhigh PC	MANBAL
C12orf73	0.00324679	0.736627	0.223	0.18	1	APOEhigh PC	C12orf73
SMARCC1	0.00327816	0.482156	0.461	0.418	1	APOEhigh PC	SMARCC1
TMEM14A	0.00328645	0.445418	0.41	0.378	1	APOEhigh PC	TMEM14A
ENSA	0.00328914	0.261114	0.639	0.626	1	APOEhigh PC	ENSA
DBNDD2	0.00332361	0.572426	0.318	0.278	1	APOEhigh PC	DBNDD2
LSM10	0.00333286	0.365033	0.38	0.331	1	APOEhigh PC	LSM10
TBRG1	0.00343777	0.715079	0.275	0.231	1	APOEhigh PC	TBRG1
MEAF6	0.00345704	0.252521	0.562	0.532	1	APOEhigh PC	MEAF6
CTXN1	0.00346199	0.636754	0.285	0.245	1	APOEhigh PC	CTXN1
PIK3R1	0.00349653	0.603851	0.376	0.335	1	APOEhigh PC	PIK3R1
NOSIP	0.00353699	0.402661	0.476	0.44	1	APOEhigh PC	NOSIP
RBM25	0.00354338	0.296967	0.625	0.596	1	APOEhigh PC	RBM25
P4HB	0.00354409	0.275183	0.667	0.676	1	APOEhigh PC	P4HB
KDM5B	0.00357608	0.411231	0.493	0.457	1	APOEhigh PC	KDM5B
WDR34	0.00358474	0.525115	0.431	0.4	1	APOEhigh PC	WDR34
VGLL3	0.00381971	0.378627	0.311	0.251	1	APOEhigh PC	VGLL3
GPATCH4	0.00395827	0.7716	0.206	0.161	1	APOEhigh PC	GPATCH4
SLC29A2	0.00395865	0.542922	0.275	0.23	1	APOEhigh PC	SLC29A2
DEDD	0.00396807	0.583788	0.212	0.165	1	APOEhigh PC	DEDD
NT5C	0.00407235	0.347523	0.47	0.441	1	APOEhigh PC	NT5C
PPP1CA	0.00407753	0.269447	0.669	0.654	1	APOEhigh PC	PPP1CA
DDX39A	0.00420693	0.590933	0.228	0.184	1	APOEhigh PC	DDX39A
IFT57	0.00421697	0.435958	0.461	0.435	1	APOEhigh PC	IFT57
KMT2E	0.00429797	0.378405	0.532	0.507	1	APOEhigh PC	KMT2E
HNRNPU1	0.00435649	0.266289	0.753	0.753	1	APOEhigh PC	HNRNPU
ARL6IP5	0.00444719	0.252836	0.713	0.702	1	APOEhigh PC	ARL6IP5
SEPT9	0.00451512	0.306611	0.245	0.188	1	APOEhigh PC	SEPT9
CCDC85B	0.00454403	0.519335	0.341	0.295	1	APOEhigh PC	CCDC85B
KXD1	0.00457698	0.460174	0.414	0.379	1	APOEhigh PC	KXD1
ZNF511	0.00459472	0.373235	0.32	0.268	1	APOEhigh PC	ZNF511
MT2A	0.0045957	0.492507	0.378	0.462	1	APOEhigh PC	MT2A
SUMF1	0.00462527	0.659163	0.386	0.353	1	APOEhigh PC	SUMF1
TIMM50	0.00466603	0.534748	0.298	0.254	1	APOEhigh PC	TIMM50
PRKRIP1	0.00467316	0.620603	0.253	0.21	1	APOEhigh PC	PRKRIP1
RBM3	0.00469784	0.266013	0.64	0.631	1	APOEhigh PC	RBM3
ATP5S1	0.0047104	0.383177	0.204	0.153	1	APOEhigh PC	ATP5S
GMNN	0.00476364	0.40408	0.539	0.517	1	APOEhigh PC	GMNN
TMEM170A	0.00478082	0.607633	0.356	0.325	1	APOEhigh PC	TMEM170A
EIF3M	0.00487603	0.329911	0.612	0.612	1	APOEhigh PC	EIF3M
UBN1	0.00498764	0.626964	0.272	0.226	1	APOEhigh PC	UBN1
FAM45A	0.00521121	0.372892	0.223	0.171	1	APOEhigh PC	FAM45A
VPS25	0.00535218	0.417871	0.545	0.535	1	APOEhigh PC	VPS25
MED28	0.00536472	0.464876	0.453	0.426	1	APOEhigh PC	MED28
RBMS1	0.00537471	0.382475	0.455	0.414	1	APOEhigh PC	RBMS1
DNAJC2	0.00543009	0.586771	0.301	0.262	1	APOEhigh PC	DNAJC2
CWC151	0.00557513	0.339122	0.493	0.454	1	APOEhigh PC	CWC15
TMEM213	0.005738	0.258276	0.285	0.232	1	APOEhigh PC	TMEM213
SPATA20	0.00587107	0.614464	0.258	0.217	1	APOEhigh PC	SPATA20
MAPKAPK3	0.00592222	0.613341	0.236	0.193	1	APOEhigh PC	MAPKAPK3
SLC29A1	0.00598312	0.441142	0.288	0.247	1	APOEhigh PC	SLC29A1
ATG101	0.00600063	0.631507	0.339	0.303	1	APOEhigh PC	ATG101
IP6K2	0.00607728	0.435094	0.502	0.481	1	APOEhigh PC	IP6K2
POP7	0.0060896	0.385878	0.403	0.36	1	APOEhigh PC	POP7
MRPL37	0.00610154	0.399191	0.434	0.4	1	APOEhigh PC	MRPL37
SYMPK	0.00610731	0.624314	0.275	0.235	1	APOEhigh PC	SYMPK
POMGNT1	0.00623143	0.703118	0.21	0.166	1	APOEhigh PC	POMGNT1
SH3YL1	0.00638282	0.302805	0.566	0.555	1	APOEhigh PC	SH3YL1
CCDC51	0.00638974	0.785238	0.221	0.182	1	APOEhigh PC	CCDC51
MAGEH1	0.00646435	0.455397	0.213	0.165	1	APOEhigh PC	MAGEH1
PUDP	0.00653597	0.551842	0.354	0.32	1	APOEhigh PC	PUDP
ARPC5L	0.00654364	0.276904	0.575	0.563	1	APOEhigh PC	ARPC5L
SCOC	0.00658948	0.267601	0.629	0.612	1	APOEhigh PC	SCOC
PLOD2	0.00660919	0.683061	0.285	0.25	1	APOEhigh PC	PLOD2
RSPH1	0.00668334	0.696807	0.232	0.19	1	APOEhigh PC	RSPH1
TCEA2	0.00681516	0.419132	0.419	0.387	1	APOEhigh PC	TCEA2
SCNM1	0.00702113	0.434226	0.264	0.22	1	APOEhigh PC	SCNM1
ACBD6	0.00702914	0.460811	0.363	0.325	1	APOEhigh PC	ACBD6
NONO	0.00703975	0.280542	0.545	0.521	1	APOEhigh PC	NONO
CRABP2	0.00710659	0.302868	0.318	0.264	1	APOEhigh PC	CRABP2
UBL7	0.00722788	0.548027	0.26	0.218	1	APOEhigh PC	UBL7
FAM204A	0.00725596	0.254909	0.395	0.351	1	APOEhigh PC	FAM204A
RNF146	0.00726158	0.609413	0.215	0.171	1	APOEhigh PC	RNF146
ZNF677	0.00726541	0.485979	0.2	0.155	1	APOEhigh PC	ZNF677
RPS20	0.00730617	0.363423	0.863	0.847	1	APOEhigh PC	RPS20
CD276	0.0073202	0.489938	0.236	0.192	1	APOEhigh PC	CD276
C1orf123	0.00752967	0.310966	0.232	0.178	1	APOEhigh PC	C1orf123
AHCY	0.00757733	0.360256	0.408	0.374	1	APOEhigh PC	AHCY
AHSA1	0.00763455	0.634543	0.365	0.342	1	APOEhigh PC	AHSA1
SNAPIN	0.00770105	0.459687	0.404	0.368	1	APOEhigh PC	SNAPIN
DESI2	0.00772953	0.610039	0.253	0.21	1	APOEhigh PC	DESI2
HSD11B1L	0.00787394	0.6392	0.238	0.198	1	APOEhigh PC	HSD11B1L
NAA10	0.00802627	0.31576	0.579	0.55	1	APOEhigh PC	NAA10
ITGAE	0.00811718	0.368548	0.403	0.364	1	APOEhigh PC	ITGAE
LINC00958	0.00825382	0.595072	0.288	0.249	1	APOEhigh PC	LINC00958
MRPL11	0.00826038	0.360447	0.461	0.436	1	APOEhigh PC	MRPL11
ILK	0.00836141	0.36426	0.489	0.473	1	APOEhigh PC	ILK
AK1	0.00839435	0.47107	0.333	0.296	1	APOEhigh PC	AK1
HIST1H1C	0.00853545	0.542723	0.287	0.245	1	APOEhigh PC	HIST1H1C
MYLIP	0.00881492	0.310322	0.32	0.268	1	APOEhigh PC	MYLIP
MTF21	0.00885695	0.446446	0.315	0.279	1	APOEhigh PC	MTF2
BSCL2	0.00889516	0.423444	0.414	0.382	1	APOEhigh PC	BSCL2
LSM14A	0.00913703	0.342226	0.506	0.483	1	APOEhigh PC	LSM14A
OAZ2	0.00917642	0.477717	0.316	0.281	1	APOEhigh PC	OAZ2
BDP1	0.00923569	0.339075	0.395	0.359	1	APOEhigh PC	BDP1
PPP2CA	0.00942162	0.408025	0.47	0.445	1	APOEhigh PC	PPP2CA
CLPP	0.00950599	0.382478	0.487	0.473	1	APOEhigh PC	CLPP
ZFAND6	0.00953704	0.308125	0.567	0.545	1	APOEhigh PC	ZFAND6
COQ91	0.00954707	0.331689	0.421	0.39	1	APOEhigh PC	COQ9
SLC3A2	0.0096602	0.41582	0.5	0.483	1	APOEhigh PC	SLC3A2
MRPL21	0.00971695	0.349441	0.463	0.435	1	APOEhigh PC	MRPL21
MRPL34	0.00974477	0.395473	0.579	0.564	1	APOEhigh PC	MRPL34
DNMT11	0.00975404	0.511854	0.249	0.21	1	APOEhigh PC	DNMT1
CCDC124	0.00994098	0.288804	0.509	0.479	1	APOEhigh PC	CCDC124
CD52	1.27072818673963e-138	4.03377	0.739	0.152	6.15718635602821e-134	CD52high PC	CD52
VIM	5.84014939095595e-104	2.80166	0.916	0.495	2.82978598589379e-99	CD52high PC	VIM
GJA4	7.17996143434471e-86	3.24481	0.415	0.058	3.47897851339739e-81	CD52high PC	GJA4
TMSB4X1	1.26037889516156e-59	1.21361	1	0.995	6.10703989861583e-55	CD52high PC	TMSB4X
AC090498.11	1.34269408753325e-57	1.52181	0.794	0.367	6.50588993173362e-53	CD52high PC	AC090498.1
ACTG11	2.09106290119986e-56	1.008	1	0.986	1.01320361814738e-51	CD52high PC	ACTG1
MDK1	3.3166098246675e-54	1.70765	0.843	0.495	1.60703012444439e-49	CD52high PC	MDK
PSAT1	1.59102931673588e-52	2.1098	0.641	0.275	7.70917345131204e-48	CD52high PC	PSAT1
RPS81	7.3522377521626e-52	0.831278	1	0.987	3.56245328043287e-47	CD52high PC	RPS8
HPGD	1.45290808597781e-49	1.80951	0.798	0.539	7.03992083979688e-45	CD52high PC	HPGD
EEF1A1	3.4282826540223e-49	0.866863	0.993	0.988	1.66114007717997e-44	CD52high PC	EEF1A1
RARRES2	1.7940132358002e-47	2.03302	0.603	0.244	8.6927117327463e-43	CD52high PC	RARRES2
AKR1B1	3.53375521382137e-46	1.35228	0.861	0.637	1.71224575130501e-41	CD52high PC	AKR1B1
C8orf41	1.06728712343707e-45	1.68619	0.488	0.151	5.17143302790199e-41	CD52high PC	C8orf4
TMEM176A1	1.71201292722784e-44	1.44801	0.808	0.518	8.29538743758979e-40	CD52high PC	TMEM176A
ATP5G21	6.196857172117e-44	1.03875	0.892	0.51	3.00262517417757e-39	CD52high PC	ATP5G2
RPLP01	5.59407344990409e-42	0.801063	0.99	0.946	2.71055234941653e-37	CD52high PC	RPLP0
RPS191	3.18015431548936e-41	0.651564	0.993	0.987	1.54091197202721e-36	CD52high PC	RPS19
PTMA1	2.51705417244584e-40	0.66063	1	0.987	1.21961342871691e-35	CD52high PC	PTMA
FBLN1	6.31777408582004e-39	1.41221	0.7	0.381	3.06121425554324e-34	CD52high PC	FBLN1
RPL18	1.63280112149206e-38	0.574722	0.997	0.982	7.91157455407763e-34	CD52high PC	RPL18
GNB2L11	2.20164402459516e-38	0.98787	0.885	0.518	1.06678459567734e-33	CD52high PC	GNB2L1
S100A41	4.20467171941934e-38	1.56903	0.794	0.587	2.03733163492745e-33	CD52high PC	S100A4
RPLP1	1.14119235971626e-37	0.57781	1	0.996	5.52953345976917e-33	CD52high PC	RPLP1
FAM127A1	2.15818585391965e-37	1.23386	0.714	0.34	1.04572737365823e-32	CD52high PC	FAM127A
RPSA1	7.18167362309372e-37	0.727402	0.976	0.923	3.47980813733383e-32	CD52high PC	RPSA
C11orf311	1.63126069572314e-36	1.11278	0.798	0.414	7.90411057505689e-32	CD52high PC	C11orf31
S100A13	1.71977003780437e-36	1.16659	0.868	0.825	8.33297374117731e-32	CD52high PC	S100A13
RPS4X	2.42241942061135e-36	0.61015	0.983	0.981	1.17375910606302e-31	CD52high PC	RPS4X
RPS10	5.78377876808846e-36	0.825519	0.941	0.916	2.80247216428958e-31	CD52high PC	RPS10
GSTP1	7.75052359170244e-36	0.858789	0.99	0.986	3.7554387011235e-31	CD52high PC	GSTP1
MARCKSL11	4.60808623904624e-35	0.950846	0.885	0.61	2.23280210626746e-30	CD52high PC	MARCKSL1
ACTB1	5.31472271811006e-35	1.05739	0.976	0.979	2.57519574583305e-30	CD52high PC	ACTB
RPL30	1.01586471317962e-34	0.582178	0.99	0.98	4.92227088124053e-30	CD52high PC	RPL30
GPC31	1.24632088173224e-34	1.26964	0.7	0.382	6.03892320034542e-30	CD52high PC	GPC3
RPS15A	2.91710480343212e-34	0.63026	0.983	0.978	1.413453961455e-29	CD52high PC	RPS15A
RPS51	6.45486328802579e-34	0.6023	0.997	0.957	3.12763945758002e-29	CD52high PC	RPS5
CLEC12A	1.030017446566e-33	1.79551	0.359	0.106	4.99084653559089e-29	CD52high PC	CLEC12A
RPL10	3.43910541999133e-33	0.561656	0.99	0.986	1.6663841402026e-28	CD52high PC	RPL10
BTG1	6.05086292479168e-33	0.87581	0.923	0.828	2.93188512157856e-28	CD52high PC	BTG1
RPS3	3.88878727338655e-32	0.543019	0.997	0.985	1.88427298544672e-27	CD52high PC	RPS3
RPS13	5.23410698176024e-32	0.510421	0.99	0.978	2.53613419694211e-27	CD52high PC	RPS13
HMGN21	6.56552692992041e-32	0.898304	0.916	0.824	3.18126041862363e-27	CD52high PC	HMGN2
GSTM1	9.36818074822689e-32	0.870459	0.537	0.213	4.53925829974586e-27	CD52high PC	GSTM1
RPL18A	1.57037473549627e-31	0.59227	0.958	0.949	7.60909374337362e-27	CD52high PC	RPL18A
PFN21	1.03315137063597e-30	0.942338	0.868	0.711	5.00603165127952e-26	CD52high PC	PFN2
HSPB1	1.29159360130083e-30	0.823048	0.937	0.88	6.25828763574305e-26	CD52high PC	HSPB1
RPL321	3.63925929364271e-30	0.514749	0.99	0.987	1.76336669814164e-25	CD52high PC	RPL32
GPX11	6.15055484155567e-30	0.995539	0.784	0.434	2.98018984292738e-25	CD52high PC	GPX1
S100A9	6.62836679181872e-30	1.72523	0.474	0.198	3.21170884530784e-25	CD52high PC	S100A9
CLDN1	1.24764744049367e-29	1.82406	0.568	0.307	6.04535090816802e-25	CD52high PC	CLDN1
MYL91	1.54924876732872e-29	1.4615	0.634	0.34	7.5067299772146e-25	CD52high PC	MYL9
RPL14	1.57527477978454e-29	0.517026	0.983	0.97	7.63283641796801e-25	CD52high PC	RPL14
RPL28	2.20148179268277e-29	0.49454	0.951	0.963	1.06670598782651e-24	CD52high PC	RPL28
RPS12	3.74459051977585e-29	0.477343	0.983	0.989	1.81440389045219e-24	CD52high PC	RPS12
RPS71	4.18787957261236e-29	0.528254	0.99	0.965	2.02919516811359e-24	CD52high PC	RPS7
RPL5	1.26972836322932e-28	0.53291	0.99	0.964	6.15234181119134e-24	CD52high PC	RPL5
RHOA1	1.42092743956354e-28	0.833648	0.909	0.833	6.88496181566116e-24	CD52high PC	RHOA
MRPS61	2.30302109360704e-28	0.978469	0.857	0.742	1.11590584069636e-23	CD52high PC	MRPS6
TCEB21	2.71984217413902e-28	0.875505	0.819	0.469	1.31787232705732e-23	CD52high PC	TCEB2
RPL12	1.11491419572795e-27	0.490375	0.99	0.973	5.40220524398022e-23	CD52high PC	RPL12
EEF21	1.53182776645703e-27	0.626655	0.969	0.901	7.4223182595909e-23	CD52high PC	EEF2
RPL7A	4.76780686744351e-27	0.466109	0.986	0.979	2.31019313955108e-22	CD52high PC	RPL7A
CFL11	6.13234777260133e-27	0.565145	0.969	0.927	2.97136778973625e-22	CD52high PC	CFL1
RPL19	6.26750162557865e-26	0.420021	0.986	0.985	3.03685523765788e-21	CD52high PC	RPL19
RPL17	1.31922057447751e-25	0.774612	0.871	0.765	6.39215137157333e-21	CD52high PC	RPL17
FTL1	2.91869848573798e-25	0.56314	0.99	0.983	1.41422616427948e-20	CD52high PC	FTL
HINT1	2.97432024760414e-25	0.524296	0.951	0.935	1.44117713277411e-20	CD52high PC	HINT1
ARF5	4.42897716303656e-25	1.05427	0.791	0.688	2.14601659457774e-20	CD52high PC	ARF5
RPS14	4.5090428180847e-25	0.4211	1	0.991	2.18481160707476e-20	CD52high PC	RPS14
SEPW11	4.53713920601407e-25	0.769184	0.774	0.422	2.19842543088206e-20	CD52high PC	SEPW1
ATP5E1	5.14813976764055e-25	0.703496	0.882	0.534	2.49447964301255e-20	CD52high PC	ATP5E
RPL8	5.49313875660929e-25	0.412854	0.997	0.984	2.66164545312746e-20	CD52high PC	RPL8
RPLP2	5.90104911004968e-25	0.485377	0.976	0.967	2.85929433578347e-20	CD52high PC	RPLP2
COL1A21	8.092060627716e-25	0.423564	0.634	0.288	3.92092705655351e-20	CD52high PC	COL1A2
RPL29	1.91341568207057e-24	0.484403	0.937	0.956	9.27126434590473e-20	CD52high PC	RPL29
S100A16	3.25023421030917e-24	1.20161	0.78	0.674	1.5748684842632e-19	CD52high PC	S100A16
C6orf1	8.29619531169901e-24	1.59125	0.321	0.11	4.01983847633064e-19	CD52high PC	C6orf1
RPL151	1.55254591791104e-23	0.438614	0.983	0.976	7.52270599064615e-19	CD52high PC	RPL15
RPL41	1.64558330954077e-23	0.565453	0.969	0.922	7.97350936804886e-19	CD52high PC	RPL4
C16orf131	2.52443893204913e-23	1.05581	0.596	0.319	1.22319164013509e-18	CD52high PC	C16orf13
EIF3F1	3.70588879753995e-23	0.741309	0.878	0.785	1.79565135796001e-18	CD52high PC	EIF3F
CYP3A5	3.87829016781333e-23	2.61757	0.24	0.072	1.87918671791227e-18	CD52high PC	CYP3A5
ZNF703	4.19396141974116e-23	2.45305	0.206	0.053	2.03214206632138e-18	CD52high PC	ZNF703
C19orf431	2.35508812190307e-22	0.82533	0.742	0.425	1.14113439858691e-17	CD52high PC	C19orf43
LAPTM4A	2.6528601525632e-22	0.710959	0.93	0.89	1.28541685832297e-17	CD52high PC	LAPTM4A
ATP5J21	4.40354182582882e-22	0.759809	0.756	0.428	2.1336921562871e-17	CD52high PC	ATP5J2
ATP5L1	4.94132825733266e-22	0.698095	0.875	0.52	2.39427119380797e-17	CD52high PC	ATP5L
GSTM31	6.79931750286035e-22	0.606017	0.951	0.923	3.29454130283595e-17	CD52high PC	GSTM3
ALDOA1	8.03294088276815e-22	0.678669	0.871	0.66	3.89228117533648e-17	CD52high PC	ALDOA
TUBB2B1	1.04006936327354e-21	1.23668	0.505	0.252	5.0395520928056e-17	CD52high PC	TUBB2B
PVRL21	1.70316721028661e-21	1.01504	0.544	0.273	8.25252640072273e-17	CD52high PC	PVRL2
RPL6	2.47362006927562e-21	0.424615	0.983	0.966	1.19856786836681e-16	CD52high PC	RPL6
UGT2B71	2.64580754897446e-21	1.0006	0.711	0.512	1.28199958978008e-16	CD52high PC	UGT2B7
HMGN11	3.43854686169332e-21	0.560962	0.941	0.881	1.66611349636488e-16	CD52high PC	HMGN1
TPD52L1	7.69468130597254e-21	1.05833	0.707	0.579	3.72838087999593e-16	CD52high PC	TPD52L1
RPS161	9.74536288534566e-21	0.40488	0.986	0.947	4.72201813246539e-16	CD52high PC	RPS16
TUBB1	1.14716381674784e-20	0.825588	0.864	0.771	5.55846755766996e-16	CD52high PC	TUBB
RPL11	1.34519194186685e-20	0.373072	0.99	0.988	6.51799303512166e-16	CD52high PC	RPL11
IFI6	1.49017042039485e-20	1.79583	0.474	0.27	7.2204717549812e-16	CD52high PC	IFI6
GABARAP1	1.56768371558656e-20	0.801356	0.763	0.654	7.59605467550311e-16	CD52high PC	GABARAP
RPL10A1	1.83937837182853e-20	0.440252	0.983	0.956	8.91252396285794e-16	CD52high PC	RPL10A
MARCKS	1.84264248887018e-20	0.942298	0.707	0.475	8.92833991557159e-16	CD52high PC	MARCKS
ZFP36L11	2.21836882374808e-20	0.698564	0.909	0.823	1.0748884298589e-15	CD52high PC	ZFP36L1
ISYNA1	6.57632801054346e-20	1.14521	0.589	0.366	3.18649397422873e-15	CD52high PC	ISYNA1
PFN11	7.54963765568446e-20	0.550657	0.937	0.909	3.65810142968535e-15	CD52high PC	PFN1
LINC014201	7.86198326794272e-20	0.725473	0.693	0.376	3.80944537264896e-15	CD52high PC	LINC01420
BRK11	9.26545371208298e-20	0.596514	0.882	0.819	4.48948294165269e-15	CD52high PC	BRK1
FYB	1.49129916767556e-19	1.25702	0.324	0.123	7.22594098705515e-15	CD52high PC	FYB
C14orf21	2.53189499511337e-19	0.688109	0.784	0.467	1.22680440093223e-14	CD52high PC	C14orf2
SYNGR21	2.83709322769968e-19	0.874108	0.77	0.652	1.3746851525496e-14	CD52high PC	SYNGR2
SHISA51	2.85895045720337e-19	1.07013	0.7	0.565	1.38527585453332e-14	CD52high PC	SHISA5
PCBP2	2.98264535498278e-19	0.61483	0.895	0.85	1.44521098030336e-14	CD52high PC	PCBP2
RPL13A1	3.37515963426545e-19	0.342227	0.993	0.949	1.63539984918698e-14	CD52high PC	RPL13A
MBNL3	3.73975360658382e-19	1.26154	0.432	0.215	1.81206021253412e-14	CD52high PC	MBNL3
C7orf731	4.22453226484673e-19	0.792008	0.686	0.404	2.04695486360883e-14	CD52high PC	C7orf73
DHRS4	5.12026259991959e-19	1.37636	0.443	0.232	2.48097204016504e-14	CD52high PC	DHRS4
RPL35A	5.28172434278117e-19	0.360317	1	0.983	2.55920671305119e-14	CD52high PC	RPL35A
H3F3A1	6.40645997013093e-19	0.375985	0.951	0.946	3.10418611392724e-14	CD52high PC	H3F3A
FAM127B1	1.02963512956592e-18	0.981764	0.537	0.282	4.98899405679871e-14	CD52high PC	FAM127B
UBA52	1.25883648821524e-18	0.387182	0.958	0.946	6.09956631999814e-14	CD52high PC	UBA52
RPS28	1.46348140723378e-18	0.350562	0.979	0.977	7.09115281061054e-14	CD52high PC	RPS28
HNRNPA11	1.82595008137912e-18	0.52193	0.951	0.928	8.84745852431436e-14	CD52high PC	HNRNPA1
PPIA	2.88395046437347e-18	0.47364	0.965	0.946	1.39738935800752e-13	CD52high PC	PPIA
C12orf571	4.64708029713826e-18	0.713908	0.822	0.725	2.25169628717537e-13	CD52high PC	C12orf57
C19orf601	6.34194646213076e-18	0.805863	0.582	0.325	3.07292673876084e-13	CD52high PC	C19orf60
RPS3A	7.88278854940362e-18	0.412527	0.976	0.969	3.81952636372803e-13	CD52high PC	RPS3A
TMEM176B1	7.99750978880808e-18	0.69617	0.739	0.497	3.87511339306907e-13	CD52high PC	TMEM176B
EDIL31	8.32503856328045e-18	1.48579	0.39	0.193	4.03381418545191e-13	CD52high PC	EDIL3
SNHG181	9.97164301129328e-18	1.22164	0.498	0.297	4.83165990469204e-13	CD52high PC	SNHG18
BASP1	1.10643167947345e-17	0.895633	0.54	0.299	5.36110405972067e-13	CD52high PC	BASP1
C11orf981	1.15302777912168e-17	1.42699	0.345	0.153	5.58688080095617e-13	CD52high PC	C11orf98
RPL23A	1.61111742745813e-17	0.405179	0.972	0.945	7.80650838300562e-13	CD52high PC	RPL23A
GSTM21	2.63349190456531e-17	1.11157	0.432	0.211	1.27603216743808e-12	CD52high PC	GSTM2
SHFM11	3.27829486059476e-17	0.746384	0.683	0.417	1.58846499175258e-12	CD52high PC	SHFM1
FAM127C	3.31361912814467e-17	1.27459	0.359	0.163	1.60558101235122e-12	CD52high PC	FAM127C
RPS6	3.51002347359148e-17	0.265989	0.997	0.983	1.70074677389401e-12	CD52high PC	RPS6
ECHS1	4.10308475067206e-17	0.761101	0.833	0.728	1.98810868509064e-12	CD52high PC	ECHS1
KRT8	4.56178469193825e-17	0.47247	0.923	0.859	2.21036715463176e-12	CD52high PC	KRT8
EEF1D	4.62477138901252e-17	0.478006	0.944	0.891	2.24088672883213e-12	CD52high PC	EEF1D
MT-ATP81	4.72793854413304e-17	0.688024	0.791	0.631	2.29087534217422e-12	CD52high PC	MT-ATP8
H2AFZ1	5.38589177514873e-17	0.618311	0.889	0.81	2.60968000073057e-12	CD52high PC	H2AFZ
RPL13	5.47029371898695e-17	0.319874	0.993	0.995	2.65057611859794e-12	CD52high PC	RPL13
HN11	5.50396848864885e-17	0.722918	0.638	0.365	2.66689289148991e-12	CD52high PC	HN1
CRABP11	5.72933255858963e-17	1.27193	0.331	0.14	2.77609079793902e-12	CD52high PC	CRABP1
NGFRAP11	5.83091682659487e-17	0.521493	0.833	0.503	2.82531243915828e-12	CD52high PC	NGFRAP1
ATP5D1	9.87340994683256e-17	0.541403	0.787	0.469	4.78406205563825e-12	CD52high PC	ATP5D
SNRPD21	1.07477345274373e-16	0.477816	0.927	0.861	5.20770728792447e-12	CD52high PC	SNRPD2
TUBA1B1	1.30168332427297e-16	0.689177	0.833	0.717	6.30717637943227e-12	CD52high PC	TUBA1B
ATP5G31	1.43974867607129e-16	0.48098	0.847	0.515	6.97615823503582e-12	CD52high PC	ATP5G3
RPL22	1.7872578605559e-16	0.379961	0.965	0.948	8.65997923753757e-12	CD52high PC	RPL22
RPL37	1.81110279228605e-16	0.362725	0.979	0.976	8.77551746974281e-12	CD52high PC	RPL37
ATP5I1	2.25429832258904e-16	0.579856	0.77	0.469	1.09229770922729e-11	CD52high PC	ATP5I
UCP2	2.26500747629995e-16	0.888581	0.732	0.623	1.09748672256638e-11	CD52high PC	UCP2
VGLL1	2.43823733117642e-16	1.20893	0.456	0.257	1.18142351644822e-11	CD52high PC	VGLL1
ADGRL41	3.94340614017015e-16	1.43785	0.247	0.091	1.91073801115804e-11	CD52high PC	ADGRL4
STMN11	4.41497099311381e-16	0.729776	0.847	0.744	2.13923004500337e-11	CD52high PC	STMN1
C9orf16	5.16769017445642e-16	0.605151	0.847	0.813	2.50395259713111e-11	CD52high PC	C9orf16
FHL21	5.21023602678932e-16	1.09621	0.537	0.337	2.5245677644205e-11	CD52high PC	FHL2
CCND21	5.57520368558917e-16	0.983152	0.537	0.31	2.70140919381537e-11	CD52high PC	CCND2
AP000769.11	6.45801529001907e-16	0.831625	0.366	0.164	3.12916672862584e-11	CD52high PC	AP000769.1
CYYR11	1.11403373023886e-15	1.33389	0.331	0.153	5.39793903649936e-11	CD52high PC	CYYR1
MYEOV21	1.15265408812958e-15	0.631742	0.669	0.391	5.58507011862304e-11	CD52high PC	MYEOV2
FAM103A11	1.1549942369547e-15	1.09382	0.401	0.199	5.59640907574033e-11	CD52high PC	FAM103A1
ABRACL	1.17799981381732e-15	0.937436	0.638	0.505	5.70788029787044e-11	CD52high PC	ABRACL
GAPDH1	1.34337013568796e-15	0.336349	0.948	0.974	6.50916565546246e-11	CD52high PC	GAPDH
C1orf1861	1.3477844662409e-15	0.839745	0.422	0.203	6.53055485272366e-11	CD52high PC	C1orf186
TBX32	1.37647163840752e-15	0.869618	0.502	0.274	6.66955567673978e-11	CD52high PC	TBX3
IGF2	1.95174194107475e-15	0.523985	0.432	0.215	9.4569704012836e-11	CD52high PC	IGF2
BCAT1	2.13989942260148e-15	1.20675	0.286	0.116	1.03686686622732e-10	CD52high PC	BCAT1
IGDCC3	2.35073184220891e-15	1.52659	0.279	0.117	1.13902360682391e-10	CD52high PC	IGDCC3
RPS25	2.52099681701127e-15	0.314074	0.979	0.975	1.22152379771464e-10	CD52high PC	RPS25
PPDPF	2.78051003470853e-15	0.540109	0.909	0.943	1.34726833221767e-10	CD52high PC	PPDPF
RTFDC11	6.76530897367108e-15	1.06927	0.401	0.208	3.27806281010258e-10	CD52high PC	RTFDC1
FAM195A1	7.06497954277351e-15	0.8839	0.446	0.241	3.42326518765548e-10	CD52high PC	FAM195A
RPS15	9.3531353831421e-15	0.297641	0.969	0.971	4.53196821854767e-10	CD52high PC	RPS15
ZMYM6NB	9.51147667817887e-15	1.64152	0.216	0.077	4.60869090964479e-10	CD52high PC	ZMYM6NB
ATP5F11	1.05139001306723e-14	0.761942	0.606	0.355	5.09440516931594e-10	CD52high PC	ATP5F1
KCNK3	1.17231239157742e-14	1.84814	0.272	0.119	5.68032246214923e-10	CD52high PC	KCNK3
NME21	1.44551302062386e-14	0.692313	0.739	0.569	7.00408879013083e-10	CD52high PC	NME2
SH3BGRL31	1.64311363872215e-14	0.611188	0.854	0.792	7.96154282506433e-10	CD52high PC	SH3BGRL3
TMSB10	1.73601168129718e-14	0.362626	1	0.978	8.41167100055738e-10	CD52high PC	TMSB10
PRICKLE4	1.99920645348422e-14	1.41885	0.272	0.114	9.68695494971245e-10	CD52high PC	PRICKLE4
ATPIF11	3.01178470977581e-14	0.473958	0.84	0.503	1.45933016327477e-09	CD52high PC	ATPIF1
CNN21	3.52068386330008e-14	0.90444	0.62	0.477	1.70591215912342e-09	CD52high PC	CNN2
SMAGP	4.85855597068749e-14	1.38736	0.439	0.274	2.35416471003692e-09	CD52high PC	SMAGP
LITAF1	5.17378442176507e-14	0.714616	0.784	0.684	2.50690550372205e-09	CD52high PC	LITAF
CCNI1	5.93325397984466e-14	0.527455	0.889	0.851	2.87489888339393e-09	CD52high PC	CCNI
YWHAZ1	8.60875255681381e-14	0.487097	0.902	0.858	4.17128496387856e-09	CD52high PC	YWHAZ
NRM	8.73751162104022e-14	1.58235	0.23	0.091	4.23367388085883e-09	CD52high PC	NRM
OXA1L1	1.06813735364621e-13	0.96067	0.599	0.44	5.17555273335734e-09	CD52high PC	OXA1L
STRA131	1.2583792627126e-13	1.04262	0.432	0.241	6.09735087954763e-09	CD52high PC	STRA13
SERF2	1.30836245555808e-13	0.317293	0.972	0.985	6.33953944216111e-09	CD52high PC	SERF2
COTL1	1.40361254273091e-13	1.30432	0.502	0.344	6.80106421454836e-09	CD52high PC	COTL1
FKBP1A1	1.512107407845e-13	0.52047	0.854	0.785	7.32676523397217e-09	CD52high PC	FKBP1A
EEF1B2	1.57295179457967e-13	0.4381	0.92	0.864	7.62158062545633e-09	CD52high PC	EEF1B2
RPS23	1.61782296533157e-13	0.278576	0.997	0.991	7.83899939621758e-09	CD52high PC	RPS23
SPARC1	2.01150906463326e-13	0.610528	0.509	0.279	9.74656602177398e-09	CD52high PC	SPARC
KRT18	2.11682507377515e-13	0.366949	0.951	0.908	1.02568642124701e-08	CD52high PC	KRT18
USMG51	2.44396318112574e-13	0.463341	0.76	0.467	1.18419791978266e-08	CD52high PC	USMG5
PTMS2	2.63467862953655e-13	0.624647	0.829	0.762	1.27660718315564e-08	CD52high PC	PTMS
EEF1G	2.65609066973142e-13	0.609833	0.76	0.59	1.28698217311166e-08	CD52high PC	EEF1G
MMP24-AS11	2.68829385768901e-13	0.741267	0.526	0.308	1.30258590580463e-08	CD52high PC	MMP24-AS1
KHDRBS2	3.1809897426132e-13	1.55041	0.209	0.079	1.5413167698858e-08	CD52high PC	KHDRBS2
FAM195B1	3.1977992649611e-13	1.1056	0.345	0.169	1.54946165584425e-08	CD52high PC	FAM195B
ACTC1	3.45661897870646e-13	1.46001	0.223	0.087	1.67487015994243e-08	CD52high PC	ACTC1
NPM31	3.57019214353971e-13	1.01117	0.474	0.296	1.72990090123073e-08	CD52high PC	NPM3
GPR137B	4.05484271246357e-13	1.22458	0.422	0.254	1.9647334878971e-08	CD52high PC	GPR137B
PPP2R41	4.20252617352724e-13	1.28046	0.279	0.125	2.03629203212089e-08	CD52high PC	PPP2R4
GLTSCR21	4.61013372789289e-13	0.681796	0.592	0.365	2.23379419651322e-08	CD52high PC	GLTSCR2
WDR83OS	5.23956557529516e-13	0.446128	0.889	0.878	2.53877910385352e-08	CD52high PC	WDR83OS
H2AFJ	5.35856134922921e-13	0.651442	0.798	0.735	2.59643731615552e-08	CD52high PC	H2AFJ
EIF3L1	6.29263950951976e-13	0.579979	0.791	0.705	3.0490355479427e-08	CD52high PC	EIF3L
PCBP1	6.46657462536487e-13	0.643093	0.812	0.761	3.13331406897429e-08	CD52high PC	PCBP1
RAC1	7.64731969044561e-13	0.439973	0.916	0.863	3.70543228280851e-08	CD52high PC	RAC1
RBX1	8.59001865452825e-13	0.471612	0.882	0.832	4.16220763886512e-08	CD52high PC	RBX1
UBE2I	8.75916181978254e-13	0.721708	0.732	0.631	4.24416426815743e-08	CD52high PC	UBE2I
RPL311	8.85224019412396e-13	0.313305	0.986	0.907	4.28926446366082e-08	CD52high PC	RPL31
MYL6	9.23899570131586e-13	0.305752	0.986	0.98	4.47666297711559e-08	CD52high PC	MYL6
HMGA1	1.13056043957593e-12	0.67416	0.697	0.561	5.4780175539212e-08	CD52high PC	HMGA1
LLNLR-245B6.11	1.33068524400127e-12	1.07941	0.338	0.17	6.44770228128377e-08	CD52high PC	LLNLR-245B6.1
NACA	1.35679317222511e-12	0.291618	0.979	0.961	6.57420563669956e-08	CD52high PC	NACA
CASC10	1.69615018669902e-12	1.5651	0.23	0.096	8.21852611463141e-08	CD52high PC	CASC10
NPM1	1.76781845163278e-12	0.32154	0.958	0.93	8.56578752554146e-08	CD52high PC	NPM1
ATP5A11	1.85893566615761e-12	0.633443	0.641	0.405	9.00728687680009e-08	CD52high PC	ATP5A1
TPM41	2.26732167329438e-12	0.532313	0.861	0.791	1.09860804357806e-07	CD52high PC	TPM4
RPL35	2.48850614827431e-12	0.28627	0.979	0.981	1.20578076908483e-07	CD52high PC	RPL35
RPL36	2.66623318184807e-12	0.291094	0.948	0.955	1.29189662593266e-07	CD52high PC	RPL36
LINC004931	2.91816349813976e-12	0.698844	0.551	0.335	1.41396694138864e-07	CD52high PC	LINC00493
C17orf891	2.99398249495614e-12	0.831314	0.484	0.286	1.45070427810605e-07	CD52high PC	C17orf89
HNRNPA01	3.64688372014618e-12	0.552251	0.784	0.681	1.76706103775963e-07	CD52high PC	HNRNPA0
HSP90AB11	3.89825110467647e-12	0.341021	0.99	0.949	1.88885859025994e-07	CD52high PC	HSP90AB1
HN1L	4.22179609980177e-12	1.30672	0.244	0.107	2.04562908219795e-07	CD52high PC	HN1L
FAU	4.68974499483028e-12	0.268636	0.972	0.966	2.27236903979506e-07	CD52high PC	FAU
NEDD9	7.41013828360243e-12	1.30807	0.446	0.303	3.59050840393672e-07	CD52high PC	NEDD9
MESDC21	7.4754109134297e-12	0.758886	0.443	0.254	3.62213560399323e-07	CD52high PC	MESDC2
C14orf1661	9.43473815413665e-12	0.689718	0.578	0.361	4.57150802520537e-07	CD52high PC	C14orf166
FBLIM1	9.61659485666986e-12	1.04986	0.467	0.32	4.65962487185082e-07	CD52high PC	FBLIM1
CD74	1.19926958037763e-11	0.525127	0.652	0.522	5.81094082476176e-07	CD52high PC	CD74
ATP5C11	1.20689705395651e-11	0.539384	0.634	0.396	5.84789898524086e-07	CD52high PC	ATP5C1
APOA1BP1	1.2538293553054e-11	0.714926	0.446	0.258	6.0753047581968e-07	CD52high PC	APOA1BP
SLC25A61	1.35381195505513e-11	0.325265	0.969	0.934	6.55976044702412e-07	CD52high PC	SLC25A6
TPM1	1.36260196462183e-11	0.63342	0.819	0.743	6.60235155937861e-07	CD52high PC	TPM1
ZFHX31	1.40444210727921e-11	0.997328	0.603	0.488	6.80508378661068e-07	CD52high PC	ZFHX3
PGLS1	1.70081203850624e-11	0.607305	0.77	0.698	8.24111465137811e-07	CD52high PC	PGLS
RPL26	1.77899974653087e-11	0.289801	0.986	0.979	8.61996537184067e-07	CD52high PC	RPL26
RPS27A	1.86354774691785e-11	0.262442	0.993	0.989	9.02963425291577e-07	CD52high PC	RPS27A
GET4	2.168215224986e-11	1.38783	0.24	0.109	1.05058700511472e-06	CD52high PC	GET4
S100A1	2.23573859447273e-11	1.07969	0.415	0.262	1.08330477856582e-06	CD52high PC	S100A1
GCHFR	3.39370529046363e-11	1.00886	0.557	0.422	1.64438596144125e-06	CD52high PC	GCHFR
CLTA1	3.85501962791774e-11	0.47363	0.875	0.818	1.86791121051126e-06	CD52high PC	CLTA
ATP5J1	3.91425498088561e-11	0.332509	0.787	0.492	1.89661310843831e-06	CD52high PC	ATP5J
ATP5H1	5.10675332307524e-11	0.52981	0.631	0.4	2.47442625516288e-06	CD52high PC	ATP5H
BMP71	5.43809455062378e-11	1.0846	0.282	0.139	2.63497433355924e-06	CD52high PC	BMP7
THOC31	6.8140176960462e-11	1.15268	0.422	0.275	3.30166413444223e-06	CD52high PC	THOC3
C5orf301	9.05260129501372e-11	1.53499	0.268	0.138	4.38634743148595e-06	CD52high PC	C5orf30
C14orf11	9.46223077401663e-11	0.654892	0.502	0.3	4.58482929924202e-06	CD52high PC	C14orf1
HMGA22	9.57070791996842e-11	0.970552	0.397	0.233	4.6373908155415e-06	CD52high PC	HMGA2
SNRPN	1.04194633117205e-10	0.569947	0.774	0.7	5.04864675306107e-06	CD52high PC	SNRPN
CARHSP1	1.20928915290202e-10	0.812567	0.669	0.583	5.85948966147146e-06	CD52high PC	CARHSP1
CDK4	1.35591643661087e-10	0.935826	0.547	0.427	6.56995750195431e-06	CD52high PC	CDK4
TMED3	1.48114771476063e-10	0.653697	0.655	0.557	7.17675313710116e-06	CD52high PC	TMED3
HIST1H2BK	2.01977071723479e-10	1.38808	0.209	0.09	9.78659703328946e-06	CD52high PC	HIST1H2BK
YWHAB	2.63192969884337e-10	0.492977	0.899	0.856	1.27527521627757e-05	CD52high PC	YWHAB
SEPP11	2.63525675097137e-10	0.474169	0.495	0.286	1.27688730611567e-05	CD52high PC	SEPP1
NUTF21	2.6761064729855e-10	0.706885	0.627	0.52	1.29668063042039e-05	CD52high PC	NUTF2
LINC00675	2.85790461962976e-10	1.03523	0.22	0.095	1.3847691043954e-05	CD52high PC	LINC00675
PTP4A11	3.20702311941656e-10	0.5193	0.589	0.399	1.5539309822821e-05	CD52high PC	PTP4A1
SPINT2	3.39451711657479e-10	0.361942	0.941	0.923	1.64477932366515e-05	CD52high PC	SPINT2
TRAPPC1	3.61502955007245e-10	0.511494	0.791	0.757	1.75162641819211e-05	CD52high PC	TRAPPC1
CH17-340M24.31	4.04160555165362e-10	1.04254	0.307	0.161	1.95831955399824e-05	CD52high PC	CH17-340M24.3
CDK2AP21	4.21725370902505e-10	0.460497	0.711	0.621	2.043428112171e-05	CD52high PC	CDK2AP2
TSC22D12	4.42819181138449e-10	0.458648	0.885	0.843	2.14563606028824e-05	CD52high PC	TSC22D1
ELF51	4.64889096590099e-10	0.444513	0.477	0.284	2.25257362861766e-05	CD52high PC	ELF5
CALM11	4.90417032810463e-10	0.359481	0.913	0.886	2.37626669077982e-05	CD52high PC	CALM1
MORF4L11	5.17519091363271e-10	0.414328	0.916	0.893	2.50758700529159e-05	CD52high PC	MORF4L1
RPS21	5.9961156475335e-10	0.291325	0.997	0.958	2.90535787585588e-05	CD52high PC	RPS2
TMEM2611	6.17134598895477e-10	0.638285	0.505	0.316	2.99026398548814e-05	CD52high PC	TMEM261
ATP5G11	6.22583740364959e-10	0.377294	0.693	0.433	3.01666725556437e-05	CD52high PC	ATP5G1
HMGB11	6.37937528927782e-10	0.375132	0.937	0.928	3.09106250266668e-05	CD52high PC	HMGB1
TP53I11	6.4109790940306e-10	1.22615	0.324	0.188	3.10637581022158e-05	CD52high PC	TP53I11
OAZ1	6.67387105761211e-10	0.320583	0.93	0.906	3.23375748225537e-05	CD52high PC	OAZ1
DIABLO1	7.66765857965688e-10	1.05869	0.261	0.128	3.71528728818694e-05	CD52high PC	DIABLO
ARL6IP6	7.97997775777227e-10	1.11106	0.411	0.278	3.86661842275097e-05	CD52high PC	ARL6IP6
PEF1	8.2643717197308e-10	0.955158	0.526	0.415	4.00441867307836e-05	CD52high PC	PEF1
PFDN5	8.71395367750647e-10	0.29182	0.969	0.948	4.22225911489899e-05	CD52high PC	PFDN5
ZFAS1	8.82810802424256e-10	0.449754	0.85	0.778	4.27757146206649e-05	CD52high PC	ZFAS1
SELT1	1.05176739680398e-09	0.625401	0.498	0.318	5.09623374447401e-05	CD52high PC	SELT
RAN1	1.09463854999857e-09	0.438248	0.868	0.832	5.30396163016305e-05	CD52high PC	RAN
RPL27	1.1230176036687e-09	0.283796	0.976	0.946	5.44146949681633e-05	CD52high PC	RPL27
SLC25A1	1.19083702820313e-09	0.754773	0.669	0.589	5.77008173645546e-05	CD52high PC	SLC25A1
ZFHX4	1.21106479445809e-09	1.41588	0.206	0.094	5.86809335506722e-05	CD52high PC	ZFHX4
YWHAH1	1.28311430569866e-09	0.734796	0.648	0.558	6.21720205683228e-05	CD52high PC	YWHAH
C11orf731	1.41478931243526e-09	0.932958	0.3	0.16	6.8552201344738e-05	CD52high PC	C11orf73
FLNA	1.88197986458767e-09	0.78742	0.561	0.441	9.11894523587311e-05	CD52high PC	FLNA
FAM169A	1.88703842290685e-09	1.43554	0.258	0.139	9.14345597435285e-05	CD52high PC	FAM169A
OSTC	1.92504672367031e-09	0.416317	0.798	0.747	9.32762139487213e-05	CD52high PC	OSTC
IFITM21	1.9343753820337e-09	0.547071	0.725	0.611	9.3728224761061e-05	CD52high PC	IFITM2
FO538757.21	1.99266024219344e-09	0.950066	0.286	0.148	9.65523593752407e-05	CD52high PC	FO538757.2
TUBA1A1	2.02082203416732e-09	0.663953	0.599	0.473	9.79169108435435e-05	CD52high PC	TUBA1A
SPG211	2.10348880272963e-09	0.670585	0.599	0.495	0.000101922	CD52high PC	SPG21
BRE1	2.12369763039449e-09	0.930685	0.3	0.16	0.000102902	CD52high PC	BRE
SEPT22	2.21882508279336e-09	0.528093	0.596	0.416	0.000107511	CD52high PC	SEPT2
FTH1	2.31318491069807e-09	0.251111	0.983	0.986	0.000112083	CD52high PC	FTH1
ANGPTL4	3.04616976255291e-09	1.59384	0.206	0.096	0.000147599	CD52high PC	ANGPTL4
LIMA1	3.23915572604495e-09	0.783664	0.648	0.558	0.00015695	CD52high PC	LIMA1
GATA31	3.3804918729905e-09	0.423693	0.815	0.69	0.000163798	CD52high PC	GATA3
C6orf481	3.68972754598498e-09	0.672313	0.54	0.361	0.000178782	CD52high PC	C6orf48
LSM21	3.89769657482667e-09	0.614884	0.648	0.562	0.000188859	CD52high PC	LSM2
LINC006571	4.221214059482e-09	0.582494	0.456	0.285	0.000204535	CD52high PC	LINC00657
GGCT	4.24601112921386e-09	0.590125	0.645	0.547	0.000205736	CD52high PC	GGCT
S100A11	4.42054254851595e-09	0.299569	0.941	0.952	0.000214193	CD52high PC	S100A11
ANXA2	4.55249044111774e-09	0.361719	0.937	0.868	0.000220586	CD52high PC	ANXA2
KIF22	4.57319698043047e-09	1.29352	0.352	0.231	0.00022159	CD52high PC	KIF22
TGFBR3	4.64127072618404e-09	1.56846	0.244	0.13	0.000224888	CD52high PC	TGFBR3
LINC001161	5.91610682191797e-09	0.81981	0.383	0.232	0.000286659	CD52high PC	LINC00116
C9orf1421	7.93591217651677e-09	0.837252	0.369	0.224	0.000384527	CD52high PC	C9orf142
MID1IP1	8.39737139975699e-09	0.967849	0.383	0.25	0.000406886	CD52high PC	MID1IP1
LDOC11	1.11571850013252e-08	0.649393	0.463	0.314	0.00054061	CD52high PC	LDOC1
SSR21	1.18916727040298e-08	0.411252	0.843	0.789	0.000576199	CD52high PC	SSR2
LETMD1	1.29209767872952e-08	0.814953	0.547	0.434	0.000626073	CD52high PC	LETMD1
TOMM51	1.36326100453622e-08	0.605456	0.659	0.573	0.000660554	CD52high PC	TOMM5
NCBP2-AS21	1.38481357386942e-08	0.78892	0.387	0.239	0.000670998	CD52high PC	NCBP2-AS2
OAS1	1.46138595381671e-08	1.58014	0.247	0.137	0.0007081	CD52high PC	OAS1
ARPC5	1.48818596746151e-08	0.502688	0.763	0.686	0.000721086	CD52high PC	ARPC5
PERP	1.59389453493916e-08	0.592304	0.763	0.726	0.000772306	CD52high PC	PERP
RP11-532F12.51	2.02695481880859e-08	0.50677	0.436	0.267	0.000982141	CD52high PC	RP11-532F12.5
CH507-9B2.3	2.30493785119829e-08	1.12746	0.206	0.099	0.00111683	CD52high PC	CH507-9B2.3
SMTNL2	2.32545388713202e-08	1.12842	0.23	0.117	0.00112678	CD52high PC	SMTNL2
BTF3	2.91330280055907e-08	0.315381	0.941	0.898	0.00141161	CD52high PC	BTF3
C5orf38	3.74852154215356e-08	1.07201	0.251	0.133	0.00181631	CD52high PC	C5orf38
LSM7	3.96321334248348e-08	0.49247	0.84	0.789	0.00192034	CD52high PC	LSM7
SMIM1	3.97220712138001e-08	0.938722	0.425	0.306	0.00192469	CD52high PC	SMIM1
EIF2S3	4.25466802096547e-08	0.549384	0.679	0.619	0.00206156	CD52high PC	EIF2S3
ALCAM	5.88866042363916e-08	1.26395	0.341	0.231	0.00285329	CD52high PC	ALCAM
POLR2E1	5.92188057480249e-08	0.577511	0.662	0.583	0.00286939	CD52high PC	POLR2E
TMEM219	6.05943381037694e-08	0.452707	0.78	0.725	0.00293604	CD52high PC	TMEM219
CRABP21	6.68832683610534e-08	0.788987	0.404	0.259	0.00324076	CD52high PC	CRABP2
SEP151	7.59450495613135e-08	0.523816	0.449	0.287	0.00367984	CD52high PC	SEP15
PABPC11	7.78981099807891e-08	0.251728	0.909	0.855	0.00377448	CD52high PC	PABPC1
ANAPC111	8.03718973987354e-08	0.366143	0.861	0.786	0.00389434	CD52high PC	ANAPC11
TPM31	9.16375616111453e-08	0.439811	0.774	0.715	0.00444021	CD52high PC	TPM3
TMEM99	9.17154840383852e-08	0.796854	0.505	0.414	0.00444398	CD52high PC	TMEM99
FAM96A1	9.34786325454399e-08	0.616014	0.425	0.277	0.00452941	CD52high PC	FAM96A
UFD1L1	9.64565163805984e-08	0.927513	0.254	0.138	0.0046737	CD52high PC	UFD1L
ATP5B1	9.94467955789393e-08	0.262616	0.655	0.437	0.0048186	CD52high PC	ATP5B
DNAJC4	1.01220957427307e-07	0.683964	0.564	0.489	0.00490456	CD52high PC	DNAJC4
LSM41	1.02523750854153e-07	0.517864	0.756	0.713	0.00496769	CD52high PC	LSM4
ARPC1B	1.0872942975758e-07	0.505766	0.669	0.547	0.00526838	CD52high PC	ARPC1B
TFAP2A1	1.15356046482073e-07	0.531203	0.596	0.488	0.00558946	CD52high PC	TFAP2A
SLC2A8	1.39635462124894e-07	1.55648	0.247	0.147	0.0067659	CD52high PC	SLC2A8
ZC3H11A1	1.41403723591741e-07	0.956571	0.3	0.178	0.00685158	CD52high PC	ZC3H11A
RAB11A	1.51966437847068e-07	0.500639	0.777	0.731	0.00736338	CD52high PC	RAB11A
MT-ND61	1.57098202241204e-07	0.602259	0.679	0.605	0.00761204	CD52high PC	MT-ND6
GRAMD31	1.63705150029969e-07	1.10512	0.244	0.132	0.00793217	CD52high PC	GRAMD3
SEC11A	1.77704632504483e-07	0.376843	0.868	0.819	0.0086105	CD52high PC	SEC11A
FEZ2	1.88377638004079e-07	0.790296	0.54	0.464	0.00912765	CD52high PC	FEZ2
KDELR11	1.90922587753841e-07	0.425113	0.798	0.76	0.00925096	CD52high PC	KDELR1
STAP2	1.91150755594428e-07	1.09933	0.429	0.335	0.00926202	CD52high PC	STAP2
RBBP4	1.91592601015639e-07	0.686911	0.62	0.555	0.00928343	CD52high PC	RBBP4
HMGN3	1.96271561359373e-07	0.357225	0.909	0.873	0.00951014	CD52high PC	HMGN3
CLDN61	1.96858210897291e-07	0.712516	0.324	0.19	0.00953857	CD52high PC	CLDN6
ATP6V1G11	2.0424469655079e-07	0.298418	0.93	0.896	0.00989647	CD52high PC	ATP6V1G1
WBSCR221	2.04681285046323e-07	0.510323	0.394	0.246	0.00991763	CD52high PC	WBSCR22
WHSC1L11	2.07795593556947e-07	0.7555	0.348	0.217	0.0100685	CD52high PC	WHSC1L1
AKAP121	2.19130620369114e-07	0.639615	0.383	0.247	0.0106178	CD52high PC	AKAP12
CLEC11A1	2.28479079677661e-07	0.865284	0.411	0.298	0.0110707	CD52high PC	CLEC11A
TMEM40	2.55042499818019e-07	1.40429	0.213	0.115	0.0123578	CD52high PC	TMEM40
SEPT91	2.61130982693631e-07	0.800099	0.307	0.186	0.0126528	CD52high PC	SEPT9
CTD-2336O2.11	2.62222489431367e-07	0.738946	0.303	0.18	0.0127057	CD52high PC	CTD-2336O2.1
CEP131	2.74899925922542e-07	1.22609	0.233	0.129	0.01332	CD52high PC	CEP131
RHOC1	2.93013733473964e-07	0.325856	0.801	0.738	0.0141977	CD52high PC	RHOC
NGRN1	3.02921603027011e-07	0.645425	0.502	0.396	0.0146778	CD52high PC	NGRN
GLMP1	3.09358419734474e-07	0.996968	0.411	0.304	0.0149897	CD52high PC	GLMP
MDFI1	3.24877392412925e-07	0.807382	0.348	0.219	0.0157416	CD52high PC	MDFI
NAP1L11	3.99277535699051e-07	0.377608	0.85	0.805	0.0193466	CD52high PC	NAP1L1
PLIN2	4.31317943835718e-07	0.823781	0.432	0.333	0.0208991	CD52high PC	PLIN2
EIF3E	4.40575449089899e-07	0.392025	0.822	0.781	0.0213476	CD52high PC	EIF3E
VGLL31	4.48902513298418e-07	0.709636	0.38	0.249	0.0217511	CD52high PC	VGLL3
PRDX6	4.53120719053437e-07	0.363867	0.871	0.816	0.0219555	CD52high PC	PRDX6
HSPB8	4.63693002475072e-07	1.45523	0.268	0.169	0.0224678	CD52high PC	HSPB8
ANP32B1	5.35720976035567e-07	0.4525	0.69	0.641	0.0259578	CD52high PC	ANP32B
SLC17A5	5.77453506833035e-07	0.813817	0.394	0.279	0.0279799	CD52high PC	SLC17A5
TOMM7	6.63291626175247e-07	0.279337	0.899	0.899	0.0321391	CD52high PC	TOMM7
FAM63B1	6.81578847782697e-07	0.443504	0.477	0.316	0.0330252	CD52high PC	FAM63B
SORD	7.18034697113865e-07	0.871212	0.425	0.313	0.0347917	CD52high PC	SORD
FBL1	8.0432165430769e-07	0.639633	0.575	0.504	0.0389726	CD52high PC	FBL
SEPT8	9.15661424701192e-07	0.837917	0.268	0.157	0.0443675	CD52high PC	SEPT8
FSTL11	1.04644570007121e-06	0.771624	0.373	0.258	0.0507045	CD52high PC	FSTL1
UBE2D31	1.17596184725896e-06	0.363937	0.833	0.798	0.0569801	CD52high PC	UBE2D3
PSAP	1.20862892568454e-06	0.360749	0.85	0.849	0.0585629	CD52high PC	PSAP
ATP6V0C1	1.31673347880309e-06	0.312672	0.742	0.569	0.063801	CD52high PC	ATP6V0C
GDE1	1.32149832461358e-06	1.12968	0.422	0.339	0.0640319	CD52high PC	GDE1
KDELR2	1.32793275213713e-06	0.434349	0.704	0.633	0.0643437	CD52high PC	KDELR2
GDI2	1.36038083437397e-06	0.629747	0.624	0.567	0.0659159	CD52high PC	GDI2
EIF4E	1.3820725104593e-06	0.664778	0.568	0.508	0.0669669	CD52high PC	EIF4E
FAM49B	1.45700524525315e-06	0.556811	0.575	0.506	0.0705977	CD52high PC	FAM49B
AHCY1	1.48636508086223e-06	0.79745	0.463	0.37	0.0720203	CD52high PC	AHCY
HNRNPDL1	1.51465600515134e-06	0.422453	0.878	0.862	0.0733911	CD52high PC	HNRNPDL
SSSCA11	1.57517739391092e-06	0.700562	0.338	0.22	0.0763236	CD52high PC	SSSCA1
C21orf591	1.58617348871735e-06	0.824797	0.279	0.169	0.0768565	CD52high PC	C21orf59
C19orf702	1.61945744167294e-06	0.360154	0.686	0.511	0.0784692	CD52high PC	C19orf70
EMX2OS1	1.64418671252143e-06	0.541654	0.617	0.541	0.0796674	CD52high PC	EMX2OS
H2AFY2	1.87541345625813e-06	1.23662	0.303	0.205	0.0908713	CD52high PC	H2AFY2
ACTN1	2.11154752509394e-06	0.975885	0.394	0.298	0.102313	CD52high PC	ACTN1
C7orf551	2.42899825804684e-06	0.546896	0.307	0.185	0.117695	CD52high PC	C7orf55
EZR	3.05916440410926e-06	0.300702	0.847	0.807	0.148229	CD52high PC	EZR
MYCL	3.35869054325959e-06	0.995182	0.209	0.117	0.162742	CD52high PC	MYCL
BZW2	3.67880993689228e-06	0.625297	0.547	0.479	0.178253	CD52high PC	BZW2
PGD1	3.68645541905976e-06	0.708269	0.505	0.431	0.178624	CD52high PC	PGD
CHMP4B	3.74509065077421e-06	0.573112	0.568	0.52	0.181465	CD52high PC	CHMP4B
NIPSNAP3A	3.77681944145774e-06	0.827724	0.456	0.374	0.183002	CD52high PC	NIPSNAP3A
CALM31	3.77868536113744e-06	0.469432	0.735	0.698	0.183092	CD52high PC	CALM3
PAGR11	3.78439763163367e-06	0.94598	0.338	0.241	0.183369	CD52high PC	PAGR1
IGF2BP11	3.91229891697874e-06	0.91538	0.22	0.125	0.189567	CD52high PC	IGF2BP1
PDCD6	4.33322499340327e-06	0.442365	0.711	0.657	0.209962	CD52high PC	PDCD6
EIF3H	4.58086167473424e-06	0.373784	0.763	0.746	0.221961	CD52high PC	EIF3H
FAM60A1	4.75185299038517e-06	0.524938	0.314	0.193	0.230246	CD52high PC	FAM60A
SNRPA	4.83884845238116e-06	0.948695	0.401	0.321	0.234462	CD52high PC	SNRPA
EIF3J-AS11	5.00578294131795e-06	1.06753	0.244	0.148	0.24255	CD52high PC	EIF3J-AS1
GLCE	5.0220341269522e-06	1.09656	0.348	0.26	0.243338	CD52high PC	GLCE
C11orf57	5.38394415710641e-06	0.832148	0.202	0.112	0.260874	CD52high PC	C11orf57
ARID3A1	5.75520032392502e-06	0.673005	0.369	0.265	0.278862	CD52high PC	ARID3A
IMPDH2	5.79427087838598e-06	0.614874	0.578	0.516	0.280756	CD52high PC	IMPDH2
SEPT61	6.03646203084083e-06	0.668274	0.355	0.242	0.292491	CD52high PC	SEPT6
GRINA	7.43082560487242e-06	0.719966	0.54	0.477	0.360053	CD52high PC	GRINA
COMT	8.28494395545289e-06	0.382464	0.763	0.759	0.401439	CD52high PC	COMT
EFNB11	9.11667749268149e-06	0.879378	0.352	0.256	0.441739	CD52high PC	EFNB1
RAD23A1	1.01454634823933e-05	0.425866	0.627	0.574	0.491588	CD52high PC	RAD23A
EFNB21	1.09941411185648e-05	0.867611	0.418	0.325	0.53271	CD52high PC	EFNB2
FAM110A	1.1028512719193e-05	0.854948	0.237	0.146	0.534376	CD52high PC	FAM110A
ID31	1.14308673884872e-05	0.32353	0.756	0.64	0.553871	CD52high PC	ID3
MFAP21	1.15570870007025e-05	0.660238	0.272	0.17	0.559987	CD52high PC	MFAP2
SEPT72	1.18847980382319e-05	0.621246	0.509	0.383	0.575866	CD52high PC	SEPT7
STARD3NL1	1.35578505351668e-05	0.564708	0.443	0.35	0.656932	CD52high PC	STARD3NL
PRR13	1.42538313589208e-05	0.353806	0.735	0.711	0.690655	CD52high PC	PRR13
MPST	1.45496657210715e-05	0.468439	0.634	0.567	0.70499	CD52high PC	MPST
VAT11	1.45846648096588e-05	0.771918	0.449	0.381	0.706685	CD52high PC	VAT1
IER2	1.60174824791077e-05	0.309542	0.878	0.806	0.776111	CD52high PC	IER2
CNBP1	1.71055188303847e-05	0.34576	0.732	0.714	0.828831	CD52high PC	CNBP
CYB561	1.75995147328803e-05	0.910605	0.404	0.322	0.852767	CD52high PC	CYB561
TUSC31	1.7959317687928e-05	0.517772	0.61	0.548	0.870201	CD52high PC	TUSC3
HILPDA	1.88263202748051e-05	1.02852	0.216	0.13	0.912211	CD52high PC	HILPDA
PLD31	1.91552604088349e-05	0.384972	0.693	0.63	0.928149	CD52high PC	PLD3
NCL1	2.02747539431841e-05	0.285623	0.822	0.804	0.982393	CD52high PC	NCL
GULP11	2.27552277991873e-05	0.7313	0.376	0.291	1	CD52high PC	GULP1
AP3S1	2.43687265108208e-05	0.774888	0.495	0.455	1	CD52high PC	AP3S1
FAM213A2	2.44096997974409e-05	0.458743	0.474	0.349	1	CD52high PC	FAM213A
ATP6AP1	2.45029781197078e-05	0.327135	0.707	0.666	1	CD52high PC	ATP6AP1
TCEB11	2.45339249114916e-05	0.520806	0.408	0.287	1	CD52high PC	TCEB1
FUOM1	2.55293539235921e-05	0.966506	0.324	0.24	1	CD52high PC	FUOM
EIF5A	2.66543013589013e-05	0.427713	0.7	0.655	1	CD52high PC	EIF5A
CAMLG	3.07790566997312e-05	0.425105	0.568	0.515	1	CD52high PC	CAMLG
NME41	3.08007891563849e-05	0.458987	0.645	0.598	1	CD52high PC	NME4
GID8	3.26836148135683e-05	0.70186	0.474	0.412	1	CD52high PC	GID8
CPSF3L1	3.39768967177671e-05	0.667433	0.23	0.139	1	CD52high PC	CPSF3L
RCC1	3.40030258296659e-05	1.03533	0.272	0.187	1	CD52high PC	RCC1
BID	3.44676420706847e-05	0.814173	0.362	0.277	1	CD52high PC	BID
LAMTOR11	3.45539077761692e-05	0.406296	0.672	0.628	1	CD52high PC	LAMTOR1
EI24	3.74370030801758e-05	0.4312	0.606	0.557	1	CD52high PC	EI24
TCF41	4.23290285505767e-05	0.644835	0.251	0.157	1	CD52high PC	TCF4
UBAC21	4.23931162920951e-05	0.710064	0.533	0.483	1	CD52high PC	UBAC2
RWDD11	4.4852180059431e-05	0.449126	0.655	0.62	1	CD52high PC	RWDD1
MORF4L21	4.92447331172441e-05	0.275996	0.798	0.739	1	CD52high PC	MORF4L2
ARPC1A	4.9829514126919e-05	0.536743	0.617	0.598	1	CD52high PC	ARPC1A
TMEM256	4.99644494195026e-05	0.341791	0.753	0.71	1	CD52high PC	TMEM256
VIMP1	5.62302833885285e-05	0.370983	0.408	0.283	1	CD52high PC	VIMP
ERGIC31	6.46112013231439e-05	0.321268	0.721	0.687	1	CD52high PC	ERGIC3
GNG10	6.47651313588999e-05	0.589413	0.519	0.449	1	CD52high PC	GNG10
NPEPPS	6.48838464778015e-05	0.743408	0.578	0.557	1	CD52high PC	NPEPPS
WBP1	7.12521902962139e-05	0.878423	0.425	0.372	1	CD52high PC	WBP1
ILF3-AS11	7.16298635655501e-05	0.759915	0.237	0.149	1	CD52high PC	ILF3-AS1
NFAT5	8.15198812621135e-05	0.559462	0.554	0.519	1	CD52high PC	NFAT5
SLC25A391	8.47109543015652e-05	0.445637	0.599	0.548	1	CD52high PC	SLC25A39
PYURF1	8.91257924207209e-05	0.341595	0.669	0.619	1	CD52high PC	PYURF
SDC1	8.99962122642008e-05	0.677935	0.474	0.401	1	CD52high PC	SDC1
SRP91	9.15019753388583e-05	0.292257	0.84	0.819	1	CD52high PC	SRP9
HOXB7	9.31238569978451e-05	0.508727	0.603	0.569	1	CD52high PC	HOXB7
FAAP201	9.79534244192075e-05	0.504225	0.592	0.55	1	CD52high PC	FAAP20
BAX	9.80942647905015e-05	0.501541	0.582	0.538	1	CD52high PC	BAX
TFE3	9.94468045377448e-05	1.01285	0.31	0.236	1	CD52high PC	TFE3
ATOX11	0.000114879	0.300278	0.812	0.788	1	CD52high PC	ATOX1
PABPN11	0.00011769	0.408323	0.641	0.615	1	CD52high PC	PABPN1
WRB1	0.000120436	0.503228	0.31	0.216	1	CD52high PC	WRB
LINC00152	0.000125942	0.584223	0.213	0.128	1	CD52high PC	LINC00152
ARMCX6	0.000136473	0.527947	0.481	0.417	1	CD52high PC	ARMCX6
ZYX	0.000140703	0.841276	0.369	0.303	1	CD52high PC	ZYX
PRRC2C1	0.000149127	0.466296	0.7	0.67	1	CD52high PC	PRRC2C
AP2S1	0.000156853	0.368694	0.746	0.716	1	CD52high PC	AP2S1
MLF21	0.000171424	0.374932	0.714	0.685	1	CD52high PC	MLF2
MED281	0.000192362	0.640435	0.481	0.425	1	CD52high PC	MED28
SNX2	0.00019493	0.371967	0.672	0.663	1	CD52high PC	SNX2
BSCL21	0.00020129	0.519667	0.453	0.381	1	CD52high PC	BSCL2
C1orf1231	0.000202104	0.695851	0.265	0.18	1	CD52high PC	C1orf123
KXD11	0.000202379	0.655653	0.439	0.38	1	CD52high PC	KXD1
MAPK13	0.000207431	0.951142	0.366	0.313	1	CD52high PC	MAPK13
ABHD11	0.000211564	0.666455	0.498	0.452	1	CD52high PC	ABHD11
MDFIC	0.000225075	0.93215	0.237	0.164	1	CD52high PC	MDFIC
TVP23B	0.000225427	0.962937	0.265	0.194	1	CD52high PC	TVP23B
TGM2	0.00023377	1.06499	0.258	0.187	1	CD52high PC	TGM2
SDHC	0.000234642	0.397845	0.669	0.669	1	CD52high PC	SDHC
NAGK	0.000238403	0.691217	0.432	0.38	1	CD52high PC	NAGK
RAB24	0.00023894	0.993818	0.209	0.138	1	CD52high PC	RAB24
CNIH11	0.000243832	0.474769	0.571	0.547	1	CD52high PC	CNIH1
C20orf241	0.000308614	0.574947	0.338	0.242	1	CD52high PC	C20orf24
SPRY11	0.000316293	0.825339	0.328	0.252	1	CD52high PC	SPRY1
PDAP1	0.000318611	0.380782	0.585	0.572	1	CD52high PC	PDAP1
COPZ1	0.000320156	0.351253	0.613	0.581	1	CD52high PC	COPZ1
SNX17	0.000339027	0.514163	0.498	0.459	1	CD52high PC	SNX17
ACTR3	0.000342489	0.477909	0.624	0.599	1	CD52high PC	ACTR3
H1F01	0.000347662	0.449281	0.551	0.512	1	CD52high PC	H1F0
CALD11	0.000375779	0.373415	0.373	0.284	1	CD52high PC	CALD1
VTCN1	0.000381578	0.548876	0.345	0.261	1	CD52high PC	VTCN1
UXS1	0.000393434	0.482316	0.512	0.463	1	CD52high PC	UXS1
UNG	0.000402973	0.926024	0.345	0.279	1	CD52high PC	UNG
LINC009981	0.000423212	0.375059	0.321	0.223	1	CD52high PC	LINC00998
HDAC22	0.000429954	0.278271	0.592	0.542	1	CD52high PC	HDAC2
C7orf501	0.000441614	0.410663	0.613	0.601	1	CD52high PC	C7orf50
CAB39L	0.000447604	0.867356	0.321	0.25	1	CD52high PC	CAB39L
MYLIP1	0.00046294	0.694572	0.345	0.271	1	CD52high PC	MYLIP
EMD1	0.000500644	0.586595	0.519	0.488	1	CD52high PC	EMD
NONO1	0.000505616	0.536609	0.554	0.523	1	CD52high PC	NONO
SLC9A3R1	0.000505682	0.833705	0.369	0.312	1	CD52high PC	SLC9A3R1
ZNF5801	0.000516739	0.527205	0.544	0.533	1	CD52high PC	ZNF580
GTF3A	0.000583762	0.752255	0.429	0.384	1	CD52high PC	GTF3A
TSPAN13	0.000629102	0.705082	0.39	0.341	1	CD52high PC	TSPAN13
G3BP11	0.000637842	0.475787	0.561	0.536	1	CD52high PC	G3BP1
POLR2J	0.000639339	0.326694	0.666	0.664	1	CD52high PC	POLR2J
CHRAC1	0.000642756	0.640501	0.345	0.278	1	CD52high PC	CHRAC1
LYPD6B	0.000666229	0.398225	0.456	0.378	1	CD52high PC	LYPD6B
PAX2	0.000709295	0.402232	0.606	0.552	1	CD52high PC	PAX2
APOPT11	0.000732203	0.568307	0.279	0.201	1	CD52high PC	APOPT1
CRTAP1	0.000763483	0.638281	0.449	0.404	1	CD52high PC	CRTAP
PTGES	0.000765537	0.685189	0.338	0.267	1	CD52high PC	PTGES
PUDP1	0.000809605	0.696917	0.376	0.321	1	CD52high PC	PUDP
TUBB2A1	0.000820482	0.763329	0.366	0.297	1	CD52high PC	TUBB2A
TMED21	0.000825962	0.302515	0.739	0.725	1	CD52high PC	TMED2
FAM118A	0.000828465	0.695548	0.206	0.139	1	CD52high PC	FAM118A
FAM96B1	0.000851656	0.264473	0.554	0.439	1	CD52high PC	FAM96B
PHB21	0.000930995	0.364789	0.672	0.655	1	CD52high PC	PHB2
ZFAND61	0.00098081	0.46172	0.571	0.547	1	CD52high PC	ZFAND6
SNX51	0.00100957	0.442585	0.554	0.536	1	CD52high PC	SNX5
ZNRF3	0.00113238	1.14766	0.202	0.144	1	CD52high PC	ZNRF3
RAB11B	0.00114377	0.439432	0.547	0.532	1	CD52high PC	RAB11B
SPINT1	0.00117218	0.377315	0.662	0.668	1	CD52high PC	SPINT1
ZDHHC12	0.00122004	0.49809	0.509	0.479	1	CD52high PC	ZDHHC12
HADHA1	0.00122873	0.334065	0.679	0.661	1	CD52high PC	HADHA
KRAS1	0.00128566	0.523841	0.575	0.558	1	CD52high PC	KRAS
SPATC1L	0.00133419	0.844578	0.251	0.19	1	CD52high PC	SPATC1L
DDOST1	0.00134769	0.434619	0.582	0.575	1	CD52high PC	DDOST
ARRDC1	0.001386	0.496952	0.516	0.489	1	CD52high PC	ARRDC1
BORCS71	0.00141553	0.515092	0.439	0.39	1	CD52high PC	BORCS7
SESN3	0.00149309	0.763809	0.321	0.261	1	CD52high PC	SESN3
ARPC5L1	0.00167335	0.426527	0.568	0.565	1	CD52high PC	ARPC5L
SLBP	0.0016755	0.574792	0.484	0.455	1	CD52high PC	SLBP
C16orf871	0.00170149	0.443056	0.418	0.358	1	CD52high PC	C16orf87
GARS	0.00172146	0.60829	0.401	0.352	1	CD52high PC	GARS
CHPF1	0.0018688	0.351936	0.467	0.404	1	CD52high PC	CHPF
GSTM4	0.00194446	0.58858	0.415	0.361	1	CD52high PC	GSTM4
SSRP11	0.00202707	0.43911	0.401	0.344	1	CD52high PC	SSRP1
SCARA3	0.00203248	0.718037	0.226	0.16	1	CD52high PC	SCARA3
PPL	0.0020335	0.997162	0.334	0.293	1	CD52high PC	PPL
LARP7	0.00210066	0.274032	0.247	0.374	1	CD52high PC	LARP7
POLD2	0.00215034	0.475329	0.467	0.434	1	CD52high PC	POLD2
FAM45A1	0.00215932	0.430187	0.244	0.174	1	CD52high PC	FAM45A
HDLBP	0.00218423	0.318624	0.707	0.671	1	CD52high PC	HDLBP
LSM14A1	0.00221699	0.442194	0.509	0.485	1	CD52high PC	LSM14A
USP111	0.00227251	0.517714	0.422	0.363	1	CD52high PC	USP11
SMAD1	0.00228399	0.7474	0.286	0.23	1	CD52high PC	SMAD1
SNHG8	0.00231538	0.313165	0.707	0.704	1	CD52high PC	SNHG8
BANF1	0.00235443	0.311432	0.69	0.687	1	CD52high PC	BANF1
YWHAQ1	0.00235613	0.253177	0.718	0.694	1	CD52high PC	YWHAQ
PLK2	0.00237014	0.799004	0.268	0.207	1	CD52high PC	PLK2
HSPG2	0.00237867	0.542832	0.456	0.427	1	CD52high PC	HSPG2
TMUB1	0.00238496	0.456164	0.484	0.448	1	CD52high PC	TMUB1
CYR611	0.00239581	0.425371	0.331	0.253	1	CD52high PC	CYR61
HNRNPA31	0.00246437	0.280642	0.777	0.792	1	CD52high PC	HNRNPA3
TNFAIP8	0.00258074	0.845206	0.289	0.238	1	CD52high PC	TNFAIP8
CDC37	0.00261394	0.426569	0.599	0.596	1	CD52high PC	CDC37
NHP21	0.00261967	0.318309	0.7	0.688	1	CD52high PC	NHP2
SMARCB11	0.00264986	0.641238	0.432	0.393	1	CD52high PC	SMARCB1
FRMD4A	0.00269959	0.70182	0.345	0.298	1	CD52high PC	FRMD4A
ISOC1	0.00277683	0.669434	0.3	0.24	1	CD52high PC	ISOC1
BTF3L4	0.00280485	0.427843	0.561	0.57	1	CD52high PC	BTF3L4
TIMM17B1	0.00280487	0.343536	0.596	0.575	1	CD52high PC	TIMM17B
MYH9	0.00280904	0.507832	0.54	0.523	1	CD52high PC	MYH9
STARD10	0.00281404	0.337476	0.582	0.554	1	CD52high PC	STARD10
MRPS341	0.00291856	0.338136	0.655	0.654	1	CD52high PC	MRPS34
TMEM189	0.00315511	0.699108	0.387	0.349	1	CD52high PC	TMEM189
SEC131	0.00320132	0.588978	0.453	0.43	1	CD52high PC	SEC13
TCEA11	0.00332931	0.282089	0.606	0.584	1	CD52high PC	TCEA1
INSIG11	0.00336925	0.366156	0.429	0.374	1	CD52high PC	INSIG1
SF3A2	0.00338179	0.841313	0.268	0.214	1	CD52high PC	SF3A2
S100A14	0.0035632	0.500795	0.554	0.533	1	CD52high PC	S100A14
RHOG	0.00360787	0.721787	0.373	0.333	1	CD52high PC	RHOG
CHMP3	0.00385618	0.388905	0.537	0.524	1	CD52high PC	CHMP3
ALKBH7	0.00401161	0.250226	0.704	0.716	1	CD52high PC	ALKBH7
RBM31	0.00408748	0.277286	0.631	0.633	1	CD52high PC	RBM3
MLLT41	0.00409197	0.338892	0.237	0.168	1	CD52high PC	MLLT4
TRIB2	0.00420143	0.53138	0.244	0.183	1	CD52high PC	TRIB2
TBCB1	0.00441261	0.285645	0.638	0.614	1	CD52high PC	TBCB
SEPT112	0.00451134	0.4976	0.387	0.306	1	CD52high PC	SEPT11
CAPZB	0.00452835	0.292452	0.666	0.675	1	CD52high PC	CAPZB
VCP	0.00458898	0.276411	0.575	0.555	1	CD52high PC	VCP
ZNF4281	0.00469583	0.413068	0.571	0.588	1	CD52high PC	ZNF428
SIVA1	0.00469768	0.297314	0.676	0.681	1	CD52high PC	SIVA1
TBX2-AS1	0.00488806	0.455239	0.275	0.211	1	CD52high PC	TBX2-AS1
PRMT21	0.00501688	0.421936	0.505	0.496	1	CD52high PC	PRMT2
PHGDH1	0.00541923	0.359232	0.46	0.4	1	CD52high PC	PHGDH
NUDT8	0.00558693	0.782552	0.338	0.298	1	CD52high PC	NUDT8
PTBP3	0.00571508	0.274179	0.662	0.669	1	CD52high PC	PTBP3
TPGS21	0.00573335	0.482985	0.432	0.398	1	CD52high PC	TPGS2
RALY1	0.00578099	0.54956	0.502	0.5	1	CD52high PC	RALY
PDCL3	0.00599387	0.252951	0.195	0.296	1	CD52high PC	PDCL3
FUS1	0.00620863	0.34689	0.714	0.731	1	CD52high PC	FUS
NRBP1	0.00738973	0.653284	0.387	0.36	1	CD52high PC	NRBP1
RHOB1	0.00746369	0.253693	0.652	0.636	1	CD52high PC	RHOB
PEX11B	0.00757732	0.63627	0.296	0.248	1	CD52high PC	PEX11B
AC007246.31	0.00757757	0.423356	0.206	0.148	1	CD52high PC	AC007246.3
C19orf24	0.0076204	0.307329	0.321	0.249	1	CD52high PC	C19orf24
PRCC	0.0077566	0.761523	0.314	0.275	1	CD52high PC	PRCC
MEAF61	0.00776515	0.320371	0.544	0.537	1	CD52high PC	MEAF6
BAIAP2	0.00829187	0.472918	0.404	0.361	1	CD52high PC	BAIAP2
CACFD1	0.00832822	0.674327	0.275	0.231	1	CD52high PC	CACFD1
KDM5B1	0.00855444	0.357048	0.477	0.463	1	CD52high PC	KDM5B
MTG1	0.0086838	0.724634	0.317	0.278	1	CD52high PC	MTG1
LCMT11	0.00873698	0.362797	0.495	0.473	1	CD52high PC	LCMT1
ASNA11	0.00876392	0.439966	0.328	0.26	1	CD52high PC	ASNA1
SSH3	0.00911459	0.748954	0.289	0.249	1	CD52high PC	SSH3
ATP5S2	0.00940868	0.283084	0.216	0.157	1	CD52high PC	ATP5S
SCAMP3	0.00960018	0.544625	0.401	0.368	1	CD52high PC	SCAMP3
PTTG11	0.00984365	0.957423	0.213	0.166	1	CD52high PC	PTTG1
ABT1	0.00999453	0.513365	0.275	0.232	1	CD52high PC	ABT1
UPK2	7.39431420919812e-156	3.77816	0.642	0.077	3.58284100692486e-151	UPK2high PC	UPK2
TNNT3	3.86134271901053e-131	4.04515	0.581	0.079	1.87097500106936e-126	UPK2high PC	TNNT3
FBLN11	5.43283036866063e-99	2.74117	0.857	0.363	2.63242362683082e-94	UPK2high PC	FBLN1
UPK1B	6.25257643794461e-88	3.01064	0.584	0.124	3.02962338724168e-83	UPK2high PC	UPK1B
PSCA	1.21692715316173e-83	2.87175	0.384	0.047	5.89649882792987e-79	UPK2high PC	PSCA
FAM46A	6.33124905005443e-82	2.83332	0.48	0.084	3.06774341471337e-77	UPK2high PC	FAM46A
MYCL1	3.49025584024806e-76	3.00733	0.466	0.087	1.6911685648338e-71	UPK2high PC	MYCL
UPK3B	3.43334016053024e-75	3.55668	0.452	0.085	1.66359064138332e-70	UPK2high PC	UPK3B
RPLP11	4.04830839250371e-73	0.869421	0.996	0.996	1.96156734850375e-68	UPK2high PC	RPLP1
S100A91	2.14128752961502e-72	2.79738	0.62	0.182	1.03753945959966e-67	UPK2high PC	S100A9
IGF21	7.04685435799076e-71	2.9471	0.642	0.191	3.41448281062084e-66	UPK2high PC	IGF2
CLIC3	2.53138973746597e-70	3.58014	0.466	0.1	1.22655958339176e-65	UPK2high PC	CLIC3
DHRS2	2.35119291155353e-69	4.56982	0.366	0.056	1.13924701336415e-64	UPK2high PC	DHRS2
PVRL4	1.24870203857705e-67	2.72038	0.398	0.067	6.05046085772122e-63	UPK2high PC	PVRL4
C1orf1862	9.25153427709606e-66	2.1716	0.62	0.18	4.48273841862412e-61	UPK2high PC	C1orf186
VGLL11	1.35998575815542e-64	2.1309	0.667	0.233	6.58967499256626e-60	UPK2high PC	VGLL1
KRT81	1.85947946023779e-64	1.4597	0.968	0.854	9.00992177663618e-60	UPK2high PC	KRT8
RPLP02	3.78695067724119e-64	1.10473	0.993	0.945	1.83492908115045e-59	UPK2high PC	RPLP0
RPL322	4.03823924185169e-63	0.789103	0.996	0.986	1.95668844224682e-58	UPK2high PC	RPL32
RPS82	5.24112438413347e-63	0.945457	1	0.987	2.53953440908803e-58	UPK2high PC	RPS8
BASP11	2.28354775872908e-62	1.82113	0.735	0.276	1.10647023101459e-57	UPK2high PC	BASP1
RPS52	1.23045852934814e-60	0.898432	0.996	0.957	5.9620637581035e-56	UPK2high PC	RPS5
HPGD1	1.07031783009533e-58	1.71482	0.885	0.53	5.1861180139439e-54	UPK2high PC	HPGD
RPLP21	8.21307013154082e-58	0.770374	1	0.964	3.97956100153679e-53	UPK2high PC	RPLP2
RPSA2	3.46881122578736e-57	0.921326	0.986	0.922	1.68077779134301e-52	UPK2high PC	RPSA
RPL181	2.0320903523157e-56	0.699442	0.996	0.982	9.8462905931105e-52	UPK2high PC	RPL18
RPL301	2.9421148136504e-56	0.744432	0.996	0.979	1.42557231180616e-51	UPK2high PC	RPL30
RPS121	5.27145794523554e-55	0.706561	0.996	0.988	2.55423223278443e-50	UPK2high PC	RPS12
GNB2L12	9.892810693021e-55	1.12498	0.928	0.515	4.79346249319639e-50	UPK2high PC	GNB2L1
RPS15A1	4.42019862276529e-54	0.782027	0.993	0.977	2.14176304067469e-49	UPK2high PC	RPS15A
PERP1	1.11634748286274e-53	1.44029	0.918	0.707	5.4091500934631e-49	UPK2high PC	PERP
RPL121	2.32461107061865e-53	0.70621	0.993	0.973	1.12636704815756e-48	UPK2high PC	RPL12
LINC014202	2.76605456018973e-53	1.24304	0.86	0.357	1.34026407659433e-48	UPK2high PC	LINC01420
GSTM11	8.9588229012717e-53	2.61641	0.591	0.207	4.34090804858219e-48	UPK2high PC	GSTM1
RPL18A1	1.02730341869661e-52	0.763153	0.982	0.946	4.97769598495256e-48	UPK2high PC	RPL18A
GABRE	1.29794869483514e-52	3.14359	0.247	0.03	6.28908060595421e-48	UPK2high PC	GABRE
AC090498.12	2.00693458017824e-52	1.34123	0.839	0.364	9.72440081479565e-48	UPK2high PC	AC090498.1
HSPB11	4.28196134153085e-52	1.56038	0.95	0.878	2.07478154842536e-47	UPK2high PC	HSPB1
FTL2	1.20112576150891e-50	1.15367	0.989	0.983	5.81993476481528e-46	UPK2high PC	FTL
RPS4X1	1.42403852386152e-50	0.735899	0.993	0.979	6.9000362635186e-46	UPK2high PC	RPS4X
RPS141	1.67717694282188e-50	0.651642	1	0.991	8.12659315874913e-46	UPK2high PC	RPS14
KRT181	1.36014092715176e-49	1.25672	0.971	0.906	6.59042684842112e-45	UPK2high PC	KRT18
RPL191	2.74402090931438e-49	0.586075	0.996	0.984	1.32958789139919e-44	UPK2high PC	RPL19
EEF1A11	1.23359631451128e-48	0.840846	0.993	0.988	5.97726758233298e-44	UPK2high PC	EEF1A1
RPS31	9.52634005958465e-48	0.64549	1	0.985	4.61589281247115e-43	UPK2high PC	RPS3
RPL141	1.62679621906091e-47	0.626949	0.993	0.968	7.88247839983772e-43	UPK2high PC	RPL14
NACA1	1.6514724638375e-47	0.662841	0.993	0.96	8.0020446762782e-43	UPK2high PC	NACA
RPL101	5.94218099852982e-47	0.662361	1	0.985	2.87922438102764e-42	UPK2high PC	RPL10
RPS131	7.15931064271365e-47	0.634533	0.996	0.977	3.46897237882047e-42	UPK2high PC	RPS13
S100A12	8.59282542574026e-47	2.77473	0.251	0.036	4.16356763178819e-42	UPK2high PC	S100A12
RPL291	8.64644074512226e-47	0.690512	0.982	0.951	4.18954639864154e-42	UPK2high PC	RPL29
ATP5G22	9.49378900884074e-47	1.08752	0.921	0.508	4.60012052634369e-42	UPK2high PC	ATP5G2
FAM127C1	1.53524658305017e-46	1.76771	0.502	0.147	7.4388837935113e-42	UPK2high PC	FAM127C
FYB1	9.06033356922113e-46	1.94864	0.43	0.112	4.3900940276304e-41	UPK2high PC	FYB
TMED31	1.56917308230357e-45	1.7351	0.81	0.539	7.60327125299373e-41	UPK2high PC	TMED3
RPL152	6.27512639376879e-45	0.657285	0.989	0.975	3.04054974283673e-40	UPK2high PC	RPL15
COMT1	1.69764079338337e-44	1.1379	0.9	0.743	8.22574870025979e-40	UPK2high PC	COMT
RPS101	4.03233896742465e-44	0.893952	0.975	0.912	1.95382952327594e-39	UPK2high PC	RPS10
PLPP1	8.61290527131706e-44	1.86579	0.659	0.314	4.17329712016397e-39	UPK2high PC	PLPP1
RPS192	1.04544127673854e-43	0.604617	1	0.986	5.06558116230892e-39	UPK2high PC	RPS19
C7orf732	1.07772315573123e-43	1.07167	0.853	0.385	5.2219997787801e-39	UPK2high PC	C7orf73
RPL131	4.27592252496383e-43	0.571403	1	0.994	2.07185550024597e-38	UPK2high PC	RPL13
RPL281	1.3801527629859e-42	0.607944	0.978	0.959	6.68739219777186e-38	UPK2high PC	RPL28
RPS72	2.76488790888624e-42	0.62246	0.982	0.966	1.33969878737174e-37	UPK2high PC	RPS7
S100P	3.86849592462863e-42	1.16612	0.444	0.126	1.87444101531956e-37	UPK2high PC	S100P
MBNL31	7.84242853397943e-42	2.05923	0.534	0.203	3.79997032185439e-37	UPK2high PC	MBNL3
AKR1B11	9.17751907934359e-42	2.45572	0.771	0.648	4.44687509470514e-37	UPK2high PC	AKR1B1
BID1	3.61835248173649e-41	1.69696	0.599	0.249	1.7532365115006e-36	UPK2high PC	BID
SEPW12	6.99826253887148e-41	0.977644	0.878	0.411	3.39093813058478e-36	UPK2high PC	SEPW1
RPL61	1.81456707732983e-40	0.603152	0.989	0.965	8.79230331649395e-36	UPK2high PC	RPL6
RPL81	1.93626512326743e-40	0.550896	1	0.984	9.38197902828e-36	UPK2high PC	RPL8
ALDH3B2	6.18094517984033e-40	2.37297	0.294	0.06	2.99491517743983e-35	UPK2high PC	ALDH3B2
CD96	1.05835375040022e-39	2.50155	0.244	0.041	5.12814726218923e-35	UPK2high PC	CD96
TMSB4X2	1.29858620197474e-39	1.01045	1	0.995	6.29216958304839e-35	UPK2high PC	TMSB4X
TMEM401	3.705657032486e-39	1.95134	0.369	0.097	1.79553905852077e-34	UPK2high PC	TMEM40
MGST1	5.69387340471226e-39	1.38546	0.778	0.454	2.75890941951928e-34	UPK2high PC	MGST1
SLC7A4	8.68500589126244e-39	2.64312	0.244	0.042	4.2082327545523e-34	UPK2high PC	SLC7A4
S100A161	3.89212544838265e-38	1.4021	0.842	0.667	1.88589046475933e-33	UPK2high PC	S100A16
FCRLB	4.927704923676e-38	2.12057	0.366	0.098	2.38767014371797e-33	UPK2high PC	FCRLB
RPS61	1.61345285292069e-37	0.968074	0.996	0.983	7.81782445354192e-33	UPK2high PC	RPS6
C14orf12	2.38018738899982e-37	1.24326	0.667	0.281	1.15329599746597e-32	UPK2high PC	C14orf1
RPS151	2.55533500023671e-37	0.501826	0.989	0.968	1.2381620210147e-32	UPK2high PC	RPS15
STS	4.33515067289692e-37	2.10131	0.48	0.185	2.10055390704547e-32	UPK2high PC	STS
RPL7A1	6.42035016656158e-37	0.5925	0.996	0.978	3.11091646970575e-32	UPK2high PC	RPL7A
EEF1B21	7.262793282395e-37	0.778371	0.946	0.862	3.51911385705167e-32	UPK2high PC	EEF1B2
ISYNA11	1.07575723357508e-36	1.7888	0.656	0.359	5.21247409956471e-32	UPK2high PC	ISYNA1
NDRG2	2.34831815150125e-36	1.58295	0.538	0.212	1.13785407712842e-31	UPK2high PC	NDRG2
GPR137B1	2.36459560796724e-36	1.51508	0.57	0.237	1.14574115588444e-31	UPK2high PC	GPR137B
RPL23A1	4.32231710670319e-36	0.667462	0.982	0.944	2.09433553088197e-31	UPK2high PC	RPL23A
RPL10A2	5.73509219749431e-36	0.610124	0.993	0.955	2.77888157337389e-31	UPK2high PC	RPL10A
GPX12	8.56096999394315e-36	0.915068	0.857	0.427	4.14813240086521e-31	UPK2high PC	GPX1
VGLL32	1.19666504600788e-34	1.46229	0.556	0.229	5.79832081392659e-30	UPK2high PC	VGLL3
C16orf132	1.21968650495693e-34	1.22061	0.674	0.311	5.90986899111831e-30	UPK2high PC	C16orf13
C19orf432	3.04471386344052e-34	0.956084	0.832	0.415	1.47528565539147e-29	UPK2high PC	C19orf43
C19orf241	6.45421420977843e-34	1.27856	0.563	0.22	3.12732495320604e-29	UPK2high PC	C19orf24
UBA521	1.124265250934e-33	0.532439	0.996	0.941	5.44751484687559e-29	UPK2high PC	UBA52
S100A8	1.36337898340301e-33	3.76161	0.208	0.036	6.60611652618094e-29	UPK2high PC	S100A8
RPL111	1.54995388728873e-33	0.492642	1	0.987	7.51014656546882e-29	UPK2high PC	RPL11
MDFI2	2.10574576163818e-33	1.3184	0.527	0.198	1.02031805134416e-28	UPK2high PC	MDFI
[truncated: 11,171 more rows]
